# Supplementary material for: Causal relationship between immune cell phenotypes and risk of biliary tract cancer: evidence from Mendelian randomization analysis
Source: Front Immunol. 2024 Jul 10;15:1430551. doi: 10.3389/fimmu.2024.1430551 (PMC11266158; doi:10.3389/fimmu.2024.1430551)
Supplement: Supplementary file 1 [file DataSheet_1.zip]

Archive with 17 entries (17 files):
- Supplementary DataSheet 1.csv
- Supplementary Image 1.TIFF
- Supplementary Image 10.TIFF
- Supplementary Image 11.TIFF
- Supplementary Image 12.TIFF
- Supplementary Image 2.TIFF
- Supplementary Image 3.TIFF
- Supplementary Image 4.TIFF
- Supplementary Image 5.TIFF
- Supplementary Image 6.TIFF
- Supplementary Image 7.TIFF
- Supplementary Image 8.TIFF
- Supplementary Image 9.TIFF
- Supplementary Table 1.xlsx
- Supplementary Table 2.xlsx
- Supplementary Table 3.xlsx
- Supplementary Table 4.xlsx
