# Supplementary material for: Causal relationship between immune cell phenotypes and risk of biliary tract cancer: evidence from Mendelian randomization analysis
Source: Front Immunol. 2024 Jul 10;15:1430551. doi: 10.3389/fimmu.2024.1430551 (PMC11266158; doi:10.3389/fimmu.2024.1430551)
Supplement: Supplementary file 1 [file DataSheet_1.zip › Supplementary DataSheet 1.csv]

Trait	Panel	id.exposure	id.outcome	outcome	exposure	nsnp	b_MR.Egger	se_MR.Egger	pval_MR.Egger	estimate_MR.Egger	b_Weighted.median	se_Weighted.median	pval_Weighted.median	estimate_Weighted.median	b_Inverse.variance.weighted.	se_Inverse.variance.weighted.	pval_Inverse.variance.weighted.	fdr_Inverse.variance.weighted.	estimate_Inverse.variance.weighted.	b_Weighted.mode	se_Weighted.mode	pval_Weighted.mode	estimate_Weighted.mode	b_Simple.mode	se_Simple.mode	pval_Simple.mode	estimate_Simple.mode	Value_Power	F	R2	Q_Inverse.variance.weighted	Q_df_Inverse.variance.weighted	Q_pval_Inverse.variance.weighted	egger_intercept	se	pval	outliers	global_test_p
IgD+ %B cell	B cell	ebi-a-GCST90001391	aNMw7c	Biliary tract cancer	exposure	18	-0.24361023	0.101088541	0.028356463	0.78 (0.64-0.96)	-0.03627169	0.089448134	0.685106146	0.96 (0.81-1.15)	-0.078944913	0.063197598	0.211600766	0.970259403	0.92 (0.82-1.05)	-0.017762873	0.107993109	0.871291952	0.98 (0.79-1.21)	0.043376957	0.141797658	0.763389537	1.04 (0.79-1.38)	NA	22.3243766	0.116216891	14.8278131	17	0.607882598	0.057748705	0.027669944	0.053239316	NA	0.575333333
IgD+ CD38br AC	B cell	ebi-a-GCST90001392	ir79GV	Biliary tract cancer	exposure	29	0.011873433	0.025490056	0.645089888	1.01 (0.96-1.06)	0.003306008	0.027246664	0.903424712	1.00 (0.95-1.06)	0.009416762	0.022858038	0.680363458	0.986937754	1.01 (0.97-1.06)	0.014878969	0.025221569	0.559968403	1.01 (0.97-1.07)	0.084851998	0.08639836	0.334460097	1.09 (0.92-1.29)	NA	22.77230273	0.190959223	27.79775857	28	0.475202841	-0.003827427	0.016552567	0.818880537	NA	0.561333333
IgD+ CD38dim %B cell	B cell	ebi-a-GCST90001393	AUvd0g	Biliary tract cancer	exposure	15	0.170045142	0.115985829	0.166392665	1.19 (0.94-1.49)	0.146638206	0.098976746	0.138462201	1.16 (0.95-1.41)	0.060585884	0.067686805	0.370738171	0.970259403	1.06 (0.93-1.21)	0.162513314	0.088946979	0.089079396	1.18 (0.99-1.40)	0.070286076	0.181393354	0.70422877	1.07 (0.75-1.53)	NA	22.41117433	0.097223087	19.83316423	14	0.135489736	-0.031815289	0.024750839	0.221072466	NA	0.174
IgD+ CD38dim AC	B cell	ebi-a-GCST90001394	fylDa5	Biliary tract cancer	exposure	26	-0.012423433	0.028197642	0.663457084	0.99 (0.93-1.04)	-0.026905728	0.034408864	0.434248804	0.97 (0.91-1.04)	-0.008609706	0.023921106	0.7189063	0.986937754	0.99 (0.95-1.04)	-0.02432132	0.026659598	0.37032937	0.98 (0.93-1.03)	0.026920754	0.071299526	0.708934632	1.03 (0.89-1.18)	NA	21.8129308	0.164055309	17.84716059	25	0.848809589	0.004504156	0.017632214	0.800551774	NA	0.749333333
IgD+ CD38- %B cell	B cell	ebi-a-GCST90001395	RtN9Fv	Biliary tract cancer	exposure	23	-0.025949447	0.051789187	0.62154112	0.97 (0.88-1.08)	-0.002651633	0.045216591	0.953236521	1.00 (0.91-1.09)	-0.037110708	0.045079453	0.410377839	0.970259403	0.96 (0.88-1.05)	-0.023214859	0.037168429	0.538667409	0.98 (0.91-1.05)	-0.023214859	0.142528924	0.872101181	0.98 (0.74-1.29)	NA	22.44681623	0.14929605	41.76805163	22	0.006667645	-0.010761036	0.023117997	0.646376789	NA	0.087333333
IgD+ CD38- AC	B cell	ebi-a-GCST90001396	KjOTSK	Biliary tract cancer	exposure	17	0.23209938	0.20747956	0.280879961	1.26 (0.84-1.89)	0.201915908	0.110347191	0.067276302	1.22 (0.99-1.52)	0.144268511	0.076273106	0.058561249	0.970259403	1.16 (0.99-1.34)	0.22937529	0.138403344	0.116934338	1.26 (0.96-1.65)	0.302870238	0.163484538	0.082478877	1.35 (0.98-1.87)	NA	21.83682682	0.107378017	20.7349731	16	0.188924329	-0.01861266	0.039714657	0.646051316	NA	0.219333333
Unsw mem %B cell	B cell	ebi-a-GCST90001397	mRWJ8P	Biliary tract cancer	exposure	31	-0.002114753	0.050905235	0.967147764	1.00 (0.90-1.10)	-0.022123441	0.053880401	0.681363839	0.98 (0.88-1.09)	0.008889392	0.037026876	0.810268654	0.994711594	1.01 (0.94-1.08)	-0.026630157	0.049635892	0.595562575	0.97 (0.88-1.07)	0.011903687	0.082101645	0.885690702	1.01 (0.86-1.19)	NA	22.11091056	0.198239305	22.97790719	30	0.816167016	0.004968236	0.015772072	0.755015483	NA	0.826666667
Unsw mem AC	B cell	ebi-a-GCST90001398	RDyFMA	Biliary tract cancer	exposure	22	0.08004916	0.117209769	0.502469633	1.08 (0.86-1.36)	0.051385912	0.092983622	0.580514045	1.05 (0.88-1.26)	0.026615798	0.06576957	0.685710866	0.986937754	1.03 (0.90-1.17)	0.025585215	0.108709592	0.816214072	1.03 (0.83-1.27)	-0.014581664	0.139105971	0.917510112	0.99 (0.75-1.29)	NA	22.8722966	0.145493755	20.72182894	21	0.476040793	-0.014037303	0.025367131	0.586146418	NA	0.512
IgD- CD27- %B cell	B cell	ebi-a-GCST90001399	If6nSf	Biliary tract cancer	exposure	16	-0.013478321	0.130115041	0.918965805	0.99 (0.76-1.27)	-0.008632021	0.089387496	0.92306903	0.99 (0.83-1.18)	0.036342286	0.06967712	0.601961852	0.986937754	1.04 (0.90-1.19)	-0.018952615	0.085725855	0.828008324	0.98 (0.83-1.16)	-0.018952615	0.154330119	0.903891277	0.98 (0.73-1.33)	NA	36.7285337	0.166193511	11.64265773	15	0.705850793	0.012597827	0.027786293	0.657220951	NA	0.760666667
IgD+ AC	B cell	ebi-a-GCST90001400	suoHTa	Biliary tract cancer	exposure	14	-0.020661417	0.059187475	0.733074917	0.98 (0.87-1.10)	-0.022636719	0.037570521	0.546832862	0.98 (0.91-1.05)	-0.038511197	0.047200036	0.414548999	0.970259403	0.96 (0.88-1.06)	-0.0228637	0.033038764	0.501094685	0.98 (0.92-1.04)	0.113484467	0.127417425	0.389302592	1.12 (0.87-1.44)	NA	22.29221091	0.090263909	33.53752433	13	0.001414244	-0.017759804	0.033658262	0.607360477	NA	0.045333333
IgD- CD27- AC	B cell	ebi-a-GCST90001401	wZTn6E	Biliary tract cancer	exposure	25	-0.088158937	0.148556341	0.558679624	0.92 (0.68-1.23)	-0.051518518	0.089784192	0.566100523	0.95 (0.80-1.13)	-0.08514839	0.063388948	0.17918498	0.970259403	0.92 (0.81-1.04)	-0.052737463	0.116935683	0.65604131	0.95 (0.75-1.19)	-0.078057777	0.134575145	0.567299788	0.92 (0.71-1.20)	NA	25.81276868	0.185704794	17.59340667	24	0.822275314	0.00068013	0.03035253	0.982316023	NA	0.829333333
Sw mem %B cell	B cell	ebi-a-GCST90001402	bkQpJ5	Biliary tract cancer	exposure	13	0.183755018	0.114032596	0.135384541	1.20 (0.96-1.50)	0.003628976	0.110698271	0.973847965	1.00 (0.81-1.25)	-0.036216606	0.073473249	0.622067461	0.986937754	0.96 (0.84-1.11)	0.079022699	0.11966555	0.521495693	1.08 (0.86-1.37)	-0.17591489	0.181169662	0.350716233	0.84 (0.59-1.20)	NA	22.63471192	0.085098347	12.60565167	12	0.398342701	-0.067963741	0.026944089	0.028354263	NA	0.398333333
Sw mem AC	B cell	ebi-a-GCST90001403	zV4hhX	Biliary tract cancer	exposure	23	-0.063793336	0.075336308	0.406664186	0.94 (0.81-1.09)	-0.115366993	0.080225121	0.150422492	0.89 (0.76-1.04)	-0.062477446	0.053124078	0.239568324	0.970259403	0.94 (0.85-1.04)	-0.100159945	0.082272312	0.236342345	0.90 (0.77-1.06)	0.022198778	0.124425076	0.860033072	1.02 (0.80-1.30)	NA	22.25749013	0.148062109	11.8467027	22	0.960464544	0.000437483	0.017759162	0.980579308	NA	0.956666667
PB/PC %B cell	B cell	ebi-a-GCST90001404	KjOTSK	Biliary tract cancer	exposure	26	0.059335587	0.052395152	0.268627493	1.06 (0.96-1.18)	0.040070505	0.052233374	0.442996065	1.04 (0.94-1.15)	0.052043393	0.040374598	0.197393462	0.970259403	1.05 (0.97-1.14)	0.055209533	0.047925697	0.260226171	1.06 (0.96-1.16)	0.096506868	0.115520765	0.411401717	1.10 (0.88-1.38)	NA	22.31406999	0.167795226	23.41166115	25	0.553538528	-0.004376936	0.02004368	0.82898711	NA	0.642333333
PB/PC AC	B cell	ebi-a-GCST90001405	RtN9Fv	Biliary tract cancer	exposure	23	-0.028459868	0.04116888	0.49695151	0.97 (0.90-1.05)	0.007947595	0.046934856	0.865535132	1.01 (0.92-1.11)	0.001720961	0.032715946	0.958048133	0.994711594	1.00 (0.94-1.07)	0.004212883	0.039976449	0.917025984	1.00 (0.93-1.09)	0.173757264	0.099224799	0.093852977	1.19 (0.98-1.45)	NA	21.24849078	0.141397282	26.44848979	22	0.23292494	0.02531816	0.018039704	0.175091736	rs74565954	0.043
Memory B cell %B cell	B cell	ebi-a-GCST90001406	Lpa7wS	Biliary tract cancer	exposure	27	-0.002295018	0.060928021	0.97025181	1.00 (0.89-1.12)	0.036796487	0.061459789	0.549367403	1.04 (0.92-1.17)	0.037638286	0.041930466	0.369379767	0.970259403	1.04 (0.96-1.13)	0.010090952	0.056553744	0.859767396	1.01 (0.90-1.13)	-0.005794814	0.102739484	0.955451995	0.99 (0.81-1.22)	NA	23.7941222	0.185708661	21.40913352	26	0.720549324	0.017185565	0.01902381	0.374951492	NA	0.728666667
Memory B cell AC	B cell	ebi-a-GCST90001407	WxokQi	Biliary tract cancer	exposure	17	0.053140558	0.03780284	0.180179268	1.05 (0.98-1.14)	0.041435408	0.037226805	0.265685655	1.04 (0.97-1.12)	0.034241024	0.031240055	0.273051828	0.970259403	1.03 (0.97-1.10)	0.038742239	0.033371137	0.262690695	1.04 (0.97-1.11)	0.012618781	0.116159802	0.914844336	1.01 (0.81-1.27)	NA	23.04576706	0.113259216	17.862917	16	0.331985173	-0.019890664	0.019474837	0.32327869	NA	0.534333333
Naive-mature B cell %B cell	B cell	ebi-a-GCST90001408	mRWJ8P	Biliary tract cancer	exposure	28	-0.075928923	0.050099999	0.141698235	0.93 (0.84-1.02)	-0.049745097	0.05942495	0.402531902	0.95 (0.85-1.07)	-0.057997658	0.036941411	0.116417363	0.970259403	0.94 (0.88-1.01)	-0.04898117	0.056156338	0.390774348	0.95 (0.85-1.06)	0.080943844	0.097366744	0.413079416	1.08 (0.90-1.31)	NA	23.25211781	0.188242604	18.83731123	27	0.875853509	0.008707413	0.016434096	0.600719851	NA	0.849666667
Naive-mature B cell AC	B cell	ebi-a-GCST90001409	awR1F8	Biliary tract cancer	exposure	22	-0.001271023	0.056549281	0.982290688	1.00 (0.89-1.12)	-0.014437248	0.052057327	0.781523923	0.99 (0.89-1.09)	-0.05242803	0.039304041	0.182233544	0.970259403	0.95 (0.88-1.02)	-0.006507592	0.045452384	0.887517805	0.99 (0.91-1.09)	-0.170341923	0.159846699	0.298677805	0.84 (0.62-1.15)	NA	22.12140045	0.140764801	30.92557484	21	0.074905524	-0.031942864	0.020420267	0.133439233	NA	0.036333333
IgD- CD38br %B cell	B cell	ebi-a-GCST90001410	FhPrxY	Biliary tract cancer	exposure	18	0.211071534	0.206521571	0.3219715	1.24 (0.82-1.85)	0.064289855	0.119242069	0.589780504	1.07 (0.84-1.35)	0.131800192	0.08061656	0.102069549	0.970259403	1.14 (0.97-1.34)	0.054229741	0.157492735	0.734819552	1.06 (0.78-1.44)	0.067153433	0.189131677	0.726910158	1.07 (0.74-1.55)	NA	22.79870124	0.11866755	22.84621087	17	0.154324624	-0.016206808	0.037408191	0.670622824	NA	0.181666667
IgD+ CD24+ %B cell	B cell	ebi-a-GCST90001411	ir79GV	Biliary tract cancer	exposure	20	-0.047435093	0.191289113	0.806959866	0.95 (0.66-1.39)	0.077283116	0.119593697	0.518140803	1.08 (0.85-1.37)	0.047764704	0.082004922	0.560255912	0.986937754	1.05 (0.89-1.23)	0.036421621	0.137527332	0.79399071	1.04 (0.79-1.36)	0.090092235	0.192966984	0.6458957	1.09 (0.75-1.60)	NA	21.76881563	0.125938776	23.27649349	19	0.225382888	0.020043181	0.035260423	0.57676474	NA	0.242333333
IgD+ CD24+ AC	B cell	ebi-a-GCST90001412	Z3KpJI	Biliary tract cancer	exposure	25	0.005721821	0.164083045	0.972483088	1.01 (0.73-1.39)	0.101258778	0.115930608	0.382421664	1.11 (0.88-1.39)	0.028376655	0.069274326	0.682079368	0.986937754	1.03 (0.90-1.18)	0.123027084	0.120523122	0.317540731	1.13 (0.89-1.43)	0.155906725	0.175441204	0.383008908	1.17 (0.83-1.65)	NA	23.82108469	0.172072465	35.03996812	24	0.067810388	0.004949663	0.030603399	0.872926365	NA	0.069333333
IgD- CD24- %B cell	B cell	ebi-a-GCST90001413	bkQpJ5	Biliary tract cancer	exposure	18	0.081370837	0.059246884	0.188562276	1.08 (0.97-1.22)	0.064120045	0.063797902	0.314873048	1.07 (0.94-1.21)	0.049966469	0.046544616	0.283038902	0.970259403	1.05 (0.96-1.15)	0.092513732	0.065467991	0.175670481	1.10 (0.96-1.25)	0.059963298	0.098221943	0.54961403	1.06 (0.88-1.29)	NA	22.12713266	0.115202371	15.98443235	17	0.524938809	-0.020185334	0.023561987	0.404264735	NA	0.550666667
IgD- CD24- AC	B cell	ebi-a-GCST90001414	ir79GV	Biliary tract cancer	exposure	18	-0.213252966	0.110521514	0.071594743	0.81 (0.65-1.00)	-0.078175451	0.096635197	0.418529571	0.92 (0.77-1.12)	-0.136465561	0.067002942	0.041679115	0.970259403	0.87 (0.77-0.99)	-0.046210713	0.108656577	0.675959039	0.95 (0.77-1.18)	0.019208106	0.141368952	0.893518298	1.02 (0.77-1.34)	NA	21.34199346	0.111141852	10.08534085	17	0.899993383	0.02410866	0.027596213	0.395247445	NA	0.907666667
IgD+ CD24- %B cell	B cell	ebi-a-GCST90001415	ir79GV	Biliary tract cancer	exposure	17	-0.008427485	0.077215145	0.914535864	0.99 (0.85-1.15)	0.0525533	0.060438623	0.384556366	1.05 (0.94-1.19)	0.034536775	0.057088952	0.545202745	0.986937754	1.04 (0.93-1.16)	0.04312011	0.053605434	0.432957466	1.04 (0.94-1.16)	0.099600233	0.109541378	0.376712851	1.10 (0.89-1.37)	NA	22.13070956	0.108812243	27.26540855	16	0.038625782	0.024571806	0.029388502	0.416217965	rs6910508	0.014
IgD+ CD24- AC	B cell	ebi-a-GCST90001416	zFJlvC	Biliary tract cancer	exposure	23	-0.03330269	0.031525796	0.30280402	0.97 (0.91-1.03)	-0.030805625	0.033432193	0.356822867	0.97 (0.91-1.04)	-0.036500983	0.024758133	0.140400101	0.970259403	0.96 (0.92-1.01)	-0.03225035	0.027053325	0.245921588	0.97 (0.92-1.02)	-0.007869211	0.088863712	0.930237773	0.99 (0.83-1.18)	NA	21.42026678	0.142532866	23.92923545	22	0.350949703	-0.003754322	0.020214643	0.854444273	NA	0.454333333
CD24+ CD27+ %B cell	B cell	ebi-a-GCST90001417	KjOTSK	Biliary tract cancer	exposure	26	-0.034355381	0.06651493	0.610227662	0.97 (0.85-1.10)	-0.066759865	0.061944874	0.281154153	0.94 (0.83-1.06)	-0.001282913	0.044218423	0.976854156	0.994711594	1.00 (0.92-1.09)	-0.045518645	0.063192057	0.478008097	0.96 (0.84-1.08)	-0.031715047	0.095401081	0.742329179	0.97 (0.80-1.17)	NA	22.63253532	0.170159493	13.33468991	25	0.972129418	0.014634402	0.021987002	0.51201783	NA	0.976666667
CD24+ CD27+ AC	B cell	ebi-a-GCST90001418	RtN9Fv	Biliary tract cancer	exposure	27	0.050678178	0.036362784	0.175680196	1.05 (0.98-1.13)	0.038593269	0.038814389	0.320075312	1.04 (0.96-1.12)	0.031020606	0.030225348	0.30474503	0.970259403	1.03 (0.97-1.09)	0.032533884	0.034309642	0.351736685	1.03 (0.97-1.10)	-0.101501556	0.13447148	0.45714114	0.90 (0.69-1.18)	NA	22.20147202	0.173352298	28.28298559	26	0.344675493	-0.017566594	0.016340874	0.292636645	NA	0.482
CD20- %B cell	B cell	ebi-a-GCST90001419	WxokQi	Biliary tract cancer	exposure	19	-0.021167366	0.091054457	0.81894916	0.98 (0.82-1.17)	-0.005583006	0.073494447	0.939446941	0.99 (0.86-1.15)	0.021032741	0.053162663	0.692378054	0.986937754	1.02 (0.92-1.13)	-0.021977809	0.070680562	0.759414098	0.98 (0.85-1.12)	-0.015704004	0.143911816	0.914312713	0.98 (0.74-1.31)	NA	21.42271873	0.117758466	25.38076709	18	0.114782239	0.017312909	0.026507287	0.522403523	NA	0.172333333
IgD- CD38br AC	B cell	ebi-a-GCST90001420	EKOMlM	Biliary tract cancer	exposure	20	-0.001978734	0.05231072	0.97024234	1.00 (0.90-1.11)	0.004013726	0.059359582	0.946090404	1.00 (0.89-1.13)	0.013996124	0.041849465	0.738047767	0.990596879	1.01 (0.93-1.10)	0.003677192	0.051171544	0.9434643	1.00 (0.91-1.11)	-0.019371381	0.089506728	0.830964186	0.98 (0.82-1.17)	NA	21.48932343	0.124337552	7.753378165	19	0.988984928	0.010659484	0.020942318	0.616939972	NA	0.99
CD20- AC	B cell	ebi-a-GCST90001421	Z3KpJI	Biliary tract cancer	exposure	23	0.07516709	0.039128153	0.068404918	1.08 (1.00-1.16)	0.080492722	0.044712933	0.0718273	1.08 (0.99-1.18)	0.070335138	0.032530188	0.030606636	0.970259403	1.07 (1.01-1.14)	0.078201972	0.034351597	0.032899042	1.08 (1.01-1.16)	0.010194424	0.128003523	0.93724221	1.01 (0.79-1.30)	NA	21.55717212	0.143432587	19.91596266	22	0.588296552	-0.003304556	0.014870613	0.826289147	NA	0.694333333
CD20- CD38- %B cell	B cell	ebi-a-GCST90001422	KjOTSK	Biliary tract cancer	exposure	23	0.092027688	0.066698279	0.182175515	1.10 (0.96-1.25)	0.072659196	0.062058821	0.241674454	1.08 (0.95-1.21)	0.064897972	0.043079932	0.131950453	0.970259403	1.07 (0.98-1.16)	0.079578814	0.058046856	0.184218197	1.08 (0.97-1.21)	0.144178255	0.132000686	0.286538801	1.16 (0.89-1.50)	NA	21.84525726	0.145334082	28.74090485	22	0.152407844	-0.013033682	0.02123354	0.545923371	NA	0.191
CD20- CD38- AC	B cell	ebi-a-GCST90001423	KjOTSK	Biliary tract cancer	exposure	14	-0.011632378	0.194738856	0.953351377	0.99 (0.67-1.45)	0.206608356	0.144027718	0.151428452	1.23 (0.93-1.63)	0.099872673	0.090042565	0.267356082	0.970259403	1.11 (0.93-1.32)	0.333098938	0.257811257	0.218844646	1.40 (0.84-2.31)	0.188924463	0.240727079	0.446632983	1.21 (0.75-1.94)	NA	22.08015707	0.089413288	17.09606202	13	0.194949811	0.026725538	0.039239051	0.508741457	NA	0.131333333
IgD+ %Lymphocyte	B cell	ebi-a-GCST90001424	wZTn6E	Biliary tract cancer	exposure	19	-0.011932392	0.040293815	0.770714385	0.99 (0.91-1.07)	0.002867313	0.045407191	0.94964971	1.00 (0.92-1.10)	0.002502915	0.033547783	0.940527045	0.994711594	1.00 (0.94-1.07)	-0.006509816	0.039991318	0.872504623	0.99 (0.92-1.07)	0.107065439	0.100865753	0.302513908	1.11 (0.91-1.36)	NA	24.501955	0.134471159	12.02898687	18	0.845737326	0.01091331	0.016873504	0.526416467	NA	0.809666667
IgD- CD38br %lymphocyte	B cell	ebi-a-GCST90001425	EKOMlM	Biliary tract cancer	exposure	31	-0.028956616	0.047158221	0.543982038	0.97 (0.89-1.07)	-0.006485264	0.056112429	0.907988388	0.99 (0.89-1.11)	-0.002946348	0.037631872	0.93759422	0.994711594	1.00 (0.93-1.07)	-0.011991849	0.047743555	0.80339354	0.99 (0.90-1.09)	-0.084695509	0.087788923	0.342376599	0.92 (0.77-1.09)	NA	21.74443914	0.194996318	27.18864049	30	0.613349033	0.015174817	0.016581143	0.367641935	NA	0.680333333
IgD- CD38dim %lymphocyte	B cell	ebi-a-GCST90001426	RDyFMA	Biliary tract cancer	exposure	22	0.017608416	0.077452288	0.822463081	1.02 (0.87-1.18)	-0.0451146	0.074177291	0.543055089	0.96 (0.83-1.11)	0.052234697	0.049669052	0.292957954	0.970259403	1.05 (0.96-1.16)	-0.023300262	0.07334005	0.753848641	0.98 (0.85-1.13)	-0.042473675	0.142670607	0.768853987	0.96 (0.72-1.27)	NA	23.00819087	0.146353824	26.18922442	21	0.199325626	0.013415621	0.020630201	0.522905201	rs17405603	0.046666667
IgD- CD38- %lymphocyte	B cell	ebi-a-GCST90001427	FhPrxY	Biliary tract cancer	exposure	29	-0.070903457	0.115619974	0.544845696	0.93 (0.74-1.17)	-0.064029585	0.093288589	0.492485922	0.94 (0.78-1.13)	-0.044488058	0.057004871	0.435140438	0.970259403	0.96 (0.86-1.07)	-0.067406271	0.106478723	0.531838306	0.93 (0.76-1.15)	-0.015818691	0.158071896	0.920999657	0.98 (0.72-1.34)	NA	21.70908998	0.182114366	40.78944412	28	0.05613899	0.00641718	0.022362716	0.776334512	NA	0.064666667
IgD- CD38dim %B cell	B cell	ebi-a-GCST90001428	AUvd0g	Biliary tract cancer	exposure	25	0.014735743	0.037867437	0.700751918	1.01 (0.94-1.09)	0.022537705	0.045743656	0.622227583	1.02 (0.94-1.12)	-0.011654064	0.031617798	0.712431941	0.986937754	0.99 (0.93-1.05)	0.007030574	0.038095182	0.855130381	1.01 (0.93-1.09)	-0.019288847	0.081121136	0.814071283	0.98 (0.84-1.15)	NA	21.50405721	0.155524676	15.89729914	24	0.891747256	-0.021872979	0.017272111	0.218054546	NA	0.879666667
IgD+ CD38br %lymphocyte	B cell	ebi-a-GCST90001429	bkQpJ5	Biliary tract cancer	exposure	25	-0.010453774	0.077298808	0.893599921	0.99 (0.85-1.15)	0.086751655	0.082435301	0.292634182	1.09 (0.93-1.28)	-0.036417001	0.050825275	0.473674272	0.972665931	0.96 (0.87-1.07)	0.098431247	0.084342836	0.254660315	1.10 (0.94-1.30)	-0.203156083	0.164315131	0.228280662	0.82 (0.59-1.13)	NA	22.3368549	0.161503847	24.92972335	24	0.409587739	-0.009368744	0.020414388	0.650593138	NA	0.298333333
IgD+ CD38dim %lymphocyte	B cell	ebi-a-GCST90001430	bkQpJ5	Biliary tract cancer	exposure	35	-0.006306559	0.029067632	0.829574082	0.99 (0.94-1.05)	0.011188096	0.039332238	0.776064742	1.01 (0.94-1.09)	-0.013159981	0.025178478	0.601205421	0.986937754	0.99 (0.94-1.04)	0.006938214	0.028940178	0.811968761	1.01 (0.95-1.07)	-0.006533473	0.108802608	0.9524683	0.99 (0.80-1.23)	NA	21.97372479	0.222457809	23.44326461	34	0.913122069	-0.005927945	0.012563441	0.640145474	NA	0.889666667
IgD+ CD38- %lymphocyte	B cell	ebi-a-GCST90001431	B6SoOx	Biliary tract cancer	exposure	20	-0.053256812	0.069453865	0.453144383	0.95 (0.83-1.09)	-0.042922136	0.063754274	0.500792531	0.96 (0.85-1.09)	-0.006527048	0.047066104	0.889704346	0.994711594	0.99 (0.91-1.09)	-0.028048715	0.056584941	0.625796338	0.97 (0.87-1.09)	0.260936299	0.154839655	0.10830389	1.30 (0.96-1.76)	NA	23.36762205	0.135087302	28.68562701	19	0.071093548	0.032195142	0.027123162	0.250658256	NA	0.179
Unsw Mem %lymphocyte	B cell	ebi-a-GCST90001432	Z3KpJI	Biliary tract cancer	exposure	22	0.09751957	0.118899745	0.421779681	1.10 (0.87-1.39)	0.127020212	0.090727088	0.161505766	1.14 (0.95-1.36)	0.091358672	0.064047393	0.153746287	0.970259403	1.10 (0.97-1.24)	0.139708155	0.108346431	0.211260797	1.15 (0.93-1.42)	0.156349811	0.136072721	0.263468473	1.17 (0.90-1.53)	NA	24.98470664	0.158771414	23.00953328	21	0.343470324	-0.001709381	0.026927238	0.9500133	NA	0.396333333
IgD- CD27- %lymphocyte	B cell	ebi-a-GCST90001433	If6nSf	Biliary tract cancer	exposure	18	-0.044544821	0.181734714	0.809488026	0.96 (0.67-1.37)	-0.012827799	0.099789766	0.897715122	0.99 (0.81-1.20)	-0.002130631	0.071104041	0.976094983	0.994711594	1.00 (0.87-1.15)	-0.000423339	0.115592891	0.997120529	1.00 (0.80-1.25)	-0.018174864	0.156826847	0.909096695	0.98 (0.72-1.34)	NA	29.8536091	0.153931058	14.78544646	17	0.610932435	0.009553091	0.037669715	0.803033478	NA	0.643666667
Sw mem %lymphocyte	B cell	ebi-a-GCST90001434	ir79GV	Biliary tract cancer	exposure	18	0.095089679	0.102854439	0.368956252	1.10 (0.90-1.35)	0.084702526	0.090728293	0.350518274	1.09 (0.91-1.30)	0.036794144	0.05836242	0.528405179	0.986937754	1.04 (0.93-1.16)	0.071522826	0.084173541	0.407295938	1.07 (0.91-1.27)	-0.026524804	0.18006277	0.884621364	0.97 (0.68-1.39)	NA	24.58076451	0.127839897	20.87852615	17	0.231771064	-0.018841296	0.025612107	0.472596821	NA	0.267333333
PB/PC %lymphocyte	B cell	ebi-a-GCST90001435	ir79GV	Biliary tract cancer	exposure	18	-0.009854383	0.039296356	0.805183135	0.99 (0.92-1.07)	-0.003578124	0.036391308	0.921675343	1.00 (0.93-1.07)	-0.004121198	0.028000442	0.882987326	0.994711594	1.00 (0.94-1.05)	-0.002215278	0.029145738	0.940300903	1.00 (0.94-1.06)	-0.01363343	0.070917108	0.84982837	0.99 (0.86-1.13)	NA	22.21844541	0.115669034	23.78984843	17	0.125258366	0.006142595	0.021013229	0.773798248	NA	0.197333333
Memory B cell %lymphocyte	B cell	ebi-a-GCST90001436	ir79GV	Biliary tract cancer	exposure	28	0.043900185	0.033763605	0.204933336	1.04 (0.98-1.12)	0.040783653	0.038811904	0.293349224	1.04 (0.97-1.12)	0.031106969	0.02917078	0.286254486	0.970259403	1.03 (0.97-1.09)	0.042546854	0.033005308	0.20830164	1.04 (0.98-1.11)	0.042546854	0.098340708	0.6687072	1.04 (0.86-1.27)	NA	23.99253494	0.194005712	23.27428388	27	0.670192837	-0.011149117	0.014816468	0.458520665	NA	0.749666667
Naive-mature B cell %lymphocyte	B cell	ebi-a-GCST90001437	awR1F8	Biliary tract cancer	exposure	23	-0.244860923	0.174700215	0.175640127	0.78 (0.56-1.10)	-0.058604709	0.110835338	0.596975606	0.94 (0.76-1.17)	-0.12785163	0.07312731	0.080404627	0.970259403	0.88 (0.76-1.02)	0.045265896	0.153442799	0.770758516	1.05 (0.77-1.41)	-0.013422261	0.198834867	0.946789783	0.99 (0.67-1.46)	NA	21.61962929	0.143845847	18.29367692	22	0.68844114	0.023778731	0.032242747	0.46898489	NA	0.693666667
IgD- CD38dim AC	B cell	ebi-a-GCST90001438	KjOTSK	Biliary tract cancer	exposure	17	0.163191255	0.147525475	0.286070246	1.18 (0.88-1.57)	0.156157939	0.118587094	0.187898736	1.17 (0.93-1.47)	0.078985352	0.081301038	0.331290822	0.970259403	1.08 (0.92-1.27)	0.169643461	0.1325168	0.218736417	1.18 (0.91-1.54)	0.18941298	0.179351114	0.306608265	1.21 (0.85-1.72)	NA	21.91437235	0.107763207	10.33566415	16	0.848521151	-0.018625323	0.027228492	0.504382591	NA	0.848333333
IgD+ CD24+ %lymphocyte	B cell	ebi-a-GCST90001439	mRWJ8P	Biliary tract cancer	exposure	16	-0.213724349	0.204983441	0.314785027	0.81 (0.54-1.21)	0.065863646	0.124664472	0.597272176	1.07 (0.84-1.36)	0.006790695	0.088339202	0.938726421	0.994711594	1.01 (0.85-1.20)	0.035891311	0.152372683	0.816967947	1.04 (0.77-1.40)	0.11057902	0.184959809	0.558856118	1.12 (0.78-1.60)	NA	26.41309416	0.121829367	15.43119015	15	0.420826607	0.044938959	0.037692759	0.252983021	NA	0.45
IgD- CD24- %lymphocyte	B cell	ebi-a-GCST90001440	suoHTa	Biliary tract cancer	exposure	24	0.02929847	0.086141714	0.736992635	1.03 (0.87-1.22)	0.030134957	0.084756685	0.722180092	1.03 (0.87-1.22)	0.028951453	0.057778815	0.616319152	0.986937754	1.03 (0.92-1.15)	0.037438275	0.075731104	0.625742195	1.04 (0.89-1.20)	0.082632202	0.125897413	0.518115129	1.09 (0.85-1.39)	NA	21.13653636	0.146773112	21.03082866	23	0.579204766	-0.000110363	0.020319306	0.995715319	NA	0.639666667
IgD+ CD24- %lymphocyte	B cell	ebi-a-GCST90001441	KkV310	Biliary tract cancer	exposure	22	-0.112165721	0.168417362	0.513021258	0.89 (0.64-1.24)	-0.01955031	0.102309382	0.848455004	0.98 (0.80-1.20)	-0.054409127	0.073478995	0.459013743	0.970379684	0.95 (0.82-1.09)	0.084245309	0.131514753	0.528726319	1.09 (0.84-1.41)	0.088428388	0.169806685	0.607982407	1.09 (0.78-1.52)	NA	21.93560444	0.139591559	13.84518855	21	0.876156696	0.011823162	0.031021843	0.707129907	NA	0.886
CD24+ CD27+ %lymphocyte	B cell	ebi-a-GCST90001442	If6nSf	Biliary tract cancer	exposure	25	0.037431712	0.031605948	0.248379428	1.04 (0.98-1.10)	0.018130037	0.040462058	0.654099075	1.02 (0.94-1.10)	0.003694793	0.026603175	0.88954069	0.994711594	1.00 (0.95-1.06)	0.02064576	0.030282822	0.501914525	1.02 (0.96-1.08)	-0.081664948	0.102855223	0.434988074	0.92 (0.75-1.13)	NA	24.82523773	0.179216159	30.46216722	24	0.1699026	-0.034848304	0.015613181	0.035645468	NA	0.253333333
CD20- %lymphocyte	B cell	ebi-a-GCST90001443	bkQpJ5	Biliary tract cancer	exposure	17	0.094354157	0.049670521	0.076886858	1.10 (1.00-1.21)	0.068479579	0.048917824	0.161546217	1.07 (0.97-1.18)	0.05005217	0.039963775	0.21041012	0.970259403	1.05 (0.97-1.14)	0.067499101	0.045637237	0.158548739	1.07 (0.98-1.17)	-0.008354391	0.156840869	0.958178844	0.99 (0.73-1.35)	NA	21.54687539	0.105964919	8.716788936	16	0.924616718	-0.030630911	0.020394387	0.153872618	NA	0.768333333
CD20- CD38- %lymphocyte	B cell	ebi-a-GCST90001444	mRWJ8P	Biliary tract cancer	exposure	24	0.050131778	0.089159306	0.579615333	1.05 (0.88-1.25)	0.061034462	0.087782662	0.486873189	1.06 (0.89-1.26)	0.029889841	0.05342395	0.575831505	0.986937754	1.03 (0.93-1.14)	0.057683682	0.080388404	0.480252425	1.06 (0.90-1.24)	0.003825979	0.187095092	0.983861264	1.00 (0.70-1.45)	NA	21.78697502	0.15125353	28.01882431	23	0.215070612	-0.007012434	0.022796089	0.76126808	NA	0.220666667
IgD- CD38- %B cell	B cell	ebi-a-GCST90001445	KkV310	Biliary tract cancer	exposure	12	0.125231937	0.177979436	0.497718161	1.13 (0.80-1.61)	0.162144762	0.123172877	0.18803986	1.18 (0.92-1.50)	0.046127447	0.094497168	0.625453686	0.986937754	1.05 (0.87-1.26)	0.164019544	0.146745089	0.287504711	1.18 (0.88-1.57)	0.119423614	0.198467551	0.559552253	1.13 (0.76-1.66)	NA	22.32249483	0.077473983	11.17832108	11	0.428447366	-0.021836094	0.040916688	0.605226889	NA	0.463333333
IgD- CD38- AC	B cell	ebi-a-GCST90001446	2Hjefc	Biliary tract cancer	exposure	14	-0.088488435	0.074659901	0.258871311	0.92 (0.79-1.06)	-0.07466004	0.079994077	0.350654979	0.93 (0.79-1.09)	-0.047428112	0.057993419	0.413460629	0.970259403	0.95 (0.85-1.07)	-0.072141645	0.071334737	0.330320874	0.93 (0.81-1.07)	-0.005297962	0.121943411	0.966006191	0.99 (0.78-1.26)	NA	22.67778104	0.091810898	10.71312775	13	0.634835792	0.032109377	0.036769739	0.399661567	NA	0.678666667
IgD+ CD38br %B cell	B cell	ebi-a-GCST90001447	wZTn6E	Biliary tract cancer	exposure	25	-0.024136109	0.065293649	0.715021507	0.98 (0.86-1.11)	0.038518147	0.068287134	0.572712237	1.04 (0.91-1.19)	-0.046952305	0.044099571	0.287016932	0.970259403	0.95 (0.88-1.04)	-0.000378999	0.068754186	0.995647342	1.00 (0.87-1.14)	0.072112325	0.115383694	0.537882535	1.07 (0.86-1.35)	NA	22.03377913	0.159330625	18.33930905	24	0.786245198	-0.013292637	0.028052424	0.640074201	NA	0.697666667
CD11c+ monocyte AC	cDC	ebi-a-GCST90001448	bkQpJ5	Biliary tract cancer	exposure	16	0.118246934	0.099450092	0.254213404	1.13 (0.93-1.37)	0.060507901	0.092979027	0.515195391	1.06 (0.89-1.27)	0.069558329	0.058622224	0.235404302	0.970259403	1.07 (0.96-1.20)	0.096693294	0.099353943	0.345877691	1.10 (0.91-1.34)	0.193553798	0.167201656	0.265125739	1.21 (0.87-1.68)	NA	21.1372951	0.097849991	16.56387018	15	0.345597214	-0.020631269	0.032650332	0.537644163	NA	0.283666667
CD11c+ monocyte %monocyte	cDC	ebi-a-GCST90001449	suoHTa	Biliary tract cancer	exposure	21	0.008011742	0.118055926	0.946603022	1.01 (0.80-1.27)	0.07070261	0.087685017	0.420055551	1.07 (0.90-1.27)	-0.049278085	0.057386351	0.390501963	0.970259403	0.95 (0.85-1.07)	0.069755873	0.08729262	0.433618327	1.07 (0.90-1.27)	-0.35239796	0.156957627	0.036221232	0.70 (0.52-0.96)	NA	22.19817899	0.134827222	25.34707322	20	0.188474074	-0.018605612	0.031855555	0.566049292	NA	0.186
CD62L- monocyte AC	cDC	ebi-a-GCST90001450	DE6wd2	Biliary tract cancer	exposure	21	0.009411517	0.058754932	0.874427964	1.01 (0.90-1.13)	0.059493252	0.06490575	0.359347104	1.06 (0.93-1.21)	0.028752833	0.039256556	0.463903769	0.972261207	1.03 (0.95-1.11)	0.001093546	0.049257231	0.982507856	1.00 (0.91-1.10)	0.254363076	0.122870546	0.051597613	1.29 (1.01-1.64)	NA	25.47461674	0.154440751	25.76724264	20	0.17363749	0.010796334	0.020821262	0.610078813	NA	0.193333333
CD62L- monocyte %monocyte	cDC	ebi-a-GCST90001451	DE6wd2	Biliary tract cancer	exposure	24	0.191964484	0.115110097	0.10955658	1.21 (0.97-1.52)	0.0613613	0.071962103	0.393831744	1.06 (0.92-1.22)	0.038705855	0.049734125	0.436418426	0.970259403	1.04 (0.94-1.15)	0.06564712	0.090739457	0.476686303	1.07 (0.89-1.28)	0.068686209	0.122674536	0.580956337	1.07 (0.84-1.36)	NA	28.19794893	0.194553559	18.47463917	23	0.731259566	-0.042794479	0.028987366	0.154030663	NA	0.704666667
CD11c+ CD62L- monocyte AC	cDC	ebi-a-GCST90001452	KkV310	Biliary tract cancer	exposure	22	-0.059765893	0.071446404	0.412749685	0.94 (0.82-1.08)	-0.065739694	0.072468239	0.364326525	0.94 (0.81-1.08)	-0.061698238	0.043084931	0.152139722	0.970259403	0.94 (0.86-1.02)	-0.097080104	0.078196424	0.228113347	0.91 (0.78-1.06)	0.002578831	0.133474271	0.984767581	1.00 (0.77-1.30)	NA	22.05091762	0.140307975	28.08224753	21	0.137834065	-0.000956235	0.024734516	0.969544804	NA	0.087
CD11c+ CD62L- monocyte %monocyte	cDC	ebi-a-GCST90001453	If6nSf	Biliary tract cancer	exposure	18	-0.015896258	0.149304748	0.916534113	0.98 (0.73-1.32)	-0.064975577	0.109574954	0.553195633	0.94 (0.76-1.16)	-0.042391385	0.074290915	0.568261797	0.986937754	0.96 (0.83-1.11)	-0.104632896	0.131656844	0.437720268	0.90 (0.70-1.17)	-0.09464511	0.166010669	0.576057878	0.91 (0.66-1.26)	NA	22.17862236	0.115467256	13.05527498	17	0.73247791	-0.007109845	0.034753337	0.840479868	NA	0.735666667
CD62L- HLA DR++ monocyte AC	cDC	ebi-a-GCST90001454	ir79GV	Biliary tract cancer	exposure	19	0.080026377	0.195126477	0.686835967	1.08 (0.74-1.59)	0.039619728	0.11351641	0.727072772	1.04 (0.83-1.30)	0.047436956	0.08013901	0.55389519	0.986937754	1.05 (0.90-1.23)	-0.007763875	0.201299747	0.969658785	0.99 (0.67-1.47)	0.332607932	0.197849166	0.110009034	1.39 (0.95-2.06)	NA	21.02545057	0.11558593	12.7435973	18	0.806574391	-0.005848837	0.031929641	0.856824562	NA	0.794666667
CD62L- HLA DR++ monocyte %monocyte	cDC	ebi-a-GCST90001455	EKOMlM	Biliary tract cancer	exposure	11	0.27222373	0.268616257	0.337323305	1.31 (0.78-2.22)	0.238898318	0.13527223	0.077386474	1.27 (0.97-1.66)	0.146853102	0.098140323	0.13456027	0.970259403	1.16 (0.96-1.40)	0.271677848	0.161419819	0.123274444	1.31 (0.96-1.80)	0.245571051	0.19294731	0.231905492	1.28 (0.88-1.87)	NA	21.28788331	0.06774928	10.46243847	10	0.400900198	-0.025544282	0.050433167	0.624681979	NA	0.448333333
CD11c+ HLA DR++ monocyte AC	cDC	ebi-a-GCST90001456	eKlMUw	Biliary tract cancer	exposure	17	0.012519977	0.115479159	0.915101401	1.01 (0.81-1.27)	-0.053390628	0.097467326	0.583843142	0.95 (0.78-1.15)	-0.039688853	0.069503874	0.567978764	0.986937754	0.96 (0.84-1.10)	-0.154558439	0.148768751	0.314289453	0.86 (0.64-1.15)	0.155760598	0.186714474	0.416439763	1.17 (0.81-1.68)	NA	21.6252901	0.106352174	17.41954208	16	0.358963569	-0.016376013	0.027794774	0.56451192	NA	0.349
CD11c+ HLA DR++ monocyte %monocyte	cDC	ebi-a-GCST90001457	mRWJ8P	Biliary tract cancer	exposure	17	0.021825519	0.050666305	0.67276153	1.02 (0.93-1.13)	0.025250823	0.053000409	0.633770236	1.03 (0.92-1.14)	-0.008043321	0.043038975	0.851751123	0.994711594	0.99 (0.91-1.08)	0.023340966	0.048575355	0.637368519	1.02 (0.93-1.13)	-0.065383149	0.139564062	0.645759432	0.94 (0.71-1.23)	NA	22.54085042	0.110812204	12.75598449	16	0.69050867	-0.023104263	0.020679596	0.281464135	NA	0.511666667
Myeloid DC AC	cDC	ebi-a-GCST90001458	mRWJ8P	Biliary tract cancer	exposure	23	0.042275451	0.047746375	0.385958286	1.04 (0.95-1.15)	0.039864503	0.054626231	0.46553169	1.04 (0.94-1.16)	0.00169816	0.036802244	0.963196412	0.994711594	1.00 (0.93-1.08)	0.038193376	0.04391507	0.393849204	1.04 (0.95-1.13)	-0.174419039	0.09090874	0.068100838	0.84 (0.70-1.00)	NA	45.95712658	0.2847438	13.30917596	22	0.924178241	-0.024853573	0.01863158	0.196508027	NA	0.877666667
Myeloid DC %DC	cDC	ebi-a-GCST90001459	KjOTSK	Biliary tract cancer	exposure	26	-0.110418464	0.094463035	0.253920798	0.90 (0.74-1.08)	-0.13451883	0.078444395	0.086376331	0.87 (0.75-1.02)	-0.126021404	0.055885328	0.02413334	0.970259403	0.88 (0.79-0.98)	-0.082701127	0.087547122	0.353880053	0.92 (0.78-1.09)	-0.243597411	0.159112291	0.138331894	0.78 (0.57-1.07)	NA	39.40173684	0.280401611	19.78148565	25	0.75819184	-0.004599406	0.022449822	0.839397443	NA	0.718666667
Plasmacytoid DC AC	cDC	ebi-a-GCST90001460	RtN9Fv	Biliary tract cancer	exposure	30	0.015980193	0.041905874	0.705832809	1.02 (0.94-1.10)	0.072914243	0.043841599	0.096286582	1.08 (0.99-1.17)	0.026487409	0.029483846	0.368988214	0.970259403	1.03 (0.97-1.09)	0.063679523	0.046217418	0.17879739	1.07 (0.97-1.17)	0.041815549	0.07117829	0.561430732	1.04 (0.91-1.20)	NA	23.92232044	0.207326747	33.1622474	29	0.271243224	0.007180446	0.018489904	0.700698502	NA	0.250333333
DC AC	cDC	ebi-a-GCST90001461	hdXSYB	Biliary tract cancer	exposure	22	-0.038268528	0.09667164	0.696398855	0.96 (0.80-1.16)	-0.001218158	0.078369787	0.987598407	1.00 (0.86-1.16)	-0.054141578	0.057091893	0.342964839	0.970259403	0.95 (0.85-1.06)	-0.042636472	0.076801763	0.584657976	0.96 (0.82-1.11)	-0.105710767	0.123327233	0.401034718	0.90 (0.71-1.15)	NA	40.78498674	0.2465045	12.65648192	21	0.920178923	-0.005009199	0.024619037	0.840824784	NA	0.922333333
CD62L- DC AC	cDC	ebi-a-GCST90001462	If6nSf	Biliary tract cancer	exposure	19	-0.040586313	0.032541791	0.2292315	0.96 (0.90-1.02)	-0.057953124	0.038505861	0.132312035	0.94 (0.88-1.02)	-0.051410904	0.028061693	0.066941425	0.970259403	0.95 (0.90-1.00)	-0.040619314	0.030839712	0.204323529	0.96 (0.90-1.02)	-0.049267528	0.086246021	0.574898156	0.95 (0.80-1.13)	NA	62.57661118	0.30544527	17.57794648	18	0.483764122	-0.013221272	0.019896343	0.515278778	NA	0.57
CD62L- DC %DC	cDC	ebi-a-GCST90001463	EKOMlM	Biliary tract cancer	exposure	23	0.069547954	0.057428264	0.239333006	1.07 (0.96-1.20)	0.049445702	0.053991475	0.359768799	1.05 (0.95-1.17)	-0.00081059	0.039627733	0.983680307	0.994711594	1.00 (0.92-1.08)	0.037766873	0.049324771	0.452005224	1.04 (0.94-1.14)	0.029137612	0.079501827	0.717491441	1.03 (0.88-1.20)	NA	53.37538224	0.319901999	27.69123874	22	0.18614072	-0.039055918	0.021551316	0.084275191	NA	0.234
CD86+ myeloid DC AC	cDC	ebi-a-GCST90001464	KjOTSK	Biliary tract cancer	exposure	21	-0.031793135	0.046114598	0.498882286	0.97 (0.88-1.06)	-0.045006648	0.050917387	0.376742034	0.96 (0.87-1.06)	-0.044265071	0.036202194	0.221436262	0.970259403	0.96 (0.89-1.03)	-0.027841771	0.043949582	0.53358966	0.97 (0.89-1.06)	-0.051139018	0.096277345	0.601155268	0.95 (0.79-1.15)	NA	62.42480346	0.332292583	17.94690281	20	0.590906126	-0.008765424	0.020075796	0.667310874	NA	0.668333333
CD86+ myeloid DC %DC	cDC	ebi-a-GCST90001465	DE6wd2	Biliary tract cancer	exposure	23	-0.010382705	0.028315322	0.717525329	0.99 (0.94-1.05)	-0.000696169	0.032136182	0.982716709	1.00 (0.94-1.06)	-0.003527311	0.023038661	0.878316258	0.994711594	1.00 (0.95-1.04)	-0.002385622	0.025893755	0.927427635	1.00 (0.95-1.05)	-0.019202535	0.056346582	0.73649224	0.98 (0.88-1.10)	NA	58.70679995	0.344088568	17.04673425	22	0.760777229	0.009363095	0.022482973	0.681304453	NA	0.774666667
CD86+ plasmacytoid DC AC	cDC	ebi-a-GCST90001466	KjOTSK	Biliary tract cancer	exposure	21	-0.091843114	0.124440264	0.469502692	0.91 (0.71-1.16)	-0.1004139	0.091205357	0.270911918	0.90 (0.76-1.08)	-0.090837725	0.065765986	0.167209314	0.970259403	0.91 (0.80-1.04)	-0.109595453	0.092796866	0.251447308	0.90 (0.75-1.07)	-0.035285891	0.12166985	0.774791453	0.97 (0.76-1.23)	NA	22.15904606	0.134595442	23.29702401	20	0.274446463	0.000290925	0.029198762	0.992154212	NA	0.338333333
CD86+ plasmacytoid DC %DC	cDC	ebi-a-GCST90001467	DE6wd2	Biliary tract cancer	exposure	26	-0.020121511	0.126338057	0.874791077	0.98 (0.77-1.26)	-0.066199645	0.089423507	0.459121896	0.94 (0.79-1.12)	-0.030173855	0.060129607	0.615798639	0.986937754	0.97 (0.86-1.09)	-0.07012432	0.111642856	0.535626326	0.93 (0.75-1.16)	-0.07012432	0.144968959	0.632794986	0.93 (0.70-1.24)	NA	24.94491601	0.18711456	34.05979331	25	0.106635951	-0.002588669	0.026802057	0.923858227	NA	0.121
CD62L- myeloid DC AC	cDC	ebi-a-GCST90001468	RtN9Fv	Biliary tract cancer	exposure	17	0.158517331	0.095537475	0.1178293	1.17 (0.97-1.41)	0.02811555	0.076483096	0.713167971	1.03 (0.89-1.19)	0.006845913	0.058261656	0.906461553	0.994711594	1.01 (0.90-1.13)	0.061169549	0.077844203	0.443469953	1.06 (0.91-1.24)	0.135716017	0.153196471	0.388794942	1.15 (0.85-1.55)	NA	73.8866681	0.316285611	17.54411438	16	0.351259422	-0.053781138	0.026848299	0.063573128	NA	0.417666667
CD62L- myeloid DC %DC	cDC	ebi-a-GCST90001469	mRWJ8P	Biliary tract cancer	exposure	25	0.092675584	0.050838811	0.081340146	1.10 (0.99-1.21)	0.052425304	0.048421798	0.278950553	1.05 (0.96-1.16)	0.021336279	0.036089473	0.554383039	0.986937754	1.02 (0.95-1.10)	0.054639373	0.043828067	0.224547222	1.06 (0.97-1.15)	0.027658292	0.077281457	0.723553782	1.03 (0.88-1.20)	NA	60.3177348	0.381830058	25.32403138	24	0.388327239	-0.039121385	0.019635961	0.058334039	NA	0.452
CD62L- plasmacytoid DC AC	cDC	ebi-a-GCST90001470	bkQpJ5	Biliary tract cancer	exposure	24	0.087986836	0.090971284	0.343960407	1.09 (0.91-1.31)	0.054200245	0.081743731	0.507298028	1.06 (0.90-1.24)	0.046600603	0.054982398	0.396685886	0.970259403	1.05 (0.94-1.17)	0.055441885	0.081667575	0.503993076	1.06 (0.90-1.24)	0.083723569	0.11235283	0.463707818	1.09 (0.87-1.36)	NA	26.64552187	0.183938659	12.95479559	23	0.952963403	-0.012421565	0.021752648	0.573762224	NA	0.965
CD62L- plasmacytoid DC %DC	cDC	ebi-a-GCST90001471	KkV310	Biliary tract cancer	exposure	18	0.033278531	0.062905812	0.604052962	1.03 (0.91-1.17)	-0.023648369	0.066416529	0.721794508	0.98 (0.86-1.11)	-0.027127257	0.045566601	0.551621548	0.986937754	0.97 (0.89-1.06)	-0.001751858	0.062155413	0.977842741	1.00 (0.88-1.13)	-0.006282635	0.090822334	0.945657499	0.99 (0.83-1.19)	NA	33.29949838	0.171283293	11.87892562	17	0.807412639	-0.029992007	0.021532839	0.182718229	NA	0.835
CD62L- CD86+ myeloid DC AC	cDC	ebi-a-GCST90001472	ir79GV	Biliary tract cancer	exposure	20	0.003099575	0.059574673	0.95907912	1.00 (0.89-1.13)	0.005612154	0.057781047	0.922624795	1.01 (0.90-1.13)	-0.029116978	0.043498843	0.503257172	0.977795978	0.97 (0.89-1.06)	-0.001426718	0.051595992	0.978228309	1.00 (0.90-1.10)	0.005980455	0.118646491	0.960325258	1.01 (0.80-1.27)	NA	81.6292099	0.388703887	18.84371544	19	0.466902467	-0.019218859	0.024127203	0.436085377	NA	0.501666667
CD62L- CD86+ myeloid DC %DC	cDC	ebi-a-GCST90001473	Z3KpJI	Biliary tract cancer	exposure	18	0.027699279	0.063450557	0.668272194	1.03 (0.91-1.16)	0.004060281	0.057101035	0.943312629	1.00 (0.90-1.12)	0.011558999	0.045406528	0.799057633	0.994711594	1.01 (0.93-1.11)	0.009429597	0.055374868	0.86679493	1.01 (0.91-1.13)	0.112017348	0.131848021	0.407356665	1.12 (0.86-1.45)	NA	87.98654279	0.371397673	18.46438082	17	0.360127165	-0.009137659	0.023133174	0.698057235	NA	0.447666667
Plasmacytoid DC %DC	cDC	ebi-a-GCST90001474	ir79GV	Biliary tract cancer	exposure	24	-0.156675836	0.060630532	0.01693055	0.85 (0.76-0.96)	-0.095154897	0.058085451	0.101382453	0.91 (0.81-1.02)	-0.057310591	0.041894277	0.171317902	0.970259403	0.94 (0.87-1.03)	-0.11131121	0.057666023	0.065994275	0.89 (0.80-1.00)	0.065122702	0.104559373	0.53952335	1.07 (0.87-1.31)	NA	40.1628921	0.264902553	21.76456928	23	0.534500174	0.039487408	0.017417266	0.033554313	NA	0.465666667
HLA DR++ monocyte %monocyte	TBNK	ebi-a-GCST90001475	KkV310	Biliary tract cancer	exposure	21	0.017971764	0.103207947	0.863604018	1.02 (0.83-1.25)	-0.036704139	0.077905792	0.637544388	0.96 (0.83-1.12)	-0.067991448	0.05341668	0.203071095	0.970259403	0.93 (0.84-1.04)	-0.027480859	0.083466883	0.745395263	0.97 (0.83-1.15)	-0.246641063	0.12621765	0.064817632	0.78 (0.61-1.00)	NA	29.70436575	0.179449504	22.96739797	20	0.290398206	-0.027503082	0.0274767	0.329424315	NA	0.325
HLA DR++ monocyte %leukocyte	TBNK	ebi-a-GCST90001476	DE6wd2	Biliary tract cancer	exposure	10	0.034989866	0.159322491	0.831669833	1.04 (0.76-1.42)	-0.03509689	0.106085594	0.740768677	0.97 (0.78-1.19)	0.003037327	0.076473174	0.968318306	0.994711594	1.00 (0.86-1.17)	-0.053887466	0.096392355	0.589770067	0.95 (0.78-1.14)	0.001898422	0.142336816	0.989649483	1.00 (0.76-1.32)	NA	29.97825319	0.086295484	9.48934026	9	0.393382389	-0.00859949	0.036600453	0.820145314	NA	0.483333333
HLA DR++ monocyte AC	TBNK	ebi-a-GCST90001477	zFDXMQ	Biliary tract cancer	exposure	25	0.068592574	0.055233691	0.226802868	1.07 (0.96-1.19)	0.082557169	0.059946848	0.168458829	1.09 (0.97-1.22)	0.049728675	0.040883303	0.223849112	0.970259403	1.05 (0.97-1.14)	0.061846883	0.056315074	0.283000306	1.06 (0.95-1.19)	0.066513502	0.083587542	0.433986588	1.07 (0.91-1.26)	NA	23.56977949	0.170255729	17.03321256	24	0.847242074	-0.011018687	0.021693532	0.616342695	NA	0.84
CD4 Treg %CD4	Treg	ebi-a-GCST90001478	bkQpJ5	Biliary tract cancer	exposure	17	-0.047188807	0.074544955	0.536249734	0.95 (0.82-1.10)	0.016484739	0.073245156	0.821930646	1.02 (0.88-1.17)	-0.024709332	0.050476011	0.624469181	0.986937754	0.98 (0.88-1.08)	-0.00831131	0.065292916	0.900294833	0.99 (0.87-1.13)	-0.00831131	0.123290431	0.947088589	0.99 (0.78-1.26)	NA	24.24262364	0.119063467	13.1460487	16	0.662050647	0.011201071	0.027333379	0.687749212	NA	0.595333333
CD4 Treg %T cell	Treg	ebi-a-GCST90001479	mRWJ8P	Biliary tract cancer	exposure	16	-0.06174204	0.093652672	0.520422289	0.94 (0.78-1.13)	-0.018739035	0.086932668	0.82933227	0.98 (0.83-1.16)	0.049472338	0.062065961	0.425397069	0.970259403	1.05 (0.93-1.19)	-0.033310462	0.0921257	0.722711365	0.97 (0.81-1.16)	-0.020513312	0.145637901	0.889861398	0.98 (0.74-1.30)	NA	22.20121951	0.102730501	8.180210835	15	0.916354616	0.035838435	0.022600112	0.135115168	NA	0.895666667
Resting Treg AC	Treg	ebi-a-GCST90001480	suoHTa	Biliary tract cancer	exposure	26	-0.076818197	0.079845188	0.345598708	0.93 (0.79-1.08)	-0.027462624	0.072624686	0.705323265	0.97 (0.84-1.12)	-0.02471275	0.04846474	0.610113151	0.986937754	0.98 (0.89-1.07)	-0.038486019	0.075746908	0.615846351	0.96 (0.83-1.12)	-0.081037839	0.098736107	0.419545386	0.92 (0.76-1.12)	NA	28.06229932	0.21023761	9.029346368	25	0.998557035	0.018707119	0.022781562	0.419642237	NA	0.998666667
Resting Treg % CD4 Treg	Treg	ebi-a-GCST90001481	RtN9Fv	Biliary tract cancer	exposure	31	0.003396441	0.029701813	0.909747353	1.00 (0.95-1.06)	0.022833206	0.033597344	0.496749265	1.02 (0.96-1.09)	0.010563993	0.023368724	0.651227983	0.986937754	1.01 (0.97-1.06)	0.027318328	0.028309297	0.342262354	1.03 (0.97-1.09)	0.023242148	0.060368926	0.702952174	1.02 (0.91-1.15)	NA	39.4335211	0.348074217	24.40781496	30	0.753268693	0.008014009	0.020498097	0.698681784	NA	0.789333333
Resting Treg %CD4	Treg	ebi-a-GCST90001482	RDyFMA	Biliary tract cancer	exposure	34	0.019718803	0.028506152	0.494090282	1.02 (0.96-1.08)	0.025581838	0.031666739	0.419179433	1.03 (0.96-1.09)	0.010607692	0.022800563	0.641760908	0.986937754	1.01 (0.97-1.06)	0.025496188	0.02720172	0.355413525	1.03 (0.97-1.08)	0.052787715	0.060520123	0.389382966	1.05 (0.94-1.19)	NA	31.68889689	0.308783334	19.0194256	33	0.97528339	-0.009937713	0.018661755	0.59804617	NA	0.983
CD39+ resting Treg AC	Treg	ebi-a-GCST90001483	HALxtK	Biliary tract cancer	exposure	32	-0.046560352	0.040045503	0.254122612	0.95 (0.88-1.03)	-0.012495748	0.037253409	0.737304035	0.99 (0.92-1.06)	-0.044671568	0.027112413	0.099426024	0.970259403	0.96 (0.91-1.01)	-0.022118452	0.037127699	0.555673945	0.98 (0.91-1.05)	0.048420785	0.059462228	0.421678024	1.05 (0.93-1.18)	NA	81.08881541	0.629953205	30.69504911	31	0.481652428	0.001265692	0.019555637	0.948824236	NA	0.538666667
CD39+ resting Treg %resting Treg	Treg	ebi-a-GCST90001484	RJd1Vh	Biliary tract cancer	exposure	31	-0.123082727	0.059846865	0.048817777	0.88 (0.79-0.99)	-0.074629063	0.059781303	0.211896335	0.93 (0.83-1.04)	-0.086950549	0.041060061	0.034205316	0.970259403	0.92 (0.85-0.99)	-0.08038943	0.059048675	0.183522508	0.92 (0.82-1.04)	-0.105351879	0.090384476	0.252961366	0.90 (0.75-1.07)	NA	37.53079199	0.33088706	18.12678931	30	0.956444336	0.017000447	0.02048581	0.41339486	NA	0.968666667
CD39+ resting Treg % CD4 Treg	Treg	ebi-a-GCST90001485	RDyFMA	Biliary tract cancer	exposure	40	0.006411937	0.026606886	0.810860082	1.01 (0.96-1.06)	0.026412864	0.031205501	0.397320217	1.03 (0.97-1.09)	-0.014572501	0.020724841	0.481967405	0.975950618	0.99 (0.95-1.03)	0.016249037	0.026599907	0.544830857	1.02 (0.96-1.07)	0.004075482	0.063293689	0.948988588	1.00 (0.89-1.14)	NA	70.42429056	0.707319904	35.03267714	39	0.651429636	-0.018961648	0.015077143	0.216195349	NA	0.570333333
Activated Treg AC	Treg	ebi-a-GCST90001486	swerDY	Biliary tract cancer	exposure	15	-0.021692685	0.050670296	0.675575215	0.98 (0.89-1.08)	-0.030131028	0.053261629	0.57158594	0.97 (0.87-1.08)	-0.031225608	0.040763977	0.443670441	0.970259403	0.97 (0.89-1.05)	-0.041483643	0.047069209	0.393017397	0.96 (0.87-1.05)	-0.120538582	0.088946217	0.196821696	0.89 (0.74-1.06)	NA	22.33731281	0.096881439	8.371717247	14	0.869075746	-0.007790645	0.024595632	0.756463026	NA	0.898
Activated Treg %CD4 Treg	Treg	ebi-a-GCST90001487	fylDa5	Biliary tract cancer	exposure	27	-0.009861734	0.069052525	0.887581148	0.99 (0.86-1.13)	0.004770977	0.068690625	0.944626641	1.00 (0.88-1.15)	-0.003876684	0.04165812	0.925856286	0.994711594	1.00 (0.92-1.08)	-0.059168729	0.073324121	0.427017129	0.94 (0.82-1.09)	-0.046802495	0.135172397	0.731946458	0.95 (0.73-1.24)	NA	23.31437026	0.181943899	34.97631479	26	0.112161974	0.00260444	0.021058307	0.90255959	rs117779957	0.020333333
Activated Treg %CD4	Treg	ebi-a-GCST90001488	oL3MyX	Biliary tract cancer	exposure	19	-0.122409406	0.075633787	0.12396801	0.88 (0.76-1.03)	-0.137640066	0.076510806	0.072024623	0.87 (0.75-1.01)	-0.094152376	0.052138797	0.070949177	0.970259403	0.91 (0.82-1.01)	-0.146984199	0.083658709	0.095923053	0.86 (0.73-1.02)	-0.129406839	0.118233689	0.288165863	0.88 (0.70-1.11)	NA	22.24035775	0.122217747	16.94602669	18	0.526818822	0.011441894	0.022185942	0.61268708	NA	0.552333333
CD39+ activated Treg AC	Treg	ebi-a-GCST90001489	EKOMlM	Biliary tract cancer	exposure	35	0.016066514	0.026990117	0.555720892	1.02 (0.96-1.07)	0.012488092	0.026668032	0.639584728	1.01 (0.96-1.07)	0.001459405	0.02163426	0.946217044	0.994711594	1.00 (0.96-1.04)	0.010312759	0.021887291	0.640524637	1.01 (0.97-1.05)	0.02960209	0.076372089	0.700725447	1.03 (0.89-1.20)	NA	78.51479819	0.630899282	23.65228416	34	0.907874917	-0.011463777	0.012664994	0.371944844	NA	0.918666667
CD39+ activated Treg %activated Treg	Treg	ebi-a-GCST90001490	B6SoOx	Biliary tract cancer	exposure	8	-0.177031483	0.138483989	0.248346567	0.84 (0.64-1.10)	-0.184248299	0.107795343	0.087406181	0.83 (0.67-1.03)	-0.152360297	0.084926884	0.07281041	0.970259403	0.86 (0.73-1.01)	-0.193715146	0.117291934	0.142605879	0.82 (0.65-1.04)	-0.194870662	0.131957776	0.183254942	0.82 (0.64-1.07)	NA	21.66903075	0.050145506	0.870305053	7	0.996658529	0.010206348	0.045252341	0.829042978	NA	0.994666667
CD39+ activated Treg %CD4 Treg	Treg	ebi-a-GCST90001491	QWFTcS	Biliary tract cancer	exposure	28	0.015982358	0.036545928	0.66548856	1.02 (0.95-1.09)	-0.008816009	0.037978853	0.816437497	0.99 (0.92-1.07)	0.005643947	0.026162206	0.829198995	0.994711594	1.01 (0.96-1.06)	-2.55E-05	0.031646628	0.999364143	1.00 (0.94-1.06)	0.034244969	0.058263519	0.561577474	1.03 (0.92-1.16)	NA	103.9873441	0.62439036	23.27962067	27	0.669902908	-0.007591263	0.018736941	0.688681965	NA	0.682333333
Secreting Treg AC	Treg	ebi-a-GCST90001492	awR1F8	Biliary tract cancer	exposure	24	0.034175533	0.026565752	0.211659509	1.03 (0.98-1.09)	0.032512743	0.028758525	0.258247571	1.03 (0.98-1.09)	0.008764107	0.018475579	0.635241995	0.986937754	1.01 (0.97-1.05)	0.020942524	0.02325254	0.377105983	1.02 (0.98-1.07)	-0.119361612	0.056352697	0.045183917	0.89 (0.79-0.99)	NA	25.77411668	0.178438648	34.82598129	23	0.054121019	-0.039316908	0.023321735	0.105957731	NA	0.076
Secreting Treg % CD4 Treg	Treg	ebi-a-GCST90001493	KkV310	Biliary tract cancer	exposure	33	-0.034233174	0.037311129	0.3659612	0.97 (0.90-1.04)	-0.061254209	0.04090512	0.134270882	0.94 (0.87-1.02)	0.006940279	0.028791832	0.809516156	0.994711594	1.01 (0.95-1.07)	-0.052291042	0.038215208	0.180739917	0.95 (0.88-1.02)	0.052774623	0.07735113	0.499975332	1.05 (0.91-1.23)	NA	36.09978984	0.340194629	27.7117468	32	0.683540478	0.028888853	0.016650426	0.092670437	NA	0.501666667
Secreting Treg %CD4	Treg	ebi-a-GCST90001494	bhmwQD	Biliary tract cancer	exposure	26	-0.064349672	0.034720472	0.076163998	0.94 (0.88-1.00)	-0.083054197	0.042369777	0.049969771	0.92 (0.85-1.00)	-0.028896231	0.028963166	0.3184302	0.970259403	0.97 (0.92-1.03)	-0.083064387	0.041691537	0.057358932	0.92 (0.85-1.00)	-0.070037307	0.082865122	0.406017783	0.93 (0.79-1.10)	NA	31.40940489	0.234821724	27.23394054	25	0.344299554	0.028695515	0.015498127	0.076433898	NA	0.317
CD39+ secreting Treg AC	Treg	ebi-a-GCST90001495	RtN9Fv	Biliary tract cancer	exposure	31	-0.001119639	0.055652004	0.984086577	1.00 (0.90-1.11)	-0.00701588	0.040581436	0.862742624	0.99 (0.92-1.08)	0.005717843	0.031419929	0.855597312	0.994711594	1.01 (0.95-1.07)	-0.004411332	0.036903126	0.905645935	1.00 (0.93-1.07)	0.038481277	0.083759681	0.649241044	1.04 (0.88-1.22)	NA	104.3258647	0.682103595	33.6956592	30	0.293162818	0.003451772	0.022298626	0.878053307	NA	0.368666667
CD39+ secreting Treg %secreting Treg	Treg	ebi-a-GCST90001496	RDyFMA	Biliary tract cancer	exposure	32	0.002525027	0.039010373	0.948820717	1.00 (0.93-1.08)	-0.005550105	0.039828418	0.889173282	0.99 (0.92-1.08)	0.005390051	0.028891471	0.85200406	0.994711594	1.01 (0.95-1.06)	-0.006243925	0.037290578	0.868111576	0.99 (0.92-1.07)	-0.014523093	0.065596572	0.826232788	0.99 (0.87-1.12)	NA	39.73675589	0.360080099	16.62136516	31	0.983610881	0.001915666	0.017526648	0.91369226	NA	0.985333333
CD39+ secreting Treg %CD4 Treg	Treg	ebi-a-GCST90001497	RJd1Vh	Biliary tract cancer	exposure	25	9.18E-05	0.034130583	0.99787807	1.00 (0.94-1.07)	-0.009300906	0.030877434	0.763246615	0.99 (0.93-1.05)	0.00316053	0.024388138	0.896888512	0.994711594	1.00 (0.96-1.05)	-0.007265159	0.026243283	0.784274216	0.99 (0.94-1.05)	0.021002111	0.05383053	0.699865071	1.02 (0.92-1.13)	NA	156.5325567	0.756174014	10.00147143	24	0.994540842	0.00250769	0.019511513	0.89885185	NA	0.997333333
Activated & resting Treg AC	Treg	ebi-a-GCST90001498	bkQpJ5	Biliary tract cancer	exposure	20	0.077957489	0.161908082	0.635968308	1.08 (0.79-1.48)	-0.030215865	0.11155297	0.786494381	0.97 (0.78-1.21)	-0.049381195	0.073749276	0.503124229	0.977795978	0.95 (0.82-1.10)	-0.085570024	0.168282222	0.616962368	0.92 (0.66-1.28)	-0.121452869	0.191034147	0.532513247	0.89 (0.61-1.29)	NA	23.65181596	0.136744865	20.13027564	19	0.386777556	-0.027411803	0.030737938	0.384271825	NA	0.382
Activated & resting Treg % CD4 Treg	Treg	ebi-a-GCST90001499	Z3KpJI	Biliary tract cancer	exposure	31	0.019367934	0.036619284	0.600900073	1.02 (0.95-1.10)	0.0636489	0.041500892	0.125109512	1.07 (0.98-1.16)	-0.017647988	0.02840776	0.534442849	0.986937754	0.98 (0.93-1.04)	0.049867826	0.039671604	0.21844687	1.05 (0.97-1.14)	-0.084024278	0.087552436	0.344876471	0.92 (0.77-1.09)	NA	37.08548774	0.328101957	29.77874962	30	0.477026135	-0.02659643	0.016603272	0.120020684	NA	0.298666667
Activated & resting Treg %CD4+	Treg	ebi-a-GCST90001500	RDyFMA	Biliary tract cancer	exposure	28	-0.038334869	0.057705732	0.512336824	0.96 (0.86-1.08)	-0.014844381	0.058238404	0.79880814	0.99 (0.88-1.10)	-0.032701301	0.040604784	0.420614348	0.970259403	0.97 (0.89-1.05)	-0.007904836	0.058779307	0.894017901	0.99 (0.88-1.11)	0.015821426	0.090431068	0.862419877	1.02 (0.85-1.21)	NA	25.93453517	0.209433791	19.89718715	27	0.835042858	0.002629495	0.019138104	0.891776434	NA	0.856666667
Activated & secreting Treg AC	Treg	ebi-a-GCST90001501	awR1F8	Biliary tract cancer	exposure	23	0.021111032	0.02519698	0.411555474	1.02 (0.97-1.07)	0.035591529	0.026261915	0.17533708	1.04 (0.98-1.09)	0.004742726	0.017857385	0.790555701	0.994711594	1.00 (0.97-1.04)	0.021939703	0.022250813	0.334845068	1.02 (0.98-1.07)	-0.08839745	0.046836765	0.072376907	0.92 (0.84-1.00)	NA	26.2704148	0.174277985	28.61186968	22	0.15627921	-0.026480717	0.024204583	0.286329353	NA	0.165666667
Activated & secreting Treg %CD4 Treg	Treg	ebi-a-GCST90001502	KjOTSK	Biliary tract cancer	exposure	39	-0.006416841	0.017695378	0.71894603	0.99 (0.96-1.03)	-0.031553054	0.020644812	0.126418984	0.97 (0.93-1.01)	-0.014353187	0.014762925	0.33092843	0.970259403	0.99 (0.96-1.01)	-0.026697923	0.0174961	0.135306899	0.97 (0.94-1.01)	-0.042613035	0.040882006	0.303839427	0.96 (0.88-1.04)	NA	37.3868235	0.415452419	34.47512219	38	0.633216709	-0.013200663	0.016227574	0.421152189	NA	0.634333333
Activated & secreting Treg %CD4+	Treg	ebi-a-GCST90001503	WS9Mfu	Biliary tract cancer	exposure	33	-0.030474345	0.023342036	0.201310044	0.97 (0.93-1.02)	-0.048313273	0.026336072	0.066581215	0.95 (0.90-1.00)	-0.021207603	0.017219836	0.218106072	0.970259403	0.98 (0.95-1.01)	-0.043299038	0.025747321	0.102364511	0.96 (0.91-1.01)	-0.0747709	0.055862562	0.19017296	0.93 (0.83-1.04)	NA	28.87944462	0.274452413	42.76847641	32	0.096711842	0.013775361	0.017807863	0.445053184	NA	0.086666667
CD25hi AC	Treg	ebi-a-GCST90001504	bhmwQD	Biliary tract cancer	exposure	23	-0.03106378	0.066879839	0.647089362	0.97 (0.85-1.11)	-0.075681242	0.061510191	0.218552817	0.93 (0.82-1.05)	-0.035668373	0.039346042	0.36465533	0.970259403	0.96 (0.89-1.04)	-0.072627828	0.053427608	0.187801695	0.93 (0.84-1.03)	-0.11793367	0.117804685	0.327665492	0.89 (0.71-1.12)	NA	23.15964999	0.153866019	31.68432201	22	0.082939513	-0.003191359	0.032049019	0.921624297	NA	0.096333333
CD25hi %CD4+	Treg	ebi-a-GCST90001505	KjOTSK	Biliary tract cancer	exposure	26	-0.097244533	0.073078304	0.195796654	0.91 (0.79-1.05)	-0.068352882	0.07437246	0.358063282	0.93 (0.81-1.08)	-0.039427996	0.049699119	0.427583305	0.970259403	0.96 (0.87-1.06)	-0.090465539	0.071882264	0.219828963	0.91 (0.79-1.05)	0.032215138	0.107626723	0.767168046	1.03 (0.84-1.28)	NA	24.94909266	0.186786609	14.7539177	25	0.946947101	0.022172387	0.020546332	0.291251427	NA	0.930333333
CD25hi %T cell	Treg	ebi-a-GCST90001506	RtN9Fv	Biliary tract cancer	exposure	19	-0.085530133	0.083850749	0.322012664	0.92 (0.78-1.08)	-0.058490088	0.082493649	0.478308751	0.94 (0.80-1.11)	-0.028081573	0.058072214	0.628696047	0.986937754	0.97 (0.87-1.09)	-0.069125539	0.087432599	0.439461725	0.93 (0.79-1.11)	-0.099240924	0.122048028	0.42676862	0.91 (0.71-1.15)	NA	24.86406899	0.136217149	12.66760107	18	0.810929245	0.022961287	0.024175337	0.355531581	NA	0.830333333
CD25hi CD45RA+ CD4 not Treg AC	Treg	ebi-a-GCST90001507	EKOMlM	Biliary tract cancer	exposure	26	0.008161064	0.052074498	0.876777205	1.01 (0.91-1.12)	-0.021236788	0.056377158	0.706402988	0.98 (0.88-1.09)	-0.014786166	0.037008889	0.689502628	0.986937754	0.99 (0.92-1.06)	-0.013457019	0.051854637	0.797363614	0.99 (0.89-1.09)	-0.013457019	0.08660965	0.877773013	0.99 (0.83-1.17)	NA	27.5632542	0.206508316	22.63746756	25	0.598723743	-0.014632723	0.023360739	0.536977869	NA	0.604666667
CD25hi CD45RA+ CD4 not Treg %CD4+	Treg	ebi-a-GCST90001508	RtN9Fv	Biliary tract cancer	exposure	35	-0.01910608	0.030454156	0.534732709	0.98 (0.92-1.04)	0.013204421	0.041098016	0.7479899	1.01 (0.93-1.10)	-0.014575071	0.024786125	0.556509844	0.986937754	0.99 (0.94-1.03)	-0.003637656	0.037193219	0.922662015	1.00 (0.93-1.07)	-0.024009943	0.067197014	0.723070615	0.98 (0.86-1.11)	NA	28.44442284	0.286437866	30.61049973	34	0.634541151	0.004283085	0.016726527	0.799489872	NA	0.593
CD25hi CD45RA+ CD4 not Treg %T cell	Treg	ebi-a-GCST90001509	B6SoOx	Biliary tract cancer	exposure	30	-0.031611615	0.031524274	0.324559318	0.97 (0.91-1.03)	0.01062114	0.03702551	0.774219466	1.01 (0.94-1.09)	-0.018506145	0.024577789	0.45147267	0.970259403	0.98 (0.94-1.03)	-0.021078924	0.036160387	0.564447202	0.98 (0.91-1.05)	-0.010257447	0.065134159	0.875956511	0.99 (0.87-1.12)	NA	28.01640036	0.242022273	30.69900549	29	0.379749667	0.014277296	0.020179671	0.485098033	NA	0.366666667
CD25hi CD45RA- CD4 not Treg AC	Treg	ebi-a-GCST90001510	hdXSYB	Biliary tract cancer	exposure	20	-0.013238113	0.037674055	0.729378795	0.99 (0.92-1.06)	0.015839248	0.038917588	0.684011963	1.02 (0.94-1.10)	-0.020668516	0.025661138	0.420565613	0.970259403	0.98 (0.93-1.03)	-0.009456291	0.031307211	0.765896632	0.99 (0.93-1.05)	-0.043964418	0.061907622	0.486229667	0.96 (0.85-1.08)	NA	27.61911006	0.159046468	20.19890515	19	0.382699657	-0.009536713	0.03355974	0.779522289	NA	0.376666667
CD25hi CD45RA- CD4 not Treg %CD4+	Treg	ebi-a-GCST90001511	Z3KpJI	Biliary tract cancer	exposure	25	0.017579908	0.039582923	0.661100229	1.02 (0.94-1.10)	0.020605479	0.042892853	0.630947101	1.02 (0.94-1.11)	0.01331957	0.032254449	0.679641076	0.986937754	1.01 (0.95-1.08)	0.020504198	0.035247151	0.566175545	1.02 (0.95-1.09)	-0.04699036	0.096975502	0.632382135	0.95 (0.79-1.15)	NA	27.67847208	0.198950212	14.75352446	24	0.927763742	-0.003693539	0.019892098	0.854324533	NA	0.951333333
CD25hi CD45RA- CD4 not Treg %T cell	Treg	ebi-a-GCST90001512	bkQpJ5	Biliary tract cancer	exposure	29	-0.000488821	0.034883128	0.98892255	1.00 (0.93-1.07)	0.025768186	0.041845256	0.538028465	1.03 (0.95-1.11)	0.019378917	0.027903123	0.487364258	0.977795978	1.02 (0.97-1.08)	0.017813472	0.03273035	0.590578113	1.02 (0.95-1.09)	-0.05063921	0.08181201	0.540939582	0.95 (0.81-1.12)	NA	25.0160836	0.209038351	25.19206024	28	0.617362725	0.016594119	0.017485012	0.351014125	NA	0.636333333
CD4 Treg AC	Treg	ebi-a-GCST90001513	AUvd0g	Biliary tract cancer	exposure	21	-0.030750394	0.087051808	0.727795669	0.97 (0.82-1.15)	-0.040117391	0.080568943	0.618536029	0.96 (0.82-1.13)	-0.00083069	0.051539801	0.987140701	0.994711594	1.00 (0.90-1.11)	-0.035681118	0.075607112	0.642086257	0.96 (0.83-1.12)	-0.047010579	0.123252913	0.706916813	0.95 (0.75-1.21)	NA	21.9727747	0.133472841	21.59674958	20	0.36278671	0.01132322	0.02563811	0.663723811	NA	0.416
HSC AC	Myeloid cell	ebi-a-GCST90001514	DE6wd2	Biliary tract cancer	exposure	19	0.016955984	0.06474266	0.796546871	1.02 (0.90-1.15)	0.061691016	0.07026895	0.37998328	1.06 (0.93-1.22)	0.101470023	0.044396549	0.022281271	0.970259403	1.11 (1.01-1.21)	-0.045532453	0.078291236	0.568063593	0.96 (0.82-1.11)	0.25578929	0.127706334	0.060477456	1.29 (1.01-1.66)	NA	26.7057749	0.146207437	16.37713353	18	0.56624522	0.040776756	0.022736045	0.090703382	NA	0.357666667
Im MDSC AC	Myeloid cell	ebi-a-GCST90001515	EKOMlM	Biliary tract cancer	exposure	23	-0.028966729	0.083674656	0.732649684	0.97 (0.82-1.14)	0.006063311	0.061899191	0.92196834	1.01 (0.89-1.14)	-0.011432816	0.043927253	0.794657794	0.994711594	0.99 (0.91-1.08)	-0.003001124	0.077624682	0.969508586	1.00 (0.86-1.16)	-0.036996464	0.093920435	0.697437471	0.96 (0.80-1.16)	NA	28.45962487	0.187784176	18.48851142	22	0.67666361	0.005933916	0.024101579	0.807914512	NA	0.707666667
Im MDSC %CD33dim HLA DR- CD66b-	Myeloid cell	ebi-a-GCST90001516	KjOTSK	Biliary tract cancer	exposure	19	-0.057129425	0.059759196	0.352473607	0.94 (0.84-1.06)	0.025288868	0.057751737	0.661466525	1.03 (0.92-1.15)	0.03090759	0.040012354	0.439847254	0.970259403	1.03 (0.95-1.12)	0.014271152	0.058920337	0.811354875	1.01 (0.90-1.14)	0.150652879	0.100875346	0.152640162	1.16 (0.95-1.42)	NA	23.87242535	0.131011864	17.06027395	18	0.518964712	0.044813643	0.022594208	0.063713638	NA	0.469
CD33br HLA DR+ AC	Myeloid cell	ebi-a-GCST90001517	EKOMlM	Biliary tract cancer	exposure	30	0.004291763	0.026442055	0.872228795	1.00 (0.95-1.06)	0.032244446	0.02971758	0.27790866	1.03 (0.97-1.09)	-0.006250401	0.021935278	0.775684436	0.994711594	0.99 (0.95-1.04)	0.013031854	0.027866839	0.643532063	1.01 (0.96-1.07)	0.030893143	0.051524296	0.553439684	1.03 (0.93-1.14)	NA	24.6339358	0.213230808	25.77301783	29	0.637593651	-0.010335582	0.014476353	0.481159714	NA	0.647333333
CD33br HLA DR+ CD14- AC	Myeloid cell	ebi-a-GCST90001518	hdXSYB	Biliary tract cancer	exposure	30	-0.001790889	0.021111707	0.933000824	1.00 (0.96-1.04)	-0.026814864	0.024553035	0.274780298	0.97 (0.93-1.02)	-0.015211788	0.017860619	0.394383771	0.970259403	0.98 (0.95-1.02)	-0.010663775	0.023161781	0.648660102	0.99 (0.95-1.04)	-0.006853399	0.035687779	0.849051067	0.99 (0.93-1.07)	NA	24.00978018	0.2078356	16.62088284	29	0.967746242	-0.017604082	0.014764689	0.243146951	NA	0.976333333
CD33br HLA DR+ CD14- %CD33br HLA DR+	Myeloid cell	ebi-a-GCST90001519	hdXSYB	Biliary tract cancer	exposure	19	0.048514046	0.057056273	0.406983793	1.05 (0.94-1.17)	0.053398179	0.054263096	0.325085683	1.05 (0.95-1.17)	-0.008005714	0.03873807	0.836273291	0.994711594	0.99 (0.92-1.07)	0.05136056	0.052026672	0.336631377	1.05 (0.95-1.17)	0.069802299	0.077102963	0.377258469	1.07 (0.92-1.25)	NA	24.064352	0.132037384	14.02977038	18	0.727148522	-0.029083269	0.02155531	0.194957306	NA	0.723666667
CD33br HLA DR+ CD14dim AC	Myeloid cell	ebi-a-GCST90001520	EKOMlM	Biliary tract cancer	exposure	28	0.013495629	0.036159506	0.712006798	1.01 (0.94-1.09)	0.038097745	0.042137269	0.365924258	1.04 (0.96-1.13)	-0.005520176	0.027061436	0.838363803	0.994711594	0.99 (0.94-1.05)	0.029531346	0.035360724	0.410965191	1.03 (0.96-1.10)	0.007497812	0.071846564	0.917656092	1.01 (0.88-1.16)	NA	23.94689562	0.193649595	30.12278461	27	0.308665144	-0.016713619	0.019312953	0.394729225	NA	0.311333333
CD33br HLA DR+ CD14dim %CD33br HLA DR+	Myeloid cell	ebi-a-GCST90001521	awR1F8	Biliary tract cancer	exposure	26	-0.079574993	0.058467081	0.186150521	0.92 (0.82-1.04)	-0.074879271	0.05543655	0.176785059	0.93 (0.83-1.03)	-0.058091358	0.039113401	0.137489946	0.970259403	0.94 (0.87-1.02)	-0.078297504	0.058790402	0.194939165	0.92 (0.82-1.04)	-0.093123145	0.081376758	0.263318917	0.91 (0.78-1.07)	NA	22.32849694	0.167901314	21.35547953	25	0.672629953	0.009000091	0.01820549	0.625545825	NA	0.72
CD33- HLA DR- AC	Myeloid cell	ebi-a-GCST90001522	RtN9Fv	Biliary tract cancer	exposure	21	0.025829234	0.110677813	0.817967489	1.03 (0.83-1.27)	0.035631488	0.06807329	0.600676214	1.04 (0.91-1.18)	0.022244918	0.04792654	0.642543056	0.986937754	1.02 (0.93-1.12)	0.033214753	0.089552122	0.714612658	1.03 (0.87-1.23)	0.06428419	0.103294839	0.540751402	1.07 (0.87-1.31)	NA	21.99374725	0.133589811	23.11264625	20	0.283297282	-0.001254578	0.034035861	0.970980781	NA	0.314
CD33- HLA DR+ AC	Myeloid cell	ebi-a-GCST90001523	DE6wd2	Biliary tract cancer	exposure	36	0.044360766	0.034302536	0.204652664	1.05 (0.98-1.12)	0.016171127	0.037959551	0.670100976	1.02 (0.94-1.09)	0.030322016	0.026176264	0.246709692	0.970259403	1.03 (0.98-1.09)	0.008060264	0.036716755	0.827516023	1.01 (0.94-1.08)	-0.015170571	0.055655153	0.786776644	0.98 (0.88-1.10)	NA	22.15060583	0.230598992	30.74583253	35	0.673661354	-0.011550459	0.018239716	0.530801563	NA	0.672666667
Gr MDSC AC	Myeloid cell	ebi-a-GCST90001524	B7siKl	Biliary tract cancer	exposure	22	0.185283582	0.099567936	0.077528378	1.20 (0.99-1.46)	0.006115148	0.070615087	0.930990805	1.01 (0.88-1.16)	-0.067414157	0.049568395	0.173822642	0.970259403	0.93 (0.85-1.03)	0.062584147	0.097185998	0.526571105	1.06 (0.88-1.29)	0.036258156	0.136572605	0.793223664	1.04 (0.79-1.36)	NA	23.26151924	0.147900887	17.90999172	21	0.654692879	-0.078080716	0.026681926	0.008347642	NA	0.644333333
CD33dim HLA DR+ CD11b+ AC	Myeloid cell	ebi-a-GCST90001525	If6nSf	Biliary tract cancer	exposure	26	-0.001180019	0.065251538	0.985721227	1.00 (0.88-1.14)	-0.007250547	0.058112315	0.900707361	0.99 (0.89-1.11)	0.022180163	0.039833384	0.577648046	0.986937754	1.02 (0.95-1.11)	-0.021299138	0.070180968	0.764028737	0.98 (0.85-1.12)	-0.037149139	0.093294865	0.693869903	0.96 (0.80-1.16)	NA	24.03263028	0.180542516	23.93887837	25	0.522907542	0.009611953	0.0212656	0.655330962	NA	0.530333333
CD33dim HLA DR+ CD11b+ %CD33dim HLA DR+	Myeloid cell	ebi-a-GCST90001526	RtN9Fv	Biliary tract cancer	exposure	24	0.016993023	0.045713254	0.713649639	1.02 (0.93-1.11)	0.027279277	0.045825926	0.551656027	1.03 (0.94-1.12)	0.032943342	0.027592199	0.232502689	0.970259403	1.03 (0.98-1.09)	0.03130217	0.033737136	0.363133327	1.03 (0.97-1.10)	0.045657807	0.076207745	0.554946958	1.05 (0.90-1.22)	NA	34.08533055	0.231510571	28.35867855	23	0.202521444	0.010203151	0.021392293	0.638098167	NA	0.279
CD33dim HLA DR+ CD11b- AC	Myeloid cell	ebi-a-GCST90001527	KkV310	Biliary tract cancer	exposure	28	-0.046544985	0.034358989	0.187179282	0.95 (0.89-1.02)	-0.044231449	0.042992019	0.303559894	0.96 (0.88-1.04)	-0.028272435	0.027494641	0.303813943	0.970259403	0.97 (0.92-1.03)	-0.052644114	0.034141402	0.134727453	0.95 (0.89-1.01)	-0.044516209	0.060622948	0.469087759	0.96 (0.85-1.08)	NA	23.9369271	0.193461097	24.92953925	27	0.578410836	0.013963526	0.015746287	0.383325671	NA	0.621333333
CD33dim HLA DR+ CD11b- %CD33dim HLA DR+	Myeloid cell	ebi-a-GCST90001528	awR1F8	Biliary tract cancer	exposure	24	0.002055069	0.035323138	0.954131161	1.00 (0.94-1.07)	0.020488566	0.033644338	0.542540915	1.02 (0.96-1.09)	0.000407429	0.022932905	0.985825414	0.994711594	1.00 (0.96-1.05)	0.007399043	0.028621316	0.79830877	1.01 (0.95-1.07)	0.014914334	0.055174908	0.789332462	1.02 (0.91-1.13)	NA	33.74151095	0.229161622	25.88077233	23	0.306526974	-0.00129577	0.019726255	0.948219838	NA	0.340666667
CD66b++ myeloid cell AC	Myeloid cell	ebi-a-GCST90001529	KkV310	Biliary tract cancer	exposure	16	-0.019486661	0.102279807	0.851634386	0.98 (0.80-1.20)	0.113044782	0.08136996	0.164750894	1.12 (0.95-1.31)	0.05162247	0.055767071	0.35461223	0.970259403	1.05 (0.94-1.17)	0.157529482	0.120625613	0.211247423	1.17 (0.92-1.48)	0.168759128	0.144133907	0.259924358	1.18 (0.89-1.57)	NA	21.56402886	0.099810865	16.71267336	15	0.33632895	0.025177797	0.029480547	0.407455077	NA	0.329
Mo MDSC AC	Myeloid cell	ebi-a-GCST90001530	suoHTa	Biliary tract cancer	exposure	18	-0.040521927	0.078150729	0.611199109	0.96 (0.82-1.12)	-0.008895329	0.05949183	0.88114186	0.99 (0.88-1.11)	-0.023218557	0.041824941	0.578801208	0.986937754	0.98 (0.90-1.06)	-0.008022589	0.056797289	0.889333144	0.99 (0.89-1.11)	-0.039277876	0.087174603	0.657996148	0.96 (0.81-1.14)	NA	34.62979052	0.178259134	13.31937175	17	0.714557431	0.006117997	0.023341711	0.79658447	NA	0.746666667
CD33dim HLA DR- AC	Myeloid cell	ebi-a-GCST90001531	ir79GV	Biliary tract cancer	exposure	24	0.044850073	0.029498376	0.142647247	1.05 (0.99-1.11)	0.010226349	0.029724551	0.730818381	1.01 (0.95-1.07)	0.033553451	0.020472303	0.101219917	0.970259403	1.03 (0.99-1.08)	0.013538933	0.026763723	0.617762989	1.01 (0.96-1.07)	0.00887731	0.045067215	0.845574019	1.01 (0.92-1.10)	NA	29.14198628	0.20057626	29.86036548	23	0.15345223	-0.013000416	0.020317392	0.528867363	NA	0.182666667
Basophil AC	Myeloid cell	ebi-a-GCST90001532	KkV310	Biliary tract cancer	exposure	23	0.0421142	0.028660084	0.156537109	1.04 (0.99-1.10)	-0.000571626	0.030724674	0.985156389	1.00 (0.94-1.06)	0.030830498	0.020894966	0.140078473	0.970259403	1.03 (0.99-1.07)	0.014384553	0.025427216	0.577312673	1.01 (0.97-1.07)	-0.033946489	0.049057064	0.496189134	0.97 (0.88-1.06)	NA	30.84502807	0.203242507	27.74176506	22	0.184397921	-0.013024214	0.018535864	0.489990655	NA	0.205666667
Basophil %CD33dim HLA DR- CD66b-	Myeloid cell	ebi-a-GCST90001533	KjOTSK	Biliary tract cancer	exposure	21	-0.053705172	0.087770897	0.54787061	0.95 (0.80-1.13)	-0.055605929	0.067060254	0.406994904	0.95 (0.83-1.08)	-0.090782066	0.043840683	0.038384357	0.970259403	0.91 (0.84-1.00)	-0.072204808	0.070562465	0.318396406	0.93 (0.81-1.07)	-0.111159252	0.116812529	0.352657476	0.89 (0.71-1.13)	NA	31.59516309	0.189288006	18.87186056	20	0.530168736	-0.012290344	0.025205157	0.631403364	NA	0.56
CD45RA- CD4+ AC	Maturation stages of T cell	ebi-a-GCST90001534	DE6wd2	Biliary tract cancer	exposure	15	-0.008696467	0.038178584	0.823357676	0.99 (0.92-1.07)	-0.011079415	0.03761303	0.768327571	0.99 (0.92-1.06)	-0.003352593	0.030074538	0.911238787	0.994711594	1.00 (0.94-1.06)	-0.012324719	0.030635012	0.693532457	0.99 (0.93-1.05)	0.187974292	0.102070903	0.086816167	1.21 (0.99-1.47)	NA	24.66984079	0.106897883	15.74656408	14	0.329095138	0.006501481	0.023355538	0.78510683	NA	0.403666667
CD45RA- CD4+ %CD4+	Maturation stages of T cell	ebi-a-GCST90001535	fylDa5	Biliary tract cancer	exposure	31	-0.064608722	0.073151494	0.384381827	0.94 (0.81-1.08)	-0.097125776	0.072678363	0.181425705	0.91 (0.79-1.05)	0.024295966	0.046757926	0.603334239	0.986937754	1.02 (0.93-1.12)	-0.115456096	0.06795594	0.09967116	0.89 (0.78-1.02)	0.253746389	0.188841093	0.189119973	1.29 (0.89-1.87)	NA	24.46496727	0.219023077	34.00520634	30	0.280624729	0.029223857	0.018007026	0.115430212	NA	0.179
CD45RA- CD4+ %T cell	Maturation stages of T cell	ebi-a-GCST90001536	RDyFMA	Biliary tract cancer	exposure	26	-0.030016282	0.027489867	0.285715932	0.97 (0.92-1.02)	-0.029546632	0.023489907	0.208448292	0.97 (0.93-1.02)	-0.023524377	0.023649192	0.319871387	0.970259403	0.98 (0.93-1.02)	-0.026395635	0.019732849	0.193053253	0.97 (0.94-1.01)	-0.026395635	0.06657089	0.695097412	0.97 (0.85-1.11)	NA	24.7084056	0.185574952	44.13309018	25	0.010479331	0.010582977	0.021796431	0.6316985	NA	0.027666667
CM CD4+ AC	Maturation stages of T cell	ebi-a-GCST90001537	RtN9Fv	Biliary tract cancer	exposure	28	-0.003781897	0.075282637	0.960318284	1.00 (0.86-1.15)	-0.077278845	0.069816121	0.268341002	0.93 (0.81-1.06)	-0.007985549	0.045085737	0.859414779	0.994711594	0.99 (0.91-1.08)	-0.07337577	0.061055249	0.239879139	0.93 (0.82-1.05)	-0.078796468	0.12946356	0.547851169	0.92 (0.72-1.19)	NA	22.70849301	0.18385921	36.5451383	27	0.103875711	-0.001965508	0.024790136	0.937412339	NA	0.113
CM CD4+ %CD4+	Maturation stages of T cell	ebi-a-GCST90001538	awR1F8	Biliary tract cancer	exposure	32	-0.018597188	0.018840292	0.331490121	0.98 (0.95-1.02)	-0.018710904	0.021755336	0.389755734	0.98 (0.94-1.02)	-0.017110923	0.016504265	0.299848818	0.970259403	0.98 (0.95-1.02)	-0.017379444	0.01834399	0.350752676	0.98 (0.95-1.02)	-0.101127507	0.083232935	0.233541773	0.90 (0.77-1.06)	NA	22.44585775	0.207691888	32.44201745	31	0.395564678	0.002518024	0.013204919	0.850054352	NA	0.582333333
CM CD4+ %T cell	Maturation stages of T cell	ebi-a-GCST90001539	RJd1Vh	Biliary tract cancer	exposure	24	-0.042322755	0.087512417	0.633434346	0.96 (0.81-1.14)	-0.00466624	0.080874491	0.953989746	1.00 (0.85-1.17)	0.002402289	0.05406722	0.964560427	0.994711594	1.00 (0.90-1.11)	-0.013105797	0.078770769	0.869312733	0.99 (0.85-1.15)	-0.049053925	0.131117805	0.711741174	0.95 (0.74-1.23)	NA	21.82044088	0.151483979	12.27975683	23	0.965924914	0.012154822	0.018701012	0.522450648	NA	0.976666667
Naive CD4+ AC	Maturation stages of T cell	ebi-a-GCST90001540	KkV310	Biliary tract cancer	exposure	25	-0.221543476	0.133960983	0.111755497	0.80 (0.62-1.04)	-0.048606418	0.095157911	0.609492893	0.95 (0.79-1.15)	-0.071058754	0.06344199	0.262688741	0.970259403	0.93 (0.82-1.05)	0.080566543	0.154879364	0.607697515	1.08 (0.80-1.47)	0.163236229	0.169006503	0.343747929	1.18 (0.85-1.64)	NA	23.53153938	0.169976977	27.67350273	24	0.274051531	0.036007586	0.02773298	0.20702984	NA	0.277333333
Naive CD4+ %CD4+	Maturation stages of T cell	ebi-a-GCST90001541	bkQpJ5	Biliary tract cancer	exposure	35	-0.136217473	0.117650338	0.255250461	0.87 (0.69-1.10)	-0.190832247	0.08617155	0.026790138	0.83 (0.70-0.98)	-0.218933075	0.054710749	6.29E-05	0.045982263	0.80 (0.72-0.89)	-0.200704743	0.150264043	0.190526634	0.82 (0.61-1.10)	-0.257876779	0.177439861	0.155303515	0.77 (0.55-1.09)	NA	23.36798548	0.236400781	43.36902483	34	0.130259315	-0.019211621	0.023211956	0.413808251	rs11652705	0.006
EM CD4+ AC	Maturation stages of T cell	ebi-a-GCST90001542	qhNoBT	Biliary tract cancer	exposure	23	-0.020125769	0.036190627	0.584016816	0.98 (0.91-1.05)	-0.025567477	0.038590997	0.507635193	0.97 (0.90-1.05)	-0.034977267	0.028612786	0.221543228	0.970259403	0.97 (0.91-1.02)	-0.035607285	0.02998308	0.247663515	0.97 (0.91-1.02)	-0.076378683	0.102546231	0.464262301	0.93 (0.76-1.13)	NA	22.46320847	0.149376669	21.90583394	22	0.465521257	-0.015820544	0.023198453	0.502713807	NA	0.573
EM CD4+ %CD4+	Maturation stages of T cell	ebi-a-GCST90001543	KjOTSK	Biliary tract cancer	exposure	28	-0.053207219	0.063931705	0.412846665	0.95 (0.84-1.07)	-0.037344987	0.062229841	0.548430385	0.96 (0.85-1.09)	0.008289141	0.040931476	0.839515986	0.994711594	1.01 (0.93-1.09)	-0.060855909	0.049862934	0.232841418	0.94 (0.85-1.04)	0.011276527	0.114377867	0.922192032	1.01 (0.81-1.27)	NA	23.10751643	0.187051909	39.8147677	27	0.053316987	0.032002636	0.021592225	0.150323719	NA	0.05
EM CD4+ %T cell	Maturation stages of T cell	ebi-a-GCST90001544	awR1F8	Biliary tract cancer	exposure	20	-0.147411764	0.09094782	0.122437984	0.86 (0.72-1.03)	-0.091436096	0.072681746	0.208379516	0.91 (0.79-1.05)	-0.045292725	0.051912219	0.382942874	0.970259403	0.96 (0.86-1.06)	-0.089968631	0.065814852	0.18758406	0.91 (0.80-1.04)	0.018382224	0.11857917	0.878439997	1.02 (0.81-1.29)	NA	24.72804024	0.142874019	23.7051253	19	0.207707577	0.036184433	0.02526851	0.169281455	rs1481118	0.036333333
TD CD4+ AC	Maturation stages of T cell	ebi-a-GCST90001545	ty7HEI	Biliary tract cancer	exposure	11	-0.024345436	0.147739607	0.872754078	0.98 (0.73-1.30)	0.004456187	0.105438117	0.96628862	1.00 (0.82-1.24)	-0.034771738	0.079747972	0.662821965	0.986937754	0.97 (0.83-1.13)	-0.022094867	0.105651546	0.838545718	0.98 (0.80-1.20)	-0.048290356	0.141835128	0.740548038	0.95 (0.72-1.26)	NA	25.04512564	0.07957888	7.979317105	10	0.630857302	-0.00307016	0.036621602	0.935022995	NA	0.693
TD CD4+ %CD4+	Maturation stages of T cell	ebi-a-GCST90001546	eKlMUw	Biliary tract cancer	exposure	21	-0.076002306	0.155195428	0.629938495	0.93 (0.68-1.26)	0.03500116	0.102799404	0.733494943	1.04 (0.85-1.27)	-0.00906396	0.072932573	0.901094667	0.994711594	0.99 (0.86-1.14)	0.071660131	0.123119593	0.567045705	1.07 (0.84-1.37)	0.009940491	0.167489932	0.953262535	1.01 (0.73-1.40)	NA	28.59072309	0.173004127	14.61149559	20	0.798189649	0.013997153	0.028645468	0.630692992	NA	0.789
TD CD4+ %T cell	Maturation stages of T cell	ebi-a-GCST90001547	DE6wd2	Biliary tract cancer	exposure	26	-0.007729289	0.040902456	0.851706173	0.99 (0.92-1.08)	0.013716343	0.046814034	0.769524904	1.01 (0.92-1.11)	0.015571931	0.033968784	0.646651555	0.986937754	1.02 (0.95-1.09)	0.007262478	0.039303606	0.854893259	1.01 (0.93-1.09)	0.016226649	0.080248981	0.841393866	1.02 (0.87-1.19)	NA	27.99220618	0.209719391	18.1867195	25	0.834362329	0.015784777	0.015434727	0.316657941	NA	0.863333333
CM CD8br AC	Maturation stages of T cell	ebi-a-GCST90001548	RtN9Fv	Biliary tract cancer	exposure	25	0.064622283	0.123614699	0.606132851	1.07 (0.84-1.36)	0.06191117	0.119054086	0.603045748	1.06 (0.84-1.34)	0.062620311	0.068664558	0.361782253	0.970259403	1.06 (0.93-1.22)	0.10344301	0.123189842	0.409361449	1.11 (0.87-1.41)	0.108607616	0.211089368	0.611601197	1.11 (0.74-1.69)	NA	22.14698197	0.160136469	25.33203752	24	0.387901042	-0.000550848	0.027635803	0.984269214	NA	0.374
CM CD8br %CD8br	Maturation stages of T cell	ebi-a-GCST90001549	bkQpJ5	Biliary tract cancer	exposure	31	0.163799126	0.128145581	0.211305839	1.18 (0.92-1.51)	-0.034465694	0.088064716	0.695525392	0.97 (0.81-1.15)	0.032752654	0.060836186	0.59031849	0.986937754	1.03 (0.92-1.16)	-0.078202266	0.174055159	0.656447475	0.92 (0.66-1.30)	-0.069108353	0.17707801	0.69909382	0.93 (0.66-1.32)	NA	21.57802238	0.193511858	22.21893506	30	0.845961735	-0.029655962	0.025523162	0.254740429	NA	0.839333333
CM CD8br %T cell	Maturation stages of T cell	ebi-a-GCST90001550	RDyFMA	Biliary tract cancer	exposure	21	0.268765964	0.150320138	0.089743616	1.31 (0.97-1.76)	-0.012200959	0.109708346	0.911447695	0.99 (0.80-1.22)	0.043114055	0.069224348	0.533405223	0.986937754	1.04 (0.91-1.20)	-0.136618436	0.180359545	0.457595804	0.87 (0.61-1.24)	-0.087255723	0.22025778	0.696187042	0.92 (0.60-1.41)	NA	21.38435872	0.129919507	24.64248168	20	0.215452545	-0.053852741	0.031315657	0.101740077	NA	0.022666667
Naive CD8br AC	Maturation stages of T cell	ebi-a-GCST90001551	wEEBWk	Biliary tract cancer	exposure	28	-0.017996459	0.048540352	0.713825509	0.98 (0.89-1.08)	-0.022908456	0.053851658	0.670545635	0.98 (0.88-1.09)	-0.036247028	0.039322268	0.356636077	0.970259403	0.96 (0.89-1.04)	-0.024427102	0.041145849	0.557673486	0.98 (0.90-1.06)	-0.033544565	0.13047914	0.799060278	0.97 (0.75-1.25)	NA	22.58450537	0.182874722	31.46546634	27	0.252459265	-0.012001548	0.01512655	0.434720681	NA	0.366
Naive CD8br %CD8br	Maturation stages of T cell	ebi-a-GCST90001552	awR1F8	Biliary tract cancer	exposure	36	0.030909273	0.022230463	0.173442171	1.03 (0.99-1.08)	0.01668539	0.027411692	0.542725899	1.02 (0.96-1.07)	0.017582006	0.019520044	0.367739617	0.970259403	1.02 (0.98-1.06)	0.018317841	0.022881578	0.428793234	1.02 (0.97-1.07)	-0.013606738	0.046071724	0.769480576	0.99 (0.90-1.08)	NA	21.65712415	0.225536364	28.27142902	35	0.782686936	-0.016702859	0.013332109	0.21881615	NA	0.797333333
Naive CD8br %T cell	Maturation stages of T cell	ebi-a-GCST90001553	B7siKl	Biliary tract cancer	exposure	27	-0.033696081	0.039499727	0.401719368	0.97 (0.89-1.04)	-0.026220056	0.04454818	0.556144741	0.97 (0.89-1.06)	-0.002703958	0.034554947	0.937628425	0.994711594	1.00 (0.93-1.07)	-0.027632448	0.038598522	0.480437584	0.97 (0.90-1.05)	0.038982771	0.084510906	0.648437089	1.04 (0.88-1.23)	NA	23.69890825	0.184972835	25.26187862	26	0.504192963	0.024280455	0.01499185	0.117870874	NA	0.576333333
EM CD8br AC	Maturation stages of T cell	ebi-a-GCST90001554	WxokQi	Biliary tract cancer	exposure	24	-0.01890604	0.036837466	0.612907071	0.98 (0.91-1.05)	-0.016021123	0.038587349	0.678002024	0.98 (0.91-1.06)	-0.008592101	0.029570818	0.771387737	0.994711594	0.99 (0.94-1.05)	-0.016167041	0.034228134	0.641140799	0.98 (0.92-1.05)	0.014278102	0.097292599	0.884604773	1.01 (0.84-1.23)	NA	23.35065281	0.162000761	24.29434884	23	0.38766211	0.007432949	0.014464226	0.612455526	NA	0.482
EM CD8br %CD8br	Maturation stages of T cell	ebi-a-GCST90001555	KkV310	Biliary tract cancer	exposure	26	0.001699551	0.027703691	0.95159052	1.00 (0.95-1.06)	0.009727082	0.034993883	0.781039063	1.01 (0.94-1.08)	0.019102172	0.024066987	0.427365153	0.970259403	1.02 (0.97-1.07)	0.004425935	0.026892438	0.870598714	1.00 (0.95-1.06)	0.078311692	0.067284015	0.255453589	1.08 (0.95-1.23)	NA	29.74324114	0.222050058	12.34084434	25	0.983603319	0.020142859	0.015881897	0.216859527	NA	0.948
EM CD8br %T cell	Maturation stages of T cell	ebi-a-GCST90001556	RtN9Fv	Biliary tract cancer	exposure	15	-0.012973968	0.05767112	0.825504305	0.99 (0.88-1.11)	-0.002120226	0.053698238	0.968504437	1.00 (0.90-1.11)	-0.014074828	0.039329258	0.720439344	0.986937754	0.99 (0.91-1.07)	-0.025648023	0.046149278	0.587145828	0.97 (0.89-1.07)	0.008448986	0.073824776	0.910509026	1.01 (0.87-1.17)	NA	25.18920808	0.109106651	17.32627333	14	0.239207322	-0.000781376	0.025240504	0.975773898	NA	0.288
TD CD8br AC	Maturation stages of T cell	ebi-a-GCST90001557	fylDa5	Biliary tract cancer	exposure	17	-0.063059682	0.113362474	0.58623229	0.94 (0.75-1.17)	-0.122294147	0.089120721	0.169991779	0.88 (0.74-1.05)	-0.052880467	0.065614548	0.420285548	0.970259403	0.95 (0.83-1.08)	-0.075561981	0.098840936	0.455708603	0.93 (0.76-1.13)	-0.176293013	0.144520367	0.240198547	0.84 (0.63-1.11)	NA	22.17961067	0.109013815	11.96803974	16	0.746176911	0.003679907	0.033419387	0.91377952	NA	0.756666667
TD CD8br %CD8br	Maturation stages of T cell	ebi-a-GCST90001558	mRWJ8P	Biliary tract cancer	exposure	25	0.11368445	0.068775034	0.111919765	1.12 (0.98-1.28)	0.131816217	0.06675014	0.048294182	1.14 (1.00-1.30)	0.040987119	0.044100419	0.352679605	0.970259403	1.04 (0.96-1.14)	0.121926566	0.061319964	0.058291309	1.13 (1.00-1.27)	0.014325383	0.124325224	0.909225365	1.01 (0.80-1.29)	NA	25.7191551	0.185407842	26.55783737	24	0.325481033	-0.030189788	0.02142908	0.172263821	NA	0.296
TD CD8br %T cell	Maturation stages of T cell	ebi-a-GCST90001559	bkQpJ5	Biliary tract cancer	exposure	17	0.006868491	0.096807029	0.944374603	1.01 (0.83-1.22)	0.055531762	0.082692717	0.501874316	1.06 (0.90-1.24)	0.011596788	0.053864941	0.829538267	0.994711594	1.01 (0.91-1.12)	0.106367377	0.071509121	0.156333578	1.11 (0.97-1.28)	0.003821056	0.128963404	0.976729374	1.00 (0.78-1.29)	NA	23.4403142	0.115143061	21.722563	16	0.152377628	0.001855577	0.028220408	0.948442824	NA	0.157666667
CD45RA+ CD8br AC	Maturation stages of T cell	ebi-a-GCST90001560	mRWJ8P	Biliary tract cancer	exposure	28	0.01181232	0.018267613	0.523541546	1.01 (0.98-1.05)	0.01083453	0.022235267	0.626068562	1.01 (0.97-1.06)	0.003555961	0.016587048	0.830249356	0.994711594	1.00 (0.97-1.04)	0.009517503	0.018557435	0.61221491	1.01 (0.97-1.05)	-0.012631968	0.042295573	0.767486549	0.99 (0.91-1.07)	NA	24.54436762	0.19838454	20.35408159	27	0.815573136	-0.016743945	0.01552127	0.290595189	NA	0.834333333
CD45RA+ CD8br %CD8br	Maturation stages of T cell	ebi-a-GCST90001561	awR1F8	Biliary tract cancer	exposure	28	0.003178126	0.027969851	0.910406474	1.00 (0.95-1.06)	0.003793032	0.032107231	0.905959602	1.00 (0.94-1.07)	-0.001176866	0.024269845	0.961325043	0.994711594	1.00 (0.95-1.05)	0.006534601	0.026506732	0.807139713	1.01 (0.96-1.06)	-0.049588028	0.064882363	0.451330925	0.95 (0.84-1.08)	NA	30.67058307	0.246236886	19.17165564	27	0.863661776	-0.005816384	0.018568092	0.756592745	NA	0.863666667
CD45RA+ CD8br %T cell	Maturation stages of T cell	ebi-a-GCST90001562	awR1F8	Biliary tract cancer	exposure	33	0.024909155	0.023314335	0.293587256	1.03 (0.98-1.07)	0.028971123	0.023852114	0.224513164	1.03 (0.98-1.08)	0.019050574	0.017818046	0.284991697	0.970259403	1.02 (0.98-1.06)	0.017384172	0.019376697	0.376329231	1.02 (0.98-1.06)	-0.034452068	0.056847157	0.548758541	0.97 (0.86-1.08)	NA	23.02001537	0.21962852	43.21133143	32	0.089148873	-0.009773054	0.017142826	0.572721671	rs149720446	0.035666667
CM DN (CD4-CD8-) AC	Maturation stages of T cell	ebi-a-GCST90001563	8WHCpV	Biliary tract cancer	exposure	4	-0.103181767	0.085474255	0.350764904	0.90 (0.76-1.07)	-0.051928789	0.063087994	0.410441566	0.95 (0.84-1.07)	-0.045722422	0.05554651	0.410429735	0.970259403	0.96 (0.86-1.07)	-0.053113782	0.060530742	0.44482997	0.95 (0.84-1.07)	-0.099475999	0.086371996	0.332894661	0.91 (0.76-1.07)	NA	21.33628848	0.02469083	2.250295333	3	0.522109816	0.06231342	0.070452994	0.469749078	NA	0.692333333
CM DN (CD4-CD8-) %DN	Maturation stages of T cell	ebi-a-GCST90001564	f2noEF	Biliary tract cancer	exposure	17	0.027788675	0.079772289	0.732418213	1.03 (0.88-1.20)	-0.043240611	0.069877332	0.53604324	0.96 (0.84-1.10)	0.047468063	0.048013322	0.32283755	0.970259403	1.05 (0.95-1.15)	-0.039292878	0.064885964	0.553295263	0.96 (0.85-1.09)	-0.091470163	0.118827149	0.452649241	0.91 (0.72-1.15)	NA	21.06454145	0.103610328	23.12971436	16	0.110310688	0.010438381	0.028271722	0.717126445	NA	0.109333333
CM DN (CD4-CD8-) %T cell	Maturation stages of T cell	ebi-a-GCST90001565	mRWJ8P	Biliary tract cancer	exposure	16	0.025302403	0.078044389	0.750575657	1.03 (0.88-1.20)	-0.003184152	0.08473841	0.970025541	1.00 (0.84-1.18)	0.007794493	0.061376615	0.898944752	0.994711594	1.01 (0.89-1.14)	-0.035392787	0.087751589	0.692396708	0.97 (0.81-1.15)	-0.018645909	0.135161504	0.892112555	0.98 (0.75-1.28)	NA	21.62312937	0.100082076	9.70819852	15	0.837682522	-0.008006917	0.02204621	0.721889675	NA	0.781666667
Naive DN (CD4-CD8-) AC	Maturation stages of T cell	ebi-a-GCST90001566	suoHTa	Biliary tract cancer	exposure	18	-0.227124965	0.118466088	0.073243913	0.80 (0.63-1.01)	-0.134469749	0.10887546	0.216801258	0.87 (0.71-1.08)	-0.089520646	0.072593652	0.217510635	0.970259403	0.91 (0.79-1.05)	-0.129155165	0.110367675	0.258054379	0.88 (0.71-1.09)	0.116948863	0.165604368	0.489633403	1.12 (0.81-1.56)	NA	21.65302165	0.112747253	11.20699937	17	0.845602955	0.04171156	0.028378201	0.160993283	NA	0.866
Naive DN (CD4-CD8-) %DN	Maturation stages of T cell	ebi-a-GCST90001567	ir79GV	Biliary tract cancer	exposure	22	-0.059328459	0.100393596	0.561168048	0.94 (0.77-1.15)	-0.087181948	0.095058806	0.359070857	0.92 (0.76-1.10)	-0.056439775	0.061519137	0.358915035	0.970259403	0.95 (0.84-1.07)	-0.092861512	0.085447193	0.289455429	0.91 (0.77-1.08)	-0.112352666	0.183543598	0.547022625	0.89 (0.62-1.28)	NA	21.8583861	0.139101086	27.71032274	21	0.14855977	0.000895067	0.021546908	0.967277008	NA	0.189333333
Naive DN (CD4-CD8-) %T cell	Maturation stages of T cell	ebi-a-GCST90001568	If6nSf	Biliary tract cancer	exposure	20	-0.122396195	0.103244189	0.251234113	0.88 (0.72-1.08)	-0.096529181	0.100372787	0.33619696	0.91 (0.75-1.11)	-0.085738021	0.067492726	0.203967178	0.970259403	0.92 (0.80-1.05)	-0.097677618	0.108356133	0.378634643	0.91 (0.73-1.12)	0.034361135	0.158627112	0.830816643	1.03 (0.76-1.41)	NA	21.88545828	0.126600956	11.86907997	19	0.891144829	0.010962129	0.023363328	0.644558203	NA	0.877
EM DN (CD4-CD8-) AC	Maturation stages of T cell	ebi-a-GCST90001569	Z3KpJI	Biliary tract cancer	exposure	19	0.086199859	0.133776162	0.527942184	1.09 (0.84-1.42)	-0.012739362	0.101551154	0.900169104	0.99 (0.81-1.20)	0.067810606	0.074653847	0.36370194	0.970259403	1.07 (0.92-1.24)	-0.04351427	0.140826781	0.760875952	0.96 (0.73-1.26)	-0.087653126	0.178895675	0.6300751	0.92 (0.65-1.30)	NA	24.12054759	0.132447429	11.55793573	18	0.869200517	-0.004660628	0.028134304	0.870381431	NA	0.857666667
EM DN (CD4-CD8-) %DN	Maturation stages of T cell	ebi-a-GCST90001570	EKOMlM	Biliary tract cancer	exposure	27	0.002789892	0.066626795	0.966932246	1.00 (0.88-1.14)	-0.01129633	0.067772922	0.867622545	0.99 (0.87-1.13)	-0.02107023	0.042095724	0.616700988	0.986937754	0.98 (0.90-1.06)	-0.025525353	0.079697958	0.751318826	0.97 (0.83-1.14)	-0.092356853	0.12392661	0.462802279	0.91 (0.72-1.16)	NA	24.77385018	0.193167782	30.12437305	26	0.262490391	-0.009089892	0.018367806	0.625005026	NA	0.26
EM DN (CD4-CD8-) %T cell	Maturation stages of T cell	ebi-a-GCST90001571	WxokQi	Biliary tract cancer	exposure	24	-0.003536665	0.100123743	0.972140777	1.00 (0.82-1.21)	-0.036937194	0.076934663	0.631148322	0.96 (0.83-1.12)	-0.043303099	0.058014495	0.455414574	0.970259403	0.96 (0.85-1.07)	-0.046205199	0.087763203	0.603598368	0.95 (0.80-1.13)	-0.021134523	0.1134795	0.853888738	0.98 (0.78-1.22)	NA	24.24240023	0.168104835	12.99234997	23	0.95215572	-0.01124573	0.023076938	0.630855881	NA	0.961
TD DN (CD4-CD8-) AC	Maturation stages of T cell	ebi-a-GCST90001572	KkV310	Biliary tract cancer	exposure	21	-0.164037255	0.101847313	0.123751142	0.85 (0.70-1.04)	-0.099545645	0.094742148	0.293396053	0.91 (0.75-1.09)	-0.06603839	0.06049259	0.274974945	0.970259403	0.94 (0.83-1.05)	-0.100395096	0.093783972	0.297146801	0.90 (0.75-1.09)	-0.125415951	0.129310939	0.343690822	0.88 (0.68-1.14)	NA	22.69861159	0.137785878	23.02977093	20	0.287335088	0.029600891	0.02391449	0.230875602	NA	0.334333333
TD DN (CD4-CD8-) %DN	Maturation stages of T cell	ebi-a-GCST90001573	DE6wd2	Biliary tract cancer	exposure	27	0.083910023	0.073966649	0.267374769	1.09 (0.94-1.26)	0.151149655	0.072016229	0.035832094	1.16 (1.01-1.34)	0.033873468	0.047240336	0.473346049	0.972665931	1.03 (0.94-1.13)	0.144914486	0.084909326	0.099796489	1.16 (0.98-1.37)	0.129329052	0.125860617	0.313623226	1.14 (0.89-1.46)	NA	24.90425835	0.194207254	27.11140105	26	0.403509543	-0.016516505	0.018455664	0.379360948	NA	0.382
TD DN (CD4-CD8-) %T cell	Maturation stages of T cell	ebi-a-GCST90001574	WxokQi	Biliary tract cancer	exposure	24	-0.083849302	0.069355466	0.239504323	0.92 (0.80-1.05)	-0.030709314	0.066229348	0.642876052	0.97 (0.85-1.10)	-0.024167281	0.046482788	0.60312008	0.986937754	0.98 (0.89-1.07)	-0.028747521	0.077410411	0.713764682	0.97 (0.83-1.13)	0.015727528	0.11416328	0.891626331	1.02 (0.81-1.27)	NA	23.27982656	0.16151627	15.36164923	23	0.881205226	0.024970033	0.021535755	0.258695142	NA	0.878
Naive CD4+ %T cell	Maturation stages of T cell	ebi-a-GCST90001575	KkV310	Biliary tract cancer	exposure	33	-0.035172795	0.06795578	0.608422902	0.97 (0.85-1.10)	0.031702374	0.064663063	0.623942703	1.03 (0.91-1.17)	-0.030383673	0.043090226	0.480737107	0.975950618	0.97 (0.89-1.06)	0.010555761	0.059758537	0.860904235	1.01 (0.90-1.14)	-0.106391423	0.141185844	0.456624972	0.90 (0.68-1.19)	NA	21.52803297	0.205518637	40.38424747	32	0.146826896	0.001855819	0.018175523	0.919330619	rs77253141	0.029666667
Transitional %B cell	B cell	ebi-a-GCST90001576	8WHCpV	Biliary tract cancer	exposure	16	0.051672072	0.172032782	0.768315152	1.05 (0.75-1.48)	0.005484855	0.123484959	0.964571861	1.01 (0.79-1.28)	-0.002441249	0.087030946	0.977621987	0.994711594	1.00 (0.84-1.18)	0.063850583	0.154759973	0.68575228	1.07 (0.79-1.44)	0.123010484	0.180198567	0.505241929	1.13 (0.79-1.61)	NA	21.64842349	0.100203322	13.71445745	15	0.547286281	-0.011367687	0.031173485	0.720815419	NA	0.579666667
Transitional AC	B cell	ebi-a-GCST90001577	suoHTa	Biliary tract cancer	exposure	31	0.097493707	0.089433082	0.284631382	1.10 (0.93-1.31)	0.11678774	0.089462534	0.191743942	1.12 (0.94-1.34)	0.050199414	0.055939614	0.369513106	0.970259403	1.05 (0.94-1.17)	0.112019825	0.082449151	0.184385213	1.12 (0.95-1.31)	-0.042276007	0.155524255	0.787615493	0.96 (0.71-1.30)	NA	22.29507144	0.199890268	31.62115315	30	0.385351205	-0.01268739	0.018277408	0.493107497	NA	0.397333333
Transitional %lymphocyte	B cell	ebi-a-GCST90001578	RDyFMA	Biliary tract cancer	exposure	26	0.109971486	0.133525666	0.418277412	1.12 (0.86-1.45)	0.119624355	0.102993436	0.245448576	1.13 (0.92-1.38)	0.034937793	0.066100796	0.597115371	0.986937754	1.04 (0.91-1.18)	0.137836788	0.115426617	0.2436268	1.15 (0.92-1.44)	0.15002652	0.159172225	0.354935066	1.16 (0.85-1.59)	NA	22.10756957	0.166254928	22.51431921	25	0.605900821	-0.015195499	0.023495124	0.523930741	NA	0.613666667
CD14- CD16+ monocyte AC	Monocyte	ebi-a-GCST90001579	RtN9Fv	Biliary tract cancer	exposure	18	-0.048430173	0.055125743	0.392653371	0.95 (0.86-1.06)	-0.058340997	0.060193528	0.332433568	0.94 (0.84-1.06)	-0.023038769	0.042922822	0.591441217	0.986937754	0.98 (0.90-1.06)	-0.045193052	0.054157344	0.415585284	0.96 (0.86-1.06)	0.135154375	0.127073596	0.302389159	1.14 (0.89-1.47)	NA	31.68983706	0.162043272	17.17820409	17	0.442357331	0.01737363	0.0229904	0.460816044	NA	0.463666667
CD14+ CD16+ monocyte AC	Monocyte	ebi-a-GCST90001580	ir79GV	Biliary tract cancer	exposure	21	-0.13809814	0.091448506	0.147464992	0.87 (0.73-1.04)	-0.075901825	0.073756743	0.303440579	0.93 (0.80-1.07)	-0.095508438	0.053841091	0.076080531	0.970259403	0.91 (0.82-1.01)	-0.083775473	0.073401156	0.267211736	0.92 (0.80-1.06)	-0.156619662	0.123943815	0.220892622	0.86 (0.67-1.09)	NA	48.88239006	0.275684458	24.61401538	20	0.216598622	0.016123356	0.025905263	0.541079178	NA	0.263333333
CD14- CD16- AC	Monocyte	ebi-a-GCST90001581	DE6wd2	Biliary tract cancer	exposure	26	0.024288737	0.035463101	0.499967743	1.02 (0.96-1.10)	0.005287972	0.038794245	0.891577681	1.01 (0.93-1.08)	0.025316097	0.027315707	0.354032285	0.970259403	1.03 (0.97-1.08)	0.008472571	0.029979063	0.779797769	1.01 (0.95-1.07)	0.149094737	0.097042269	0.137003721	1.16 (0.96-1.40)	NA	25.88300443	0.193885876	31.64565815	25	0.168522076	0.0011217	0.018071049	0.951019806	NA	0.246333333
CD14+ CD16- monocyte AC	Monocyte	ebi-a-GCST90001582	RtN9Fv	Biliary tract cancer	exposure	27	0.044633364	0.038728449	0.260029498	1.05 (0.97-1.13)	0.038463108	0.04098037	0.347949521	1.04 (0.96-1.13)	0.02941703	0.032684503	0.368104336	0.970259403	1.03 (0.97-1.10)	0.050392012	0.038119831	0.197702534	1.05 (0.98-1.13)	0.050392012	0.139092701	0.720062944	1.05 (0.80-1.38)	NA	23.07444118	0.18009996	24.03713921	26	0.573841492	-0.011068338	0.015111973	0.470722739	NA	0.604666667
Monocyte AC	Monocyte	ebi-a-GCST90001583	WxokQi	Biliary tract cancer	exposure	27	-0.002710083	0.034412831	0.937856768	1.00 (0.93-1.07)	0.026734844	0.039505721	0.498575065	1.03 (0.95-1.11)	-0.025713253	0.028547671	0.367741033	0.970259403	0.97 (0.92-1.03)	0.018500684	0.034281812	0.594020563	1.02 (0.95-1.09)	-0.117498192	0.106240298	0.278869925	0.89 (0.72-1.09)	NA	22.36406576	0.174633801	28.02116829	26	0.357417529	-0.019817926	0.015565162	0.214651184	NA	0.299333333
CD14- CD16+ monocyte %monocyte	Monocyte	ebi-a-GCST90001584	WxokQi	Biliary tract cancer	exposure	23	0.023729611	0.08465318	0.781978184	1.02 (0.87-1.21)	0.030812779	0.085377596	0.718174162	1.03 (0.87-1.22)	-0.002382598	0.058076208	0.967275665	0.994711594	1.00 (0.89-1.12)	0.069634214	0.110400725	0.534708303	1.07 (0.86-1.33)	-0.092827289	0.15445454	0.553981889	0.91 (0.67-1.23)	NA	29.56347015	0.193969872	16.79370945	22	0.774642241	-0.008727423	0.020585047	0.675899695	NA	0.773
CD14+ CD16+ monocyte %monocyte	Monocyte	ebi-a-GCST90001585	KjOTSK	Biliary tract cancer	exposure	26	0.053644229	0.093758087	0.572537402	1.06 (0.88-1.27)	-0.021861999	0.079754992	0.783996641	0.98 (0.84-1.14)	0.003766948	0.053403067	0.943765418	0.994711594	1.00 (0.90-1.11)	-0.00803344	0.082708915	0.923398391	0.99 (0.84-1.17)	-0.037291845	0.127851022	0.772936395	0.96 (0.75-1.24)	NA	48.4924949	0.334539566	15.0289816	25	0.940702518	-0.017727875	0.027390458	0.52362731	NA	0.947666667
CD14+ CD16- monocyte %monocyte	Monocyte	ebi-a-GCST90001586	RtN9Fv	Biliary tract cancer	exposure	24	-0.01027987	0.029881021	0.734092684	0.99 (0.93-1.05)	-0.012581817	0.031828171	0.692618229	0.99 (0.93-1.05)	0.001753349	0.026484942	0.947217225	0.994711594	1.00 (0.95-1.06)	-0.01157081	0.029602695	0.699490395	0.99 (0.93-1.05)	-0.01997028	0.100062124	0.843563963	0.98 (0.81-1.19)	NA	33.03733898	0.222809889	12.75542382	23	0.957095432	0.014852965	0.017077673	0.3938385	NA	0.892333333
CD16+ monocyte %monocyte	Monocyte	ebi-a-GCST90001587	KkV310	Biliary tract cancer	exposure	23	0.051021424	0.121120344	0.677855934	1.05 (0.83-1.33)	0.02351296	0.100430903	0.81489122	1.02 (0.84-1.25)	0.005518815	0.068585295	0.935866278	0.994711594	1.01 (0.88-1.15)	0.047520811	0.126851462	0.711531578	1.05 (0.82-1.34)	-0.037484647	0.159822467	0.816735413	0.96 (0.70-1.32)	NA	33.10507004	0.214142466	15.22852302	22	0.852245592	-0.010915421	0.02394798	0.653214071	NA	0.855
T/B	TBNK	ebi-a-GCST90001588	KjOTSK	Biliary tract cancer	exposure	28	0.002579127	0.111978684	0.981800363	1.00 (0.81-1.25)	-0.052041757	0.079612901	0.513314791	0.95 (0.81-1.11)	-0.082031838	0.052816067	0.120384755	0.970259403	0.92 (0.83-1.02)	-0.097214139	0.114871458	0.404831511	0.91 (0.72-1.14)	-0.186875927	0.142138661	0.199654598	0.83 (0.63-1.10)	NA	24.15577108	0.195315528	35.35136184	27	0.130186927	-0.019926573	0.022168678	0.376975875	NA	0.153
CD4/CD8br	TBNK	ebi-a-GCST90001589	awR1F8	Biliary tract cancer	exposure	14	-0.095470839	0.149352848	0.534685437	0.91 (0.68-1.22)	-0.090997636	0.116302888	0.433968136	0.91 (0.73-1.15)	-0.089135387	0.075736146	0.239227429	0.970259403	0.91 (0.79-1.06)	-0.069068825	0.13935694	0.628431455	0.93 (0.71-1.23)	-0.244702806	0.165199232	0.162365108	0.78 (0.57-1.08)	NA	21.46816303	0.086944732	13.60263171	13	0.402411379	0.001573993	0.031234248	0.960638171	NA	0.447666667
CD4+ AC	TBNK	ebi-a-GCST90001590	wZTn6E	Biliary tract cancer	exposure	23	-0.005991529	0.060454452	0.921992388	0.99 (0.88-1.12)	-0.049684677	0.066716419	0.456444395	0.95 (0.83-1.08)	-0.047486374	0.045608525	0.297795168	0.970259403	0.95 (0.87-1.04)	-0.041527036	0.061396028	0.505848984	0.96 (0.85-1.08)	-0.069583346	0.107248559	0.523180431	0.93 (0.76-1.15)	NA	22.84800369	0.151914795	16.0161037	22	0.81508575	-0.017895168	0.017113041	0.307585932	NA	0.854
CD4+ %T cell	TBNK	ebi-a-GCST90001591	KjOTSK	Biliary tract cancer	exposure	22	-0.013352802	0.128502557	0.918275099	0.99 (0.77-1.27)	-0.10504165	0.090739162	0.247018328	0.90 (0.75-1.08)	-0.067154015	0.078838581	0.394329953	0.970259403	0.94 (0.80-1.09)	-0.042983857	0.088956025	0.633950905	0.96 (0.80-1.14)	-0.164851797	0.157006761	0.305667294	0.85 (0.62-1.15)	NA	21.05494982	0.134024724	35.8732213	21	0.02259297	-0.017581871	0.032808144	0.597938043	NA	0.031333333
CD8br AC	TBNK	ebi-a-GCST90001592	If6nSf	Biliary tract cancer	exposure	21	0.034286775	0.034097828	0.327271409	1.03 (0.97-1.11)	0.053556444	0.044590498	0.229722876	1.06 (0.97-1.15)	0.05069095	0.02920247	0.082591311	0.970259403	1.05 (0.99-1.11)	0.060579783	0.034947956	0.098410486	1.06 (0.99-1.14)	0.103142659	0.094801437	0.289539025	1.11 (0.92-1.34)	NA	23.27815571	0.141310605	14.67451148	20	0.794719335	0.01351402	0.014501911	0.363090367	NA	0.774666667
CD8br %T cell	TBNK	ebi-a-GCST90001593	DE6wd2	Biliary tract cancer	exposure	23	-0.02514811	0.081744754	0.761385214	0.98 (0.83-1.14)	-0.014533976	0.078638809	0.853370707	0.99 (0.84-1.15)	0.001636787	0.051386959	0.974589928	0.994711594	1.00 (0.91-1.11)	-0.017189449	0.069889203	0.807998859	0.98 (0.86-1.13)	-0.036316203	0.121718236	0.768226028	0.96 (0.76-1.22)	NA	21.55635092	0.143416976	19.32345922	22	0.62527881	0.008939698	0.02121821	0.677801107	NA	0.690333333
DP (CD4+CD8+) AC	TBNK	ebi-a-GCST90001594	KjOTSK	Biliary tract cancer	exposure	18	-0.003390814	0.1508397	0.982343358	1.00 (0.74-1.34)	-0.036360288	0.097379216	0.708859252	0.96 (0.80-1.17)	0.020500605	0.070268404	0.770479971	0.994711594	1.02 (0.89-1.17)	-0.035286767	0.111797566	0.756124549	0.97 (0.78-1.20)	0.019419756	0.126716561	0.880002794	1.02 (0.80-1.31)	NA	25.72195643	0.133333653	21.6768162	17	0.197469453	0.006327603	0.033582411	0.852916382	NA	0.227333333
DP (CD4+CD8+) %T cell	TBNK	ebi-a-GCST90001595	ir79GV	Biliary tract cancer	exposure	8	-0.383529037	0.419240388	0.39556303	0.68 (0.30-1.55)	0.067376538	0.185263447	0.716097272	1.07 (0.74-1.54)	0.108927955	0.135982323	0.423105614	0.970259403	1.12 (0.85-1.46)	0.032638844	0.218045694	0.885232285	1.03 (0.67-1.58)	0.069458616	0.241566739	0.782029599	1.07 (0.67-1.72)	NA	21.36222939	0.049443282	3.951788407	7	0.785313419	0.090182411	0.072623686	0.260657179	NA	0.775666667
CD8dim AC	TBNK	ebi-a-GCST90001596	QWFTcS	Biliary tract cancer	exposure	27	0.052013169	0.052462086	0.330968909	1.05 (0.95-1.17)	0.036366787	0.05332858	0.495278129	1.04 (0.93-1.15)	0.023742796	0.038706514	0.53960812	0.986937754	1.02 (0.95-1.10)	0.013362109	0.052049067	0.799414472	1.01 (0.92-1.12)	0.008820457	0.096565232	0.927920995	1.01 (0.83-1.22)	NA	23.76652992	0.185425524	19.30958187	26	0.823096376	-0.016998795	0.021293575	0.432211253	NA	0.837666667
CD8dim %T cell	TBNK	ebi-a-GCST90001597	WxokQi	Biliary tract cancer	exposure	21	0.081390896	0.12388026	0.519052747	1.08 (0.85-1.38)	-0.0500881	0.087856617	0.568601824	0.95 (0.80-1.13)	-0.025714049	0.0617095	0.676901402	0.986937754	0.97 (0.86-1.10)	-0.078468508	0.112481661	0.493451126	0.92 (0.74-1.15)	-0.020122288	0.140713843	0.88771993	0.98 (0.74-1.29)	NA	25.47458788	0.154365097	20.05383564	20	0.45456659	-0.035543386	0.035629442	0.331016942	NA	0.481666667
DN (CD4-CD8-) AC	TBNK	ebi-a-GCST90001598	DE6wd2	Biliary tract cancer	exposure	20	-0.045045441	0.160703209	0.782441815	0.96 (0.70-1.31)	-0.061879757	0.10136732	0.541563256	0.94 (0.77-1.15)	-0.04474132	0.073351175	0.541887969	0.986937754	0.96 (0.83-1.10)	-0.090311965	0.142818195	0.5346906	0.91 (0.69-1.21)	-0.106601422	0.163095286	0.521192777	0.90 (0.65-1.24)	NA	24.50955594	0.141610452	12.0529295	19	0.883350454	5.95E-05	0.027981489	0.998326357	NA	0.884666667
DN (CD4-CD8-) %T cell	TBNK	ebi-a-GCST90001599	Z3KpJI	Biliary tract cancer	exposure	16	-0.12454173	0.199939219	0.543365717	0.88 (0.60-1.31)	-0.029156906	0.111606978	0.793902605	0.97 (0.78-1.21)	-0.089988259	0.083053266	0.278586309	0.970259403	0.91 (0.78-1.08)	-0.018199525	0.166591768	0.914455281	0.98 (0.71-1.36)	-0.018199525	0.196637	0.927482789	0.98 (0.67-1.44)	NA	25.96576128	0.119868659	10.50653398	15	0.786727056	0.006270667	0.033005829	0.852046744	NA	0.8
Leukocyte AC	TBNK	ebi-a-GCST90001600	suoHTa	Biliary tract cancer	exposure	11	0.090044352	0.08703541	0.327866795	1.09 (0.92-1.30)	0.060336186	0.053756976	0.261697497	1.06 (0.96-1.18)	0.046418906	0.04275327	0.277594349	0.970259403	1.05 (0.96-1.14)	0.067311883	0.050515957	0.212265896	1.07 (0.97-1.18)	0.056789678	0.110359777	0.618022553	1.06 (0.85-1.31)	NA	22.72837471	0.072299482	15.81136502	10	0.105161123	-0.042393441	0.065244539	0.532077527	NA	0.271
Lymphocyte AC	TBNK	ebi-a-GCST90001601	eKlMUw	Biliary tract cancer	exposure	19	0.007051414	0.095429977	0.941959625	1.01 (0.84-1.21)	-0.016241947	0.090747133	0.85795319	0.98 (0.82-1.18)	0.006889434	0.063034441	0.912967449	0.994711594	1.01 (0.89-1.14)	-0.020161991	0.101581983	0.844894056	0.98 (0.80-1.20)	-0.110952863	0.134988166	0.421862789	0.89 (0.69-1.17)	NA	22.40731562	0.123114495	13.4901173	18	0.761673699	-5.15E-05	0.022785394	0.998222494	NA	0.774333333
Lymphocyte %leukocyte	TBNK	ebi-a-GCST90001602	EKOMlM	Biliary tract cancer	exposure	23	0.075627901	0.053552571	0.172533837	1.08 (0.97-1.20)	0.073565171	0.061446165	0.231217051	1.08 (0.95-1.21)	0.043484831	0.04207643	0.301382864	0.970259403	1.04 (0.96-1.13)	0.072244058	0.05171564	0.176362285	1.07 (0.97-1.19)	-0.223694627	0.14132618	0.127732256	0.80 (0.61-1.05)	NA	21.81172724	0.145110935	22.90572415	22	0.407069384	-0.017230645	0.017164126	0.326866515	NA	0.473666667
T cell AC	TBNK	ebi-a-GCST90001603	KjOTSK	Biliary tract cancer	exposure	18	0.168820453	0.106827469	0.13360013	1.18 (0.96-1.46)	0.095004326	0.086097663	0.269832498	1.10 (0.93-1.30)	0.000902225	0.062455189	0.988474189	0.994711594	1.00 (0.89-1.13)	0.103131259	0.088082798	0.257812473	1.11 (0.93-1.32)	0.115563042	0.142057378	0.4271816	1.12 (0.85-1.48)	NA	23.28987077	0.121181156	11.20067209	17	0.845943862	-0.049958954	0.025785621	0.070545613	NA	0.847
T cell %lymphocyte	TBNK	ebi-a-GCST90001604	ir79GV	Biliary tract cancer	exposure	17	0.053773853	0.285008663	0.852876961	1.06 (0.60-1.84)	0.043153355	0.115377533	0.708390401	1.04 (0.83-1.31)	-0.00405451	0.076181502	0.957555258	0.994711594	1.00 (0.86-1.16)	0.143141055	0.167484359	0.405358829	1.15 (0.83-1.60)	0.321455917	0.218304644	0.160281091	1.38 (0.90-2.12)	NA	26.36930098	0.129304328	22.33578807	16	0.132676542	-0.011690296	0.054474879	0.832969569	NA	0.148666667
T cell %leukocyte	TBNK	ebi-a-GCST90001605	mRWJ8P	Biliary tract cancer	exposure	17	0.059514258	0.078177156	0.458295282	1.06 (0.91-1.24)	0.071627827	0.061832222	0.246691726	1.07 (0.95-1.21)	0.022795112	0.061776289	0.712131813	0.986937754	1.02 (0.91-1.15)	0.073592896	0.054089482	0.192507356	1.08 (0.97-1.20)	0.06192715	0.178797675	0.733590098	1.06 (0.75-1.51)	NA	22.28984703	0.109597041	28.32324878	16	0.028919716	-0.02147808	0.027439828	0.445965654	NA	0.126333333
CD4+ %leukocyte	TBNK	ebi-a-GCST90001606	mRWJ8P	Biliary tract cancer	exposure	13	0.089889351	0.31329473	0.779508844	1.09 (0.59-2.02)	0.049171758	0.151569484	0.745622145	1.05 (0.78-1.41)	0.033650677	0.10620008	0.751348981	0.994711594	1.03 (0.84-1.27)	0.010009017	0.224878274	0.965231076	1.01 (0.65-1.57)	0.112361263	0.257346936	0.670143971	1.12 (0.68-1.85)	NA	21.44710321	0.080654955	17.14941482	12	0.144062744	-0.010675575	0.053902802	0.846616744	NA	0.147333333
CD8br %leukocyte	TBNK	ebi-a-GCST90001607	zV4hhX	Biliary tract cancer	exposure	16	-0.032799471	0.205137973	0.875251819	0.97 (0.65-1.45)	0.020302571	0.112639985	0.856961788	1.02 (0.82-1.27)	0.097455545	0.079280914	0.218980539	0.970259403	1.10 (0.94-1.29)	-0.012971489	0.135142823	0.924804251	0.99 (0.76-1.29)	-0.021428311	0.176603778	0.905035793	0.98 (0.69-1.38)	NA	22.65310217	0.104798497	11.60214332	15	0.708859647	0.025015365	0.036335438	0.502414883	NA	0.721333333
DP (CD4+CD8+) %leukocyte	TBNK	ebi-a-GCST90001608	suoHTa	Biliary tract cancer	exposure	22	-0.063182371	0.144768271	0.667194145	0.94 (0.71-1.25)	-0.01910769	0.094202421	0.839262823	0.98 (0.82-1.18)	0.024339943	0.069350548	0.725611057	0.986937754	1.02 (0.89-1.17)	-0.025247875	0.107265437	0.816195879	0.98 (0.79-1.20)	-0.025247875	0.135318542	0.853779834	0.98 (0.75-1.27)	NA	25.94663555	0.164280001	16.06060091	21	0.766236542	0.022771071	0.033061975	0.498899965	NA	0.798666667
CD4+ CD8dim AC	TBNK	ebi-a-GCST90001609	If6nSf	Biliary tract cancer	exposure	15	-0.061377372	0.097135285	0.538422254	0.94 (0.78-1.14)	0.00747214	0.081588109	0.92702881	1.01 (0.86-1.18)	-0.006846079	0.060744519	0.910266163	0.994711594	0.99 (0.88-1.12)	0.006987573	0.079300047	0.931032801	1.01 (0.86-1.18)	0.058453091	0.135100796	0.6718504	1.06 (0.81-1.38)	NA	31.15976915	0.133845119	13.92959792	14	0.454969186	0.018675734	0.025710284	0.480474064	NA	0.564333333
CD4+ CD8dim %lymphocyte	TBNK	ebi-a-GCST90001610	fylDa5	Biliary tract cancer	exposure	19	0.078163983	0.130145445	0.556036587	1.08 (0.84-1.40)	0.041473529	0.091797626	0.651418078	1.04 (0.87-1.25)	0.000697135	0.069441907	0.991990085	0.994711594	1.00 (0.87-1.15)	0.063371099	0.099614776	0.532677554	1.07 (0.88-1.30)	0.078152823	0.141189432	0.586710047	1.08 (0.82-1.43)	NA	32.21920355	0.174872905	16.36549987	18	0.56705545	-0.018328912	0.026043198	0.491092626	NA	0.604666667
CD4+ CD8dim %leukocyte	TBNK	ebi-a-GCST90001611	EKOMlM	Biliary tract cancer	exposure	14	0.065590319	0.190990532	0.737222957	1.07 (0.73-1.55)	0.013140846	0.116022332	0.909823355	1.01 (0.81-1.27)	-0.005342111	0.08559121	0.950232945	0.994711594	0.99 (0.84-1.18)	0.026777601	0.116209188	0.821347324	1.03 (0.82-1.29)	0.03580141	0.169443745	0.835938831	1.04 (0.74-1.44)	NA	36.20869006	0.144555193	9.546625631	13	0.730521219	-0.01463687	0.035231735	0.685147919	NA	0.768666667
CD8dim %leukocyte	TBNK	ebi-a-GCST90001612	wZTn6E	Biliary tract cancer	exposure	19	0.026887976	0.078028356	0.734627038	1.03 (0.88-1.20)	-0.053286087	0.080697387	0.509048588	0.95 (0.81-1.11)	-0.052790002	0.053969029	0.327998336	0.970259403	0.95 (0.85-1.05)	-0.053203798	0.070295172	0.458925171	0.95 (0.83-1.09)	-0.099825451	0.132270086	0.460184604	0.90 (0.70-1.17)	NA	25.44931138	0.139589858	18.03815279	18	0.453141859	-0.036493864	0.025811066	0.175447656	NA	0.524
DN (CD4-CD8-) %leukocyte	TBNK	ebi-a-GCST90001613	EKOMlM	Biliary tract cancer	exposure	21	0.108021263	0.045515557	0.028333791	1.11 (1.02-1.22)	0.106373296	0.05619591	0.058371031	1.11 (1.00-1.24)	0.060649955	0.037494103	0.105751737	0.970259403	1.06 (0.99-1.14)	0.100829661	0.048932511	0.052589547	1.11 (1.00-1.22)	0.013282366	0.124807812	0.916307343	1.01 (0.79-1.29)	NA	24.63035577	0.149374537	21.98164475	20	0.341507479	-0.030215864	0.016459268	0.08208915	NA	0.324
CD8br and CD8dim %leukocyte	TBNK	ebi-a-GCST90001614	DE6wd2	Biliary tract cancer	exposure	14	0.096532757	0.259740041	0.716631759	1.10 (0.66-1.83)	0.107631613	0.13238803	0.416217433	1.11 (0.86-1.44)	0.127078285	0.094183931	0.17725458	0.970259403	1.14 (0.94-1.37)	0.023378528	0.194326941	0.906080899	1.02 (0.70-1.50)	0.16042352	0.205906614	0.449866741	1.17 (0.78-1.76)	NA	23.58449463	0.095433721	13.20313918	13	0.432245971	0.005714496	0.044945482	0.900933013	NA	0.466
TCRgd AC	TBNK	ebi-a-GCST90001615	wZTn6E	Biliary tract cancer	exposure	19	-0.074683292	0.088996996	0.413021335	0.93 (0.78-1.10)	-0.002768811	0.084919888	0.973989605	1.00 (0.84-1.18)	-0.050227729	0.058871956	0.393565581	0.970259403	0.95 (0.85-1.07)	-0.013604752	0.077848653	0.86321969	0.99 (0.85-1.15)	-0.018283268	0.131230874	0.890743179	0.98 (0.76-1.27)	NA	21.70924472	0.11932197	17.7825906	18	0.470059078	0.008674287	0.023324491	0.714565254	NA	0.518
TCRgd %T cell	TBNK	ebi-a-GCST90001616	EKOMlM	Biliary tract cancer	exposure	18	-0.013727909	0.04725883	0.775177704	0.99 (0.90-1.08)	-0.018243064	0.047124738	0.698665242	0.98 (0.90-1.08)	-0.027836552	0.039587113	0.481948527	0.975950618	0.97 (0.90-1.05)	-0.017737791	0.04515252	0.699318719	0.98 (0.90-1.07)	-0.24649118	0.170406796	0.166227242	0.78 (0.56-1.09)	NA	21.56003064	0.112268571	14.31944207	17	0.644374971	-0.009341234	0.017089922	0.592199956	NA	0.707666667
TCRgd %lymphocyte	TBNK	ebi-a-GCST90001617	ir79GV	Biliary tract cancer	exposure	20	-0.022505669	0.035105611	0.529546386	0.98 (0.91-1.05)	-0.015257833	0.038097543	0.688792787	0.98 (0.91-1.06)	-0.028132218	0.030309888	0.353328135	0.970259403	0.97 (0.92-1.03)	-0.023903768	0.033354062	0.482296713	0.98 (0.91-1.04)	-0.163585424	0.090831469	0.087601081	0.85 (0.71-1.01)	NA	21.73707115	0.125760413	15.99768858	19	0.657432214	-0.005055711	0.015915033	0.754391692	NA	0.736666667
HLA DR+ T cell AC	TBNK	ebi-a-GCST90001618	Z3KpJI	Biliary tract cancer	exposure	31	0.051834317	0.046757985	0.276726773	1.05 (0.96-1.15)	0.054490443	0.045893371	0.235098621	1.06 (0.97-1.16)	0.016905472	0.032734094	0.60554123	0.986937754	1.02 (0.95-1.08)	0.041065668	0.042849978	0.345542025	1.04 (0.96-1.13)	0.069426978	0.072614756	0.346663313	1.07 (0.93-1.24)	NA	30.35394891	0.267492219	20.66278346	30	0.898135471	-0.016349214	0.015628195	0.304140055	NA	0.918333333
HLA DR+ T cell%T cell	TBNK	ebi-a-GCST90001619	RDyFMA	Biliary tract cancer	exposure	31	0.030434679	0.036732283	0.414124305	1.03 (0.96-1.11)	0.054721408	0.040278598	0.174282001	1.06 (0.98-1.14)	0.030881743	0.028725363	0.28234391	0.970259403	1.03 (0.97-1.09)	0.037591949	0.033179029	0.266186923	1.04 (0.97-1.11)	0.06396028	0.064114686	0.326456309	1.07 (0.94-1.21)	NA	32.76006331	0.28596265	25.06790017	30	0.721725379	0.000297044	0.015211216	0.984553698	NA	0.747666667
HLA DR+ T cell%lymphocyte	TBNK	ebi-a-GCST90001620	RDyFMA	Biliary tract cancer	exposure	25	0.028472037	0.052610062	0.593580418	1.03 (0.93-1.14)	0.059438836	0.055620965	0.285231527	1.06 (0.95-1.18)	0.059084952	0.03638835	0.104432882	0.970259403	1.06 (0.99-1.14)	0.059497852	0.046300948	0.211047417	1.06 (0.97-1.16)	0.080169258	0.075716556	0.300228159	1.08 (0.93-1.26)	NA	35.15888232	0.246760805	15.64286423	24	0.900533406	0.015927709	0.019769154	0.428676157	NA	0.921
NKT AC	TBNK	ebi-a-GCST90001621	bkQpJ5	Biliary tract cancer	exposure	35	-0.060648405	0.079950519	0.453491396	0.94 (0.80-1.10)	-0.037207336	0.07014827	0.595827775	0.96 (0.84-1.11)	-0.062092652	0.046948058	0.185974455	0.970259403	0.94 (0.86-1.03)	-0.025641184	0.077752871	0.743590971	0.97 (0.84-1.14)	-0.052822203	0.110863525	0.636793484	0.95 (0.76-1.18)	NA	26.51179469	0.267398864	18.50461325	34	0.985853856	-0.000407235	0.018247556	0.982329322	NA	0.987666667
NKT %T cell	TBNK	ebi-a-GCST90001622	B6SoOx	Biliary tract cancer	exposure	36	-0.092352786	0.064405434	0.160726213	0.91 (0.80-1.03)	-0.061373666	0.068632098	0.371192729	0.94 (0.82-1.08)	-0.059893217	0.042864927	0.162337022	0.970259403	0.94 (0.87-1.02)	-0.076783725	0.061861882	0.222782158	0.93 (0.82-1.05)	-0.188815762	0.120384139	0.125775333	0.83 (0.65-1.05)	NA	27.02416883	0.280097543	31.10098476	35	0.656892236	0.011258899	0.016673279	0.504073579	NA	0.695666667
NKT %lymphocyte	TBNK	ebi-a-GCST90001623	B7siKl	Biliary tract cancer	exposure	34	-0.079041907	0.06708905	0.247418686	0.92 (0.81-1.05)	-0.055988657	0.070347029	0.426094647	0.95 (0.82-1.09)	-0.047489499	0.044779561	0.288909315	0.970259403	0.95 (0.87-1.04)	-0.062998417	0.067599352	0.358136998	0.94 (0.82-1.07)	-0.10008146	0.132247903	0.454556095	0.90 (0.70-1.17)	NA	26.92944725	0.263746529	28.67158601	33	0.682585825	0.010138512	0.016052425	0.532142699	NA	0.727333333
HLA DR+ CD4+ AC	TBNK	ebi-a-GCST90001624	HALxtK	Biliary tract cancer	exposure	24	0.026447762	0.039034138	0.505117832	1.03 (0.95-1.11)	0.03282584	0.042376446	0.438561479	1.03 (0.95-1.12)	0.03503173	0.03041575	0.249418545	0.970259403	1.04 (0.98-1.10)	0.03326324	0.035949312	0.364426622	1.03 (0.96-1.11)	0.050322933	0.070267183	0.481098026	1.05 (0.92-1.21)	NA	25.51767773	0.176339723	11.69585206	23	0.974900013	0.005609432	0.015987465	0.729027661	NA	0.982333333
HLA DR+ CD4+ %T cell	TBNK	ebi-a-GCST90001625	KkV310	Biliary tract cancer	exposure	24	0.018513181	0.126026122	0.884549182	1.02 (0.80-1.30)	0.06356637	0.103881669	0.540596424	1.07 (0.87-1.31)	0.004007671	0.067902785	0.952935606	0.994711594	1.00 (0.88-1.15)	0.074747378	0.103446679	0.477228217	1.08 (0.88-1.32)	0.124132746	0.167975365	0.467386069	1.13 (0.81-1.57)	NA	26.13920132	0.180129465	23.60108523	23	0.426165042	-0.003124745	0.022532083	0.890964773	rs140410174	0.032666667
HLA DR+ CD4+ %lymphocyte	TBNK	ebi-a-GCST90001626	E2nikh	Biliary tract cancer	exposure	20	0.069349419	0.177280966	0.700253303	1.07 (0.76-1.52)	0.034581002	0.114119863	0.761871938	1.04 (0.83-1.29)	0.051905437	0.07997804	0.516340893	0.983796365	1.05 (0.90-1.23)	0.037895705	0.122350105	0.760136353	1.04 (0.82-1.32)	0.046877403	0.183598179	0.801214771	1.05 (0.73-1.50)	NA	28.21976501	0.161728666	17.3462778	19	0.566420849	-0.003013861	0.027335426	0.913427313	rs12610775	0.041333333
HLA DR+ CD8br AC	TBNK	ebi-a-GCST90001627	ty7HEI	Biliary tract cancer	exposure	34	0.016362784	0.043667503	0.710345813	1.02 (0.93-1.11)	0.054727861	0.045375369	0.227773591	1.06 (0.97-1.15)	0.016791228	0.031323675	0.591920201	0.986937754	1.02 (0.96-1.08)	0.03520152	0.042821272	0.416944803	1.04 (0.95-1.13)	0.125919825	0.085520807	0.150390188	1.13 (0.96-1.34)	NA	29.38047273	0.284810574	28.84572382	33	0.674176295	0.000202447	0.014376313	0.988852006	NA	0.710333333
HLA DR+ CD8br %T cell	TBNK	ebi-a-GCST90001628	HALxtK	Biliary tract cancer	exposure	30	0.065286705	0.042695622	0.137454762	1.07 (0.98-1.16)	0.053114759	0.042536981	0.211784872	1.05 (0.97-1.15)	0.039329439	0.032055239	0.219850019	0.970259403	1.04 (0.98-1.11)	0.057600297	0.040288244	0.163487311	1.06 (0.98-1.15)	0.081082511	0.076167734	0.295874305	1.08 (0.93-1.26)	NA	32.03007988	0.271848221	27.5486219	29	0.542131328	-0.015228914	0.016546141	0.365230804	NA	0.617333333
HLA DR+ CD8br %lymphocyte	TBNK	ebi-a-GCST90001629	hdXSYB	Biliary tract cancer	exposure	31	0.059457155	0.064638438	0.365243786	1.06 (0.93-1.20)	0.057598434	0.062149941	0.354048192	1.06 (0.94-1.20)	0.007990778	0.041575733	0.847587008	0.994711594	1.01 (0.93-1.09)	0.046213019	0.061157024	0.455754379	1.05 (0.93-1.18)	0.01502379	0.092948326	0.872676236	1.02 (0.85-1.22)	NA	31.0419258	0.272636779	26.26370609	30	0.661605799	-0.019454629	0.01870879	0.306994825	NA	0.696666667
CD8br NKT AC	TBNK	ebi-a-GCST90001630	RDyFMA	Biliary tract cancer	exposure	26	-0.020844606	0.123372858	0.867247038	0.98 (0.77-1.25)	-0.007974363	0.098049086	0.935179266	0.99 (0.82-1.20)	-0.016605469	0.062981743	0.792045557	0.994711594	0.98 (0.87-1.11)	0.010563388	0.131796986	0.936756964	1.01 (0.78-1.31)	0.16328581	0.177317226	0.365920558	1.18 (0.83-1.67)	NA	25.2812527	0.189426924	24.40111403	25	0.49630497	0.000854779	0.021328249	0.968363026	NA	0.506666667
CD8br NKT %T cell	TBNK	ebi-a-GCST90001631	RtN9Fv	Biliary tract cancer	exposure	27	-0.022709253	0.115366409	0.845540694	0.98 (0.78-1.23)	0.000176637	0.086363392	0.998368108	1.00 (0.84-1.18)	-0.016467978	0.059449899	0.781775514	0.994711594	0.98 (0.88-1.11)	-0.004211152	0.090399785	0.963201033	1.00 (0.83-1.19)	-0.028176665	0.124226757	0.822340411	0.97 (0.76-1.24)	NA	24.58716854	0.191258113	28.3886737	26	0.3396023	0.001578385	0.024383984	0.948903487	rs10276441	0.034333333
CD8br NKT %lymphocyte	TBNK	ebi-a-GCST90001632	oL3MyX	Biliary tract cancer	exposure	26	-0.020439208	0.122272499	0.868643761	0.98 (0.77-1.25)	-0.011577204	0.091498862	0.899313676	0.99 (0.83-1.18)	-0.009881159	0.061987802	0.873349877	0.994711594	0.99 (0.88-1.12)	-0.038772988	0.096085515	0.689992167	0.96 (0.80-1.16)	-0.064478668	0.138275655	0.645034714	0.94 (0.71-1.23)	NA	24.73385636	0.185322359	30.40997169	25	0.209304752	0.002630973	0.025023636	0.917138897	rs11216023	0.017333333
CD8dim NKT AC	TBNK	ebi-a-GCST90001633	LJJXAm	Biliary tract cancer	exposure	30	0.034323333	0.063062456	0.590560551	1.03 (0.91-1.17)	0.026322952	0.064276604	0.682153557	1.03 (0.91-1.16)	-0.03649667	0.044094604	0.407845999	0.970259403	0.96 (0.88-1.05)	0.009196592	0.055719999	0.870049703	1.01 (0.90-1.13)	-0.019206081	0.106779057	0.85850755	0.98 (0.80-1.21)	NA	28.14333729	0.24318605	24.45771984	29	0.706055271	-0.02977076	0.018951931	0.127449197	NA	0.7
CD8dim NKT %T cell	TBNK	ebi-a-GCST90001634	hdXSYB	Biliary tract cancer	exposure	24	0.006286417	0.09277344	0.946588005	1.01 (0.84-1.21)	-0.029531992	0.073880354	0.689357405	0.97 (0.84-1.12)	-0.075837123	0.05513552	0.168986519	0.970259403	0.93 (0.83-1.03)	-0.039378943	0.082537653	0.637791144	0.96 (0.82-1.13)	-0.044077585	0.118927925	0.714308898	0.96 (0.76-1.21)	NA	31.87791825	0.219861012	18.9089078	23	0.706498955	-0.027143128	0.024660524	0.282937552	NA	0.740333333
CD8dim NKT %lymphocyte	TBNK	ebi-a-GCST90001635	KkV310	Biliary tract cancer	exposure	31	0.003263098	0.088889883	0.97096821	1.00 (0.84-1.19)	-0.028376701	0.073715789	0.700276392	0.97 (0.84-1.12)	-0.066993938	0.050317908	0.183053016	0.970259403	0.94 (0.85-1.03)	-0.025748265	0.076344172	0.738265035	0.97 (0.84-1.13)	-0.060641276	0.111262684	0.589763583	0.94 (0.76-1.17)	NA	28.99199264	0.258681252	21.83556572	30	0.859958208	-0.022014601	0.022960889	0.345591962	NA	0.888
DN (CD4-CD8-) NKT AC	TBNK	ebi-a-GCST90001636	RDyFMA	Biliary tract cancer	exposure	10	-0.319600476	0.404358855	0.452092125	0.73 (0.33-1.60)	0.000114381	0.136801811	0.999332883	1.00 (0.76-1.31)	0.040692025	0.101830756	0.689447868	0.986937754	1.04 (0.85-1.27)	-0.03227172	0.160855392	0.845451759	0.97 (0.71-1.33)	-0.042689887	0.201616538	0.837028661	0.96 (0.65-1.42)	NA	24.06429883	0.069513852	8.43313779	9	0.491152906	0.061534589	0.066834939	0.384132806	NA	0.545666667
DN (CD4-CD8-) NKT %T cell	TBNK	ebi-a-GCST90001637	zFDXMQ	Biliary tract cancer	exposure	34	-0.126802957	0.116448919	0.284324479	0.88 (0.70-1.11)	0.024055874	0.084739204	0.776501359	1.02 (0.87-1.21)	0.061334893	0.056389943	0.276731079	0.970259403	1.06 (0.95-1.19)	0.018306494	0.095975044	0.849896188	1.02 (0.84-1.23)	0.182120203	0.155537897	0.250022635	1.20 (0.88-1.63)	NA	29.31589325	0.286721335	40.31647893	33	0.178192587	0.050225953	0.026635895	0.068448488	NA	0.203
DN (CD4-CD8-) NKT %lymphocyte	TBNK	ebi-a-GCST90001638	HALxtK	Biliary tract cancer	exposure	33	-0.130686346	0.12805367	0.315362241	0.88 (0.68-1.13)	0.026503209	0.086909923	0.760403988	1.03 (0.87-1.22)	0.043877987	0.058053313	0.449755764	0.970259403	1.04 (0.93-1.17)	0.006558114	0.101209851	0.948738585	1.01 (0.83-1.23)	0.090996754	0.144057972	0.532091039	1.10 (0.83-1.45)	NA	28.796309	0.273462655	41.22613128	32	0.12722137	0.046794491	0.029667817	0.124882231	NA	0.150666667
CD3- lymphocyte AC	TBNK	ebi-a-GCST90001639	bhmwQD	Biliary tract cancer	exposure	18	0.050534595	0.17140909	0.771923411	1.05 (0.75-1.47)	-0.041443999	0.112202616	0.711853824	0.96 (0.77-1.20)	-0.025523266	0.07511165	0.734003865	0.988134117	0.97 (0.84-1.13)	-0.038961199	0.129105485	0.766481785	0.96 (0.75-1.24)	-0.248604199	0.174213546	0.171687097	0.78 (0.55-1.10)	NA	22.84091529	0.118881176	22.34493555	17	0.171814944	-0.016849126	0.032581954	0.61213983	NA	0.200666667
CD3- lymphocyte %lymphocyte	TBNK	ebi-a-GCST90001640	ir79GV	Biliary tract cancer	exposure	6	-0.224979462	0.722969339	0.771200822	0.80 (0.19-3.29)	-0.188647641	0.207132766	0.362423361	0.83 (0.55-1.24)	-0.021185805	0.15529302	0.891485542	0.994711594	0.98 (0.72-1.33)	-0.208643226	0.259721577	0.458252854	0.81 (0.49-1.35)	-0.22087235	0.309026515	0.506745174	0.80 (0.44-1.47)	NA	21.1579834	0.036730126	5.179042765	5	0.394422825	0.032950506	0.113422846	0.785865207	NA	0.433333333
CD3- lymphocyte %leukocyte	TBNK	ebi-a-GCST90001641	BTlu8z	Biliary tract cancer	exposure	20	-0.013335153	0.085194835	0.87736114	0.99 (0.84-1.17)	0.010434799	0.078911579	0.894799157	1.01 (0.87-1.18)	-0.016237222	0.053641413	0.762118973	0.994711594	0.98 (0.89-1.09)	0.009767343	0.08096423	0.905244576	1.01 (0.86-1.18)	-0.117544977	0.130966698	0.380675025	0.89 (0.69-1.15)	NA	21.93921934	0.126908778	21.42295813	19	0.313907565	-0.001152448	0.024588929	0.963134057	NA	0.325666667
B cell AC	TBNK	ebi-a-GCST90001642	Z3KpJI	Biliary tract cancer	exposure	30	0.078169295	0.118082135	0.513389006	1.08 (0.86-1.36)	0.012800253	0.0905709	0.887610409	1.01 (0.85-1.21)	0.082918931	0.057321812	0.148022686	0.970259403	1.09 (0.97-1.22)	-0.004170056	0.119211957	0.972335213	1.00 (0.79-1.26)	0.053836034	0.163195525	0.743856734	1.06 (0.77-1.45)	NA	22.69762102	0.196884998	35.4104039	29	0.191378556	0.001019619	0.0212389	0.962051341	NA	0.211
B cell % CD3- lymphocyte	TBNK	ebi-a-GCST90001643	hdXSYB	Biliary tract cancer	exposure	31	0.020187886	0.036020093	0.579469067	1.02 (0.95-1.10)	0.021460617	0.040773884	0.598657262	1.02 (0.94-1.11)	0.041210735	0.02863173	0.150054802	0.970259403	1.04 (0.99-1.10)	0.025821501	0.03427893	0.457155219	1.03 (0.96-1.10)	0.17531516	0.073022868	0.022763547	1.19 (1.03-1.37)	NA	24.13414502	0.216188948	24.71839387	30	0.738598463	0.015365439	0.015974155	0.344055369	NA	0.788666667
B cell %lymphocyte	TBNK	ebi-a-GCST90001644	RDyFMA	Biliary tract cancer	exposure	34	-0.030407925	0.081871229	0.712778882	0.97 (0.83-1.14)	0.041038055	0.071388401	0.565388654	1.04 (0.91-1.20)	0.085214363	0.047182853	0.070911284	0.970259403	1.09 (0.99-1.19)	0.039527679	0.088939487	0.659630399	1.04 (0.87-1.24)	0.087253282	0.121632501	0.47820449	1.09 (0.86-1.38)	NA	24.3593296	0.239166424	30.03596817	33	0.615459189	0.030485062	0.017641008	0.093614254	NA	0.644
NK AC	TBNK	ebi-a-GCST90001645	HALxtK	Biliary tract cancer	exposure	23	-0.038390163	0.107055293	0.723473334	0.96 (0.78-1.19)	-0.007430082	0.093069917	0.93636981	0.99 (0.83-1.19)	0.072806972	0.061982602	0.24014053	0.970259403	1.08 (0.95-1.21)	0.003038643	0.096937484	0.975275918	1.00 (0.83-1.21)	0.015466633	0.129772776	0.906212456	1.02 (0.79-1.31)	NA	25.12584738	0.166804144	22.65970657	22	0.421152774	0.028278564	0.022189142	0.216432777	NA	0.472
NK %CD3- lymphocyte	TBNK	ebi-a-GCST90001646	KjOTSK	Biliary tract cancer	exposure	28	-0.018167885	0.037530159	0.63237638	0.98 (0.91-1.06)	-0.016795851	0.040722154	0.680009642	0.98 (0.91-1.07)	-0.019611853	0.028612361	0.493070804	0.977795978	0.98 (0.93-1.04)	-0.016558246	0.037967734	0.666221592	0.98 (0.91-1.06)	-0.021336846	0.062571625	0.735743878	0.98 (0.87-1.11)	NA	25.53991714	0.206469445	21.3541823	27	0.769425642	-0.001167035	0.019628876	0.953044332	NA	0.807333333
NK %lymphocyte	TBNK	ebi-a-GCST90001647	awR1F8	Biliary tract cancer	exposure	28	0.003218771	0.055725503	0.954380496	1.00 (0.90-1.12)	-0.019937143	0.057774667	0.730030835	0.98 (0.88-1.10)	0.01305021	0.039522915	0.741253752	0.990596879	1.01 (0.94-1.09)	-0.01996738	0.05480243	0.718433161	0.98 (0.88-1.09)	-0.03129706	0.096488541	0.748164802	0.97 (0.80-1.17)	NA	26.47647535	0.213528972	28.03569519	27	0.409134829	0.004862229	0.01867149	0.796599449	NA	0.449666667
HLA DR+ NK AC	TBNK	ebi-a-GCST90001648	awR1F8	Biliary tract cancer	exposure	18	-0.052290913	0.115152853	0.65585618	0.95 (0.76-1.19)	-0.039623938	0.084357699	0.638559824	0.96 (0.81-1.13)	-0.027136686	0.064508646	0.673997952	0.986937754	0.97 (0.86-1.10)	-0.063248244	0.086675862	0.475502887	0.94 (0.79-1.11)	-0.107945785	0.14416383	0.464229741	0.90 (0.68-1.19)	NA	60.8381992	0.285569657	9.292576227	17	0.930633378	0.006771611	0.025678724	0.795373332	NA	0.947333333
HLA DR+ NK %NK	TBNK	ebi-a-GCST90001649	ir79GV	Biliary tract cancer	exposure	24	-0.020775328	0.084822266	0.808782496	0.98 (0.83-1.16)	-0.015787557	0.074417452	0.831991119	0.98 (0.85-1.14)	-0.042811853	0.050860173	0.399924574	0.970259403	0.96 (0.87-1.06)	-0.012639207	0.074808983	0.867310634	0.99 (0.85-1.14)	-0.144788124	0.127820292	0.268991203	0.87 (0.67-1.11)	NA	49.50833487	0.317717553	16.25703972	23	0.844046285	-0.007151459	0.022029801	0.74853029	NA	0.866333333
HLA DR+ NK %CD3- lymphocyte	TBNK	ebi-a-GCST90001650	KkV310	Biliary tract cancer	exposure	24	-0.028405147	0.081710445	0.731420674	0.97 (0.83-1.14)	-0.021012366	0.071405578	0.768553237	0.98 (0.85-1.13)	-0.022992132	0.050081368	0.646165562	0.986937754	0.98 (0.89-1.08)	-0.014068765	0.081001779	0.86363291	0.99 (0.84-1.16)	-0.014068765	0.120176178	0.907822574	0.99 (0.78-1.25)	NA	52.47527127	0.330562098	15.20601101	23	0.887098242	0.00173754	0.020724451	0.933941807	NA	0.900666667
Granulocyte AC	TBNK	ebi-a-GCST90001651	KkV310	Biliary tract cancer	exposure	25	-0.122238404	0.102116603	0.243480958	0.88 (0.72-1.08)	-0.030968475	0.096689478	0.748750053	0.97 (0.80-1.17)	-0.000670826	0.062692427	0.991462583	0.994711594	1.00 (0.88-1.13)	0.028076225	0.118104898	0.814113855	1.03 (0.82-1.30)	0.111422993	0.170425456	0.519460843	1.12 (0.80-1.56)	NA	21.65518769	0.156613667	25.99040124	24	0.353652168	0.032470408	0.021354654	0.142007121	NA	0.328
Granulocyte %leukocyte	TBNK	ebi-a-GCST90001652	bkQpJ5	Biliary tract cancer	exposure	25	-0.075729775	0.072709386	0.308449866	0.93 (0.80-1.07)	-0.073767274	0.079690981	0.354619306	0.93 (0.79-1.09)	-0.08714381	0.049392352	0.077678471	0.970259403	0.92 (0.83-1.01)	-0.025960394	0.072869561	0.724759852	0.97 (0.84-1.12)	0.017935417	0.140381406	0.89940179	1.02 (0.77-1.34)	NA	21.59094161	0.156142002	22.05811087	24	0.575798226	-0.00399385	0.01867025	0.832498228	NA	0.59
CD28- DN (CD4-CD8-) %DN	Treg	ebi-a-GCST90001653	bkQpJ5	Biliary tract cancer	exposure	28	-0.014182696	0.070196795	0.841456505	0.99 (0.86-1.13)	-0.036875636	0.065736873	0.574826051	0.96 (0.85-1.10)	-0.008386486	0.045209516	0.852834789	0.994711594	0.99 (0.91-1.08)	-0.030174391	0.058109695	0.607806019	0.97 (0.87-1.09)	-0.14749652	0.119051421	0.226033723	0.86 (0.68-1.09)	NA	22.48519944	0.182048069	31.4639513	27	0.252518654	0.002227705	0.019044958	0.907782041	NA	0.301
CD28- DN (CD4-CD8-) AC	Treg	ebi-a-GCST90001654	awR1F8	Biliary tract cancer	exposure	31	-0.043981387	0.079682126	0.585204324	0.96 (0.82-1.12)	-0.037405407	0.080960363	0.644066092	0.96 (0.82-1.13)	-0.019188546	0.051644395	0.710226899	0.986937754	0.98 (0.89-1.09)	-0.042142546	0.073996741	0.573244163	0.96 (0.83-1.11)	-0.034088175	0.128322323	0.792329732	0.97 (0.75-1.24)	NA	23.05296726	0.206577655	15.9357281	30	0.983280347	0.007474315	0.018293328	0.685848325	NA	0.988333333
CD28+ DN (CD4-CD8-) %T cell	Treg	ebi-a-GCST90001655	RDyFMA	Biliary tract cancer	exposure	23	-0.047312891	0.111254673	0.67496852	0.95 (0.77-1.19)	-0.030205196	0.100672222	0.764150417	0.97 (0.80-1.18)	-0.069706854	0.061377239	0.256077199	0.970259403	0.93 (0.83-1.05)	-0.043910706	0.10000781	0.664891012	0.96 (0.79-1.16)	-0.221834452	0.179378206	0.229243701	0.80 (0.56-1.14)	NA	22.18464533	0.147572254	26.63897223	22	0.225260431	-0.00681864	0.026568546	0.799951728	NA	0.246333333
CD28+ DN (CD4-CD8-) %DN	Treg	ebi-a-GCST90001656	KjOTSK	Biliary tract cancer	exposure	28	0.014182696	0.070196795	0.841456505	1.01 (0.88-1.16)	0.036875636	0.065996718	0.576332664	1.04 (0.91-1.18)	0.008386486	0.045209516	0.852834789	0.994711594	1.01 (0.92-1.10)	0.030174391	0.061966113	0.630223741	1.03 (0.91-1.16)	0.14749652	0.111940558	0.198698466	1.16 (0.93-1.44)	NA	22.48519944	0.182048069	31.4639513	27	0.252518654	-0.002227705	0.019044958	0.907782041	NA	0.308666667
CD28+ DN (CD4-CD8-) AC	Treg	ebi-a-GCST90001657	awR1F8	Biliary tract cancer	exposure	12	0.093963274	0.166754571	0.58551922	1.10 (0.79-1.52)	0.075249168	0.142224031	0.596743724	1.08 (0.82-1.42)	0.009387988	0.102260535	0.926853288	0.994711594	1.01 (0.83-1.23)	0.064082115	0.153388778	0.684149736	1.07 (0.79-1.44)	-0.02215552	0.231296053	0.925411295	0.98 (0.62-1.54)	NA	22.60231653	0.078435982	6.471909075	11	0.840097434	-0.023030858	0.035868627	0.535256642	NA	0.819
CD39+ CD4+ %T cell	Treg	ebi-a-GCST90001658	2Hjefc	Biliary tract cancer	exposure	37	-0.033865272	0.030552601	0.275237156	0.97 (0.91-1.03)	-0.009749759	0.032065891	0.761086828	0.99 (0.93-1.05)	-0.028130999	0.022287346	0.206878264	0.970259403	0.97 (0.93-1.02)	-0.029778699	0.025847373	0.256874544	0.97 (0.92-1.02)	-0.029778699	0.063756564	0.643265367	0.97 (0.86-1.10)	NA	107.565206	0.826631388	41.3531888	36	0.248311438	0.004512021	0.014681679	0.760418607	NA	0.270666667
CD39+ CD4+ %CD4+	Treg	ebi-a-GCST90001659	HcyOyy	Biliary tract cancer	exposure	30	-0.002068639	0.034006686	0.951926443	1.00 (0.93-1.07)	0.003264293	0.032410663	0.9197754	1.00 (0.94-1.07)	-0.003185011	0.026046513	0.902675945	0.994711594	1.00 (0.95-1.05)	-0.002878881	0.028635005	0.920609778	1.00 (0.94-1.05)	0.018682844	0.080448164	0.817986942	1.02 (0.87-1.19)	NA	150.2899492	0.819566095	24.41251162	29	0.70834082	-0.000813718	0.015936536	0.95964032	NA	0.781
CD39+ CD4+ AC	Treg	ebi-a-GCST90001660	hdXSYB	Biliary tract cancer	exposure	36	-0.001357025	0.034838288	0.969156392	1.00 (0.93-1.07)	-0.016699411	0.034868086	0.631987633	0.98 (0.92-1.05)	-0.02680318	0.024817173	0.280130816	0.970259403	0.97 (0.93-1.02)	-0.013933769	0.028443631	0.627280377	0.99 (0.93-1.04)	-0.002411696	0.058286885	0.967231034	1.00 (0.89-1.12)	NA	104.0449433	0.809112349	31.111232	35	0.656405517	-0.016086095	0.015456515	0.305344221	NA	0.684666667
CD28- CD8dim %T cell	Treg	ebi-a-GCST90001661	B7siKl	Biliary tract cancer	exposure	26	-0.025602296	0.068947272	0.713648599	0.97 (0.85-1.12)	-0.084663946	0.071049174	0.23340846	0.92 (0.80-1.06)	-0.020538843	0.046238815	0.65690485	0.986937754	0.98 (0.89-1.07)	-0.113746249	0.076952496	0.151860755	0.89 (0.77-1.04)	-0.048302618	0.116899883	0.682985414	0.95 (0.76-1.20)	NA	23.28487285	0.175015002	22.83509501	25	0.587192248	0.001855093	0.018737549	0.921957358	NA	0.484333333
CD28- CD8dim %CD8dim	Treg	ebi-a-GCST90001662	RtN9Fv	Biliary tract cancer	exposure	15	0.010789668	0.019919622	0.597214138	1.01 (0.97-1.05)	0.007277317	0.020898358	0.727671716	1.01 (0.97-1.05)	0.003004629	0.018396458	0.870261391	0.994711594	1.00 (0.97-1.04)	0.004962747	0.019837084	0.806085686	1.00 (0.97-1.04)	-0.095689986	0.075425744	0.225249863	0.91 (0.78-1.05)	NA	23.28430509	0.100966375	11.80461973	14	0.621989886	-0.019170751	0.01881231	0.326768509	NA	0.691
CD28- CD8dim AC	Treg	ebi-a-GCST90001663	fylDa5	Biliary tract cancer	exposure	29	0.050670852	0.05633903	0.376395776	1.05 (0.94-1.17)	0.044633705	0.06246708	0.474908396	1.05 (0.93-1.18)	0.03254593	0.039385228	0.408606349	0.970259403	1.03 (0.96-1.12)	0.04001652	0.057594067	0.492904681	1.04 (0.93-1.17)	0.125423868	0.106197502	0.247520583	1.13 (0.92-1.40)	NA	22.78876141	0.191080558	18.0492757	28	0.924901279	-0.008355003	0.018570133	0.656362442	NA	0.929
CD28+ CD45RA+ CD8dim %T cell	Treg	ebi-a-GCST90001664	AUvd0g	Biliary tract cancer	exposure	39	-0.004545553	0.014477268	0.755300731	1.00 (0.97-1.02)	0.005791957	0.018505363	0.754289746	1.01 (0.97-1.04)	-0.00993883	0.012575631	0.429338245	0.970259403	0.99 (0.97-1.01)	-0.008212745	0.015228906	0.592835109	0.99 (0.96-1.02)	-0.066829803	0.032714379	0.048051013	0.94 (0.88-1.00)	NA	27.95120179	0.314005229	39.97210355	38	0.382599909	-0.01113613	0.013363804	0.41001973	NA	0.393666667
CD28+ CD45RA+ CD8dim %CD8dim	Treg	ebi-a-GCST90001665	WS9Mfu	Biliary tract cancer	exposure	28	0.026573538	0.028541994	0.36040149	1.03 (0.97-1.09)	0.007905727	0.036718775	0.829529724	1.01 (0.94-1.08)	0.006255375	0.024721997	0.80024603	0.994711594	1.01 (0.96-1.06)	0.024882397	0.033611189	0.465506691	1.03 (0.96-1.10)	0.07022301	0.075684735	0.361713431	1.07 (0.92-1.24)	NA	27.71948275	0.223589141	25.45787824	27	0.548818345	-0.020545909	0.014424118	0.16621964	NA	0.535666667
CD28+ CD45RA+ CD8dim AC	Treg	ebi-a-GCST90001666	awR1F8	Biliary tract cancer	exposure	49	0.003112673	0.009148677	0.73519776	1.00 (0.99-1.02)	0.013306208	0.011183315	0.234114477	1.01 (0.99-1.04)	0.003494951	0.008053114	0.664297537	0.986937754	1.00 (0.99-1.02)	0.005011342	0.009142386	0.586133567	1.01 (0.99-1.02)	-0.00707819	0.016640663	0.672478909	0.99 (0.96-1.03)	NA	25.10888413	0.355101765	46.05827901	48	0.55273474	0.001223764	0.013897106	0.930204001	NA	0.570666667
CD28+ CD45RA- CD8dim %T cell	Treg	ebi-a-GCST90001667	HQtZ2O	Biliary tract cancer	exposure	29	0.038251119	0.023033121	0.10834433	1.04 (0.99-1.09)	0.044010072	0.023177583	0.057588061	1.04 (1.00-1.09)	0.020906421	0.020864664	0.316342942	0.970259403	1.02 (0.98-1.06)	0.03958245	0.019183512	0.048460401	1.04 (1.00-1.08)	-0.138277871	0.061695106	0.033116054	0.87 (0.77-0.98)	NA	25.29646312	0.211617326	45.72732002	28	0.018594842	-0.030772764	0.01927375	0.121990956	NA	0.033666667
CD28+ CD45RA- CD8dim %CD8dim	Treg	ebi-a-GCST90001668	AUvd0g	Biliary tract cancer	exposure	30	0.02232947	0.041300544	0.593018666	1.02 (0.94-1.11)	0.005703762	0.051200874	0.911299405	1.01 (0.91-1.11)	0.017960135	0.029868508	0.547635702	0.986937754	1.02 (0.96-1.08)	-0.008132591	0.047228275	0.864478358	0.99 (0.90-1.09)	-0.001556169	0.080344577	0.984679639	1.00 (0.85-1.17)	NA	24.5525032	0.212626177	35.39536932	29	0.191849612	-0.00310396	0.017098341	0.857254883	NA	0.161333333
CD28+ CD45RA- CD8dim AC	Treg	ebi-a-GCST90001669	hdXSYB	Biliary tract cancer	exposure	38	-0.004808621	0.012761188	0.708522323	1.00 (0.97-1.02)	-0.004905716	0.01458429	0.736591936	1.00 (0.97-1.02)	-0.001072131	0.010062165	0.915145451	0.994711594	1.00 (0.98-1.02)	0.00016936	0.011563912	0.98839361	1.00 (0.98-1.02)	0.00016936	0.0252866	0.994692083	1.00 (0.95-1.05)	NA	24.6262794	0.26994293	43.90974965	37	0.201991443	0.00968363	0.016498327	0.560903034	NA	0.241666667
CD39+ CD8br %T cell	Treg	ebi-a-GCST90001670	HKM9jZ	Biliary tract cancer	exposure	24	-0.000323902	0.06000743	0.995741927	1.00 (0.89-1.12)	-0.012228477	0.047968771	0.798780407	0.99 (0.90-1.09)	0.038814354	0.037690378	0.303093904	0.970259403	1.04 (0.97-1.12)	0.006642763	0.043756626	0.880659331	1.01 (0.92-1.10)	0.040813448	0.104805544	0.700547333	1.04 (0.85-1.28)	NA	87.85249534	0.502713255	23.343597	23	0.440862938	0.019519968	0.023077589	0.406747714	NA	0.431666667
CD39+ CD8br %CD8br	Treg	ebi-a-GCST90001671	KkV310	Biliary tract cancer	exposure	23	0.013310213	0.047795701	0.783366565	1.01 (0.92-1.11)	-0.003833618	0.041404675	0.926230074	1.00 (0.92-1.08)	-0.00432298	0.030910473	0.888774673	0.994711594	1.00 (0.94-1.06)	-0.002460456	0.038978357	0.95023807	1.00 (0.92-1.08)	0.003291765	0.061180122	0.957576544	1.00 (0.89-1.13)	NA	101.124976	0.56321609	8.319939516	22	0.996206029	-0.011457111	0.023686563	0.63360661	NA	0.997
CD39+ CD8br AC	Treg	ebi-a-GCST90001672	KjOTSK	Biliary tract cancer	exposure	28	-0.027847148	0.054970579	0.61671684	0.97 (0.87-1.08)	-0.016854614	0.058580371	0.773562778	0.98 (0.88-1.10)	-0.011175435	0.0387879	0.773257532	0.994711594	0.99 (0.92-1.07)	-0.018016806	0.05595885	0.749958605	0.98 (0.88-1.10)	-0.035858093	0.088705561	0.689222563	0.96 (0.81-1.15)	NA	44.51513134	0.354850702	18.32648806	27	0.893224313	0.009009015	0.021048813	0.67217144	NA	0.891
CD28- CD127- CD25++ CD8br %T cell	Treg	ebi-a-GCST90001673	awR1F8	Biliary tract cancer	exposure	18	-0.004218475	0.064830648	0.948925023	1.00 (0.88-1.13)	0.002438961	0.064177903	0.969685186	1.00 (0.88-1.14)	-0.018933658	0.049888387	0.704301497	0.986937754	0.98 (0.89-1.08)	0.002407821	0.054890668	0.965522544	1.00 (0.90-1.12)	-0.175000501	0.170030821	0.317794598	0.84 (0.60-1.17)	NA	21.99119374	0.11449729	13.17793441	17	0.724195292	-0.007066604	0.019882498	0.726918467	NA	0.756333333
CD28- CD127- CD25++ CD8br %CD8br	Treg	ebi-a-GCST90001674	ir79GV	Biliary tract cancer	exposure	18	-0.016919586	0.059165072	0.778568538	0.98 (0.88-1.10)	0.005318454	0.059318547	0.928558038	1.01 (0.89-1.13)	-0.03002547	0.043521311	0.490255383	0.977795978	0.97 (0.89-1.06)	-0.017323548	0.050759534	0.737069814	0.98 (0.89-1.09)	-0.039241312	0.110492176	0.726845169	0.96 (0.77-1.19)	NA	21.79535775	0.113487305	16.56220013	17	0.484387283	-0.007053899	0.02121247	0.74380194	NA	0.552666667
CD28- CD127- CD25++ CD8br AC	Treg	ebi-a-GCST90001675	ir79GV	Biliary tract cancer	exposure	31	0.01199926	0.047809429	0.8035986	1.01 (0.92-1.11)	0.015626068	0.049002396	0.749814667	1.02 (0.92-1.12)	-0.027356404	0.033488311	0.41398895	0.970259403	0.97 (0.91-1.04)	0.009414105	0.041087687	0.820328722	1.01 (0.93-1.09)	-0.269006428	0.138034241	0.060720447	0.76 (0.58-1.00)	NA	21.57754859	0.193502786	38.60664366	30	0.134787811	-0.020484949	0.015426301	0.194561202	NA	0.161666667
CD28- CD25++ CD8br %T cell	Treg	ebi-a-GCST90001676	RDyFMA	Biliary tract cancer	exposure	8	-0.02112922	0.265878243	0.939243404	0.98 (0.58-1.65)	-0.029018254	0.151746169	0.848346255	0.97 (0.72-1.31)	0.023708666	0.119845542	0.843180537	0.994711594	1.02 (0.81-1.30)	-0.055706355	0.209995555	0.798440702	0.95 (0.63-1.43)	-0.061237426	0.21820131	0.78709508	0.94 (0.61-1.44)	NA	22.70581276	0.05253081	2.333683315	7	0.939091875	0.00800565	0.042375492	0.856382558	NA	0.947
CD28- CD25++ CD8br %CD8br	Treg	ebi-a-GCST90001677	QWFTcS	Biliary tract cancer	exposure	26	0.120930939	0.106635809	0.267972173	1.13 (0.92-1.39)	-0.050636626	0.094833034	0.593372275	0.95 (0.79-1.14)	0.054745959	0.060810846	0.367978522	0.970259403	1.06 (0.94-1.19)	0.008921906	0.147596366	0.952279467	1.01 (0.76-1.35)	-0.181672258	0.201769145	0.376501319	0.83 (0.56-1.24)	NA	21.61596413	0.162584432	29.57024107	25	0.240784379	-0.017308965	0.021773908	0.43443948	NA	0.217666667
CD28- CD25++ CD8br AC	Treg	ebi-a-GCST90001678	RtN9Fv	Biliary tract cancer	exposure	25	0.051382841	0.049577983	0.310787779	1.05 (0.96-1.16)	0.033835908	0.058052718	0.559995656	1.03 (0.92-1.16)	-0.005767121	0.038848365	0.881985996	0.994711594	0.99 (0.92-1.07)	0.033086839	0.052384356	0.533607799	1.03 (0.93-1.15)	-0.007528422	0.123397596	0.95185689	0.99 (0.78-1.26)	NA	22.17943161	0.160368808	19.81247516	24	0.707388792	-0.033545898	0.018080334	0.076403538	NA	0.691666667
CD25++ CD8br %T cell	Treg	ebi-a-GCST90001679	bkQpJ5	Biliary tract cancer	exposure	18	-0.039816337	0.112068927	0.727016888	0.96 (0.77-1.20)	-0.11732143	0.095892669	0.221153699	0.89 (0.74-1.07)	0.008812846	0.06652176	0.894604129	0.994711594	1.01 (0.89-1.15)	-0.135999718	0.122989498	0.284224258	0.87 (0.69-1.11)	-0.130655792	0.147482532	0.38802785	0.88 (0.66-1.17)	NA	22.291875	0.116041619	12.8891418	17	0.743575106	0.01568248	0.029085589	0.597183657	NA	0.691333333
CD25++ CD8br %CD8br	Treg	ebi-a-GCST90001680	ir79GV	Biliary tract cancer	exposure	23	-0.003115613	0.099208236	0.975243297	1.00 (0.82-1.21)	-0.040102271	0.081441337	0.622431769	0.96 (0.82-1.13)	-0.018568451	0.060555379	0.759120556	0.994711594	0.98 (0.87-1.11)	-0.059948722	0.090471105	0.514451367	0.94 (0.79-1.12)	-0.059948722	0.129145594	0.647068812	0.94 (0.73-1.21)	NA	22.65474293	0.150674643	13.95090366	22	0.903212546	-0.004436306	0.0225602	0.845997537	NA	0.905
CD25++ CD8br AC	Treg	ebi-a-GCST90001681	KjOTSK	Biliary tract cancer	exposure	28	-0.063028652	0.096087141	0.517617588	0.94 (0.78-1.13)	-0.074519083	0.078315876	0.341340726	0.93 (0.80-1.08)	-0.000553691	0.052379715	0.991565945	0.994711594	1.00 (0.90-1.11)	-0.08885318	0.094578639	0.355822068	0.91 (0.76-1.10)	-0.056401445	0.134139773	0.677471511	0.95 (0.73-1.23)	NA	23.17097256	0.187577959	23.95785823	27	0.632652709	0.018310327	0.023609265	0.445008119	NA	0.634666667
CD127- CD8br %T cell	Treg	ebi-a-GCST90001682	awR1F8	Biliary tract cancer	exposure	14	-0.397095411	0.18113433	0.048808818	0.67 (0.47-0.96)	0.051962494	0.126268299	0.680688006	1.05 (0.82-1.35)	-0.000427104	0.082438756	0.995866288	0.995866288	1.00 (0.85-1.17)	0.043609943	0.18075554	0.813113522	1.04 (0.73-1.49)	0.140159804	0.207940406	0.512094696	1.15 (0.77-1.73)	NA	22.14160659	0.089654525	15.15709431	13	0.297648664	0.091902537	0.037367958	0.030071803	NA	0.248
CD127- CD8br %CD8br	Treg	ebi-a-GCST90001683	wZTn6E	Biliary tract cancer	exposure	14	-0.131810946	0.07129328	0.089255552	0.88 (0.76-1.01)	-0.068966786	0.082348883	0.402314331	0.93 (0.79-1.10)	-0.057679267	0.053364744	0.279763975	0.970259403	0.94 (0.85-1.05)	-0.077321055	0.068204555	0.277409551	0.93 (0.81-1.06)	-0.158477506	0.137662966	0.270384237	0.85 (0.65-1.12)	NA	22.09040873	0.089448399	15.30712491	13	0.288573942	0.037754628	0.02334071	0.131728215	NA	0.402333333
CD127- CD8br AC	Treg	ebi-a-GCST90001684	wZTn6E	Biliary tract cancer	exposure	14	-0.014549122	0.125595143	0.909694187	0.99 (0.77-1.26)	0.084551927	0.086840884	0.330234355	1.09 (0.92-1.29)	0.112887991	0.063889435	0.077240392	0.970259403	1.12 (0.99-1.27)	0.078044568	0.086227853	0.38188215	1.08 (0.91-1.28)	0.085938354	0.121662956	0.492428109	1.09 (0.86-1.38)	NA	22.44064604	0.090842947	5.770195608	13	0.954117947	0.031163664	0.02644248	0.261421143	NA	0.966666667
CD28- CD8br %T cell	Treg	ebi-a-GCST90001685	wZTn6E	Biliary tract cancer	exposure	16	-0.170924283	0.205657587	0.419860211	0.84 (0.56-1.26)	-0.007112355	0.120232861	0.952828784	0.99 (0.78-1.26)	-0.028969031	0.083146529	0.727532757	0.986937754	0.97 (0.83-1.14)	0.055834159	0.154851521	0.723451226	1.06 (0.78-1.43)	0.060461689	0.173137564	0.731784215	1.06 (0.76-1.49)	NA	22.47518751	0.103996298	13.87686889	15	0.534887485	0.028756441	0.038104213	0.462948565	NA	0.544333333
CD28- CD8br %CD8br	Treg	ebi-a-GCST90001686	suoHTa	Biliary tract cancer	exposure	23	0.028219298	0.152723315	0.855179115	1.03 (0.76-1.39)	0.078825311	0.103343482	0.445612099	1.08 (0.88-1.32)	0.051107349	0.070660085	0.46950507	0.972261207	1.05 (0.92-1.21)	0.076898116	0.120010167	0.528295158	1.08 (0.85-1.37)	-0.085925602	0.168637033	0.615454151	0.92 (0.66-1.28)	NA	23.36253289	0.155334211	23.28104007	22	0.386008391	0.004705638	0.027427289	0.865419879	NA	0.430666667
CD28- CD8br AC	Treg	ebi-a-GCST90001687	KjOTSK	Biliary tract cancer	exposure	14	-0.344878224	0.283704164	0.247501859	0.71 (0.41-1.24)	0.1026839	0.128349304	0.423690682	1.11 (0.86-1.43)	0.08592205	0.095037935	0.36595212	0.970259403	1.09 (0.90-1.31)	0.193087795	0.151291155	0.22419152	1.21 (0.90-1.63)	0.236718526	0.185719723	0.224762569	1.27 (0.88-1.82)	NA	25.47467186	0.103024507	9.937530716	13	0.699034554	0.079027083	0.049036431	0.133022698	NA	0.715
CD28+ CD45RA+ CD8br %T cell	Treg	ebi-a-GCST90001688	wZTn6E	Biliary tract cancer	exposure	93	0.00175628	0.006923697	0.800328756	1.00 (0.99-1.02)	0.007193289	0.007646109	0.346818764	1.01 (0.99-1.02)	0.008032979	0.005371295	0.134773966	0.970259403	1.01 (1.00-1.02)	0.003132226	0.008171035	0.70235732	1.00 (0.99-1.02)	-0.002130532	0.010804306	0.844111611	1.00 (0.98-1.02)	NA	26.37779385	0.708521713	97.00809527	92	0.340293795	0.021490131	0.014488737	0.141468487	NA	0.354
CD28+ CD45RA+ CD8br %CD8br	Treg	ebi-a-GCST90001689	nZdg3Y	Biliary tract cancer	exposure	36	0.005883669	0.015040384	0.698096599	1.01 (0.98-1.04)	0.00465025	0.019551612	0.812001451	1.00 (0.97-1.04)	0.010428086	0.013841271	0.451206423	0.970259403	1.01 (0.98-1.04)	0.004844065	0.015270954	0.752970513	1.00 (0.98-1.04)	0.004844065	0.032113808	0.880967492	1.00 (0.94-1.07)	NA	22.51966559	0.23445077	28.53780494	35	0.771779208	0.010429024	0.01350537	0.445322999	NA	0.789
CD28+ CD45RA+ CD8br AC	Treg	ebi-a-GCST90001690	B7siKl	Biliary tract cancer	exposure	57	0.002150141	0.009623176	0.8240259	1.00 (0.98-1.02)	0.006883659	0.012084727	0.568937876	1.01 (0.98-1.03)	0.00151346	0.008581561	0.860009705	0.994711594	1.00 (0.98-1.02)	-0.000805976	0.01170437	0.945345486	1.00 (0.98-1.02)	-0.008234566	0.014894776	0.582566866	0.99 (0.96-1.02)	NA	21.78087075	0.359105229	49.72670639	56	0.709806805	-0.001696178	0.011601	0.884290472	NA	0.731
CD28+ CD45RA- CD8br %T cell	Treg	ebi-a-GCST90001691	lE839A	Biliary tract cancer	exposure	27	0.028881041	0.021539921	0.192037441	1.03 (0.99-1.07)	0.037386029	0.024706287	0.130223982	1.04 (0.99-1.09)	0.025896561	0.019182217	0.177006475	0.970259403	1.03 (0.99-1.07)	0.028161661	0.022353103	0.218913498	1.03 (0.98-1.07)	-0.085554089	0.059871254	0.164918674	0.92 (0.82-1.03)	NA	25.30291379	0.197063457	18.6743112	26	0.849881946	-0.004630124	0.015201413	0.76320328	NA	0.867333333
CD28+ CD45RA- CD8br %CD8br	Treg	ebi-a-GCST90001692	WxokQi	Biliary tract cancer	exposure	27	0.03532064	0.018955892	0.074207893	1.04 (1.00-1.08)	0.03793143	0.02254437	0.092467397	1.04 (0.99-1.09)	0.02700617	0.016787229	0.10767473	0.970259403	1.03 (0.99-1.06)	0.025716384	0.018923079	0.185820859	1.03 (0.99-1.06)	0.011217638	0.053033218	0.83413005	1.01 (0.91-1.12)	NA	25.36424662	0.197527806	24.48204533	26	0.548421993	-0.013908239	0.014727526	0.354018581	NA	0.592333333
CD28+ CD45RA- CD8br AC	Treg	ebi-a-GCST90001693	WxokQi	Biliary tract cancer	exposure	30	0.021169327	0.022387573	0.352450052	1.02 (0.98-1.07)	0.036526306	0.026630611	0.170190809	1.04 (0.98-1.09)	0.020130004	0.019223901	0.295037688	0.970259403	1.02 (0.98-1.06)	0.02171644	0.023813955	0.369329201	1.02 (0.98-1.07)	-0.078761368	0.070100017	0.270416255	0.92 (0.81-1.06)	NA	25.10223298	0.217301462	29.04125902	29	0.462918863	-0.001382508	0.014451346	0.924466965	NA	0.485333333
CD28- DN (CD4-CD8-) %T cell	Treg	ebi-a-GCST90001694	hdXSYB	Biliary tract cancer	exposure	22	-0.115630762	0.082192408	0.174827655	0.89 (0.76-1.05)	-0.039900546	0.078964084	0.613348188	0.96 (0.82-1.12)	-0.04523345	0.052787008	0.391497395	0.970259403	0.96 (0.86-1.06)	-0.047505058	0.075107962	0.533893351	0.95 (0.82-1.10)	-0.080621893	0.132601123	0.549705139	0.92 (0.71-1.20)	NA	23.92556537	0.152108909	22.74669795	21	0.357631234	0.025554941	0.022322455	0.265804261	NA	0.427
CD45RA- CD28- CD8br AC	Treg	ebi-a-GCST90001695	If6nSf	Biliary tract cancer	exposure	402	3.92E-05	3.79E-05	0.300899677	1.00 (1.00-1.00)	-3.75E-07	4.18E-05	0.992849713	1.00 (1.00-1.00)	1.76E-05	2.52E-05	0.483456877	0.976262368	1.00 (1.00-1.00)	2.00E-05	5.89E-05	0.734349833	1.00 (1.00-1.00)	2.00E-05	8.12E-05	0.805419211	1.00 (1.00-1.00)	NA	29.72595573	3.444649792	433.4748405	401	0.127029814	-0.007645604	0.009689508	0.430544335	NA	0.127666667
CD45RA- CD28- CD8br %CD8br	Treg	ebi-a-GCST90001696	A2PRJa	Biliary tract cancer	exposure	52	0.002790315	0.001054736	0.010873735	1.00 (1.00-1.00)	0.00183016	0.001440426	0.203882144	1.00 (1.00-1.00)	0.002198962	0.000843216	0.009111861	0.970259403	1.00 (1.00-1.00)	0.001967485	0.00113217	0.088281656	1.00 (1.00-1.00)	0.001692276	0.00213044	0.43068314	1.00 (1.00-1.01)	NA	26.28566083	0.394015038	58.85569072	51	0.210005743	-0.014463334	0.013282175	0.281406355	NA	0.204666667
CD45RA- CD28- CD8br %T cell	Treg	ebi-a-GCST90001697	lB5ocz	Biliary tract cancer	exposure	189	0.000693085	0.000987367	0.483581305	1.00 (1.00-1.00)	-0.000512827	0.001168225	0.660676522	1.00 (1.00-1.00)	0.000319777	0.000709682	0.652283868	0.986937754	1.00 (1.00-1.00)	-0.000369449	0.001017571	0.716961151	1.00 (1.00-1.00)	0.00046506	0.001953632	0.812102283	1.00 (1.00-1.00)	NA	27.13014092	1.479699379	214.6644989	188	0.088667737	-0.007073247	0.011950688	0.554652917	NA	0.086666667
CD45RA+ CD28- CD8br AC	Treg	ebi-a-GCST90001698	dMeT4W	Biliary tract cancer	exposure	918	8.11E-06	1.58E-05	0.60810172	1.00 (1.00-1.00)	7.55E-06	1.92E-05	0.694846785	1.00 (1.00-1.00)	-6.19E-07	1.16E-05	0.957439243	0.994711594	1.00 (1.00-1.00)	-2.80E-06	3.62E-05	0.938521655	1.00 (1.00-1.00)	-2.80E-06	4.33E-05	0.948573287	1.00 (1.00-1.00)	NA	45.16964859	11.79066701	919.8500905	917	0.467304754	-0.005211663	0.006397827	0.415513591	NA	0.47
CD45RA+ CD28- CD8br %CD8br	Treg	ebi-a-GCST90001699	UhmNH4	Biliary tract cancer	exposure	31	-0.001083916	0.001250143	0.393041197	1.00 (1.00-1.00)	-0.000561635	0.001506813	0.709349217	1.00 (1.00-1.00)	-0.000755852	0.001114262	0.497554028	0.977795978	1.00 (1.00-1.00)	-0.000416633	0.001158506	0.721643424	1.00 (1.00-1.00)	-0.001445848	0.002794967	0.608737382	1.00 (0.99-1.00)	NA	23.09764495	0.206960725	28.5110369	30	0.543375375	0.008922849	0.015416477	0.567201815	NA	0.598333333
CD45RA+ CD28- CD8br %T cell	Treg	ebi-a-GCST90001700	RDyFMA	Biliary tract cancer	exposure	231	-0.000853597	0.000719019	0.236391079	1.00 (1.00-1.00)	-8.59E-05	0.000783386	0.912722075	1.00 (1.00-1.00)	-0.000435126	0.000509563	0.393150197	0.970259403	1.00 (1.00-1.00)	5.89E-06	0.000759249	0.99381456	1.00 (1.00-1.00)	0.001370167	0.001234035	0.268023177	1.00 (1.00-1.00)	NA	28.86825237	1.92219347	188.8766375	230	0.977980312	0.009655649	0.011704798	0.410269302	NA	0.975666667
BAFF-R on CD20- CD38-	B cell	ebi-a-GCST90001701	JoY9Sa	Biliary tract cancer	exposure	17	-0.0457139	0.059720285	0.455869955	0.96 (0.85-1.07)	-0.026688873	0.059898181	0.6559074	0.97 (0.87-1.09)	-0.032002694	0.042086425	0.447013014	0.970259403	0.97 (0.89-1.05)	-0.032630807	0.055328531	0.563585045	0.97 (0.87-1.08)	0.114111414	0.103366231	0.285940388	1.12 (0.92-1.37)	NA	30.04827276	0.145881181	13.52262018	16	0.634230272	0.009594268	0.029648185	0.750705765	NA	0.698666667
BAFF-R on CD24+ CD27+	B cell	ebi-a-GCST90001702	mRWJ8P	Biliary tract cancer	exposure	20	-0.039508778	0.051935896	0.456673495	0.96 (0.87-1.06)	-0.054063543	0.046457224	0.244534512	0.95 (0.86-1.04)	-0.046762595	0.035767758	0.191078533	0.970259403	0.95 (0.89-1.02)	-0.056045076	0.043777268	0.215873462	0.95 (0.87-1.03)	-0.031904001	0.070634942	0.656617038	0.97 (0.84-1.11)	NA	115.2456791	0.556630356	20.1471138	19	0.385775018	-0.004329024	0.02125698	0.840910195	NA	0.444
BAFF-R on IgD+ CD24+	B cell	ebi-a-GCST90001703	Z3KpJI	Biliary tract cancer	exposure	20	-0.01253222	0.067638552	0.855079473	0.99 (0.86-1.13)	-0.086677848	0.050303343	0.084869877	0.92 (0.83-1.01)	0.013146178	0.037668568	0.727092344	0.986937754	1.01 (0.94-1.09)	-0.070603491	0.047257066	0.15159006	0.93 (0.85-1.02)	-0.059402539	0.107689841	0.587646757	0.94 (0.76-1.16)	NA	111.1356323	0.533818916	29.90354302	19	0.053038936	0.014858975	0.027480916	0.595341642	NA	0.061
BAFF-R on IgD+ CD24-	B cell	ebi-a-GCST90001704	Z3KpJI	Biliary tract cancer	exposure	23	-0.097841843	0.046063856	0.045709559	0.91 (0.83-0.99)	-0.073262418	0.046914979	0.118382319	0.93 (0.85-1.02)	-0.077562185	0.033927499	0.022247495	0.970259403	0.93 (0.87-0.99)	-0.068336649	0.043407231	0.129686855	0.93 (0.86-1.02)	-0.029579654	0.078498398	0.709918544	0.97 (0.83-1.13)	NA	118.1849973	0.635211068	22.46622105	22	0.432373488	0.013206758	0.019712077	0.510169361	NA	0.501333333
BAFF-R on IgD+ CD38-	B cell	ebi-a-GCST90001705	KjOTSK	Biliary tract cancer	exposure	23	-0.054530986	0.049548141	0.283541722	0.95 (0.86-1.04)	-0.076101479	0.05155151	0.13988428	0.93 (0.84-1.03)	-0.050176831	0.037168518	0.177021745	0.970259403	0.95 (0.88-1.02)	-0.069489366	0.042141284	0.113363384	0.93 (0.86-1.01)	-0.013513932	0.091843238	0.884360628	0.99 (0.82-1.18)	NA	114.7000202	0.621618169	19.93894938	22	0.586858714	0.002454346	0.018468725	0.895543969	NA	0.616333333
BAFF-R on IgD+ CD38- naive	B cell	ebi-a-GCST90001706	KjOTSK	Biliary tract cancer	exposure	28	-0.075534182	0.054771232	0.179617493	0.93 (0.83-1.03)	-0.072719877	0.045967831	0.113655686	0.93 (0.85-1.02)	-0.035224957	0.032907831	0.284433635	0.970259403	0.97 (0.91-1.03)	-0.064839939	0.045052402	0.161584005	0.94 (0.86-1.02)	0.005645362	0.084320126	0.947113611	1.01 (0.85-1.19)	NA	68.47885366	0.482428963	32.03018843	27	0.230968015	0.021909363	0.022494373	0.339035302	NA	0.261
BAFF-R on IgD+ CD38- unsw mem	B cell	ebi-a-GCST90001707	awR1F8	Biliary tract cancer	exposure	21	-0.045160686	0.067812208	0.513437429	0.96 (0.84-1.09)	-0.07365887	0.045952665	0.108950279	0.93 (0.85-1.02)	-0.036129033	0.045319899	0.425334761	0.970259403	0.96 (0.88-1.05)	-0.054565268	0.046751581	0.256884615	0.95 (0.86-1.04)	0.027515299	0.100110948	0.78625217	1.03 (0.84-1.25)	NA	79.84472803	0.420509063	32.80814278	20	0.03541246	0.006287235	0.034388563	0.856868766	NA	0.071666667
BAFF-R on IgD+ CD38br	B cell	ebi-a-GCST90001708	DE6wd2	Biliary tract cancer	exposure	27	-0.024087351	0.058200303	0.682498577	0.98 (0.87-1.09)	-0.068242083	0.046478751	0.142038337	0.93 (0.85-1.02)	-0.008905957	0.033982279	0.79326246	0.994711594	0.99 (0.93-1.06)	-0.061597215	0.042260103	0.156931648	0.94 (0.87-1.02)	0.041015354	0.088432277	0.646646998	1.04 (0.88-1.24)	NA	99.37128511	0.636309312	36.78112368	26	0.078211573	0.009377572	0.0254495	0.715619075	NA	0.082333333
BAFF-R on IgD+ CD38dim	B cell	ebi-a-GCST90001709	WxokQi	Biliary tract cancer	exposure	25	-0.042925084	0.048729277	0.3874905	0.96 (0.87-1.05)	-0.074301422	0.043530122	0.087841255	0.93 (0.85-1.01)	-0.038266305	0.029752779	0.198393429	0.970259403	0.96 (0.91-1.02)	-0.059648156	0.042251427	0.17086004	0.94 (0.87-1.02)	-0.02409381	0.071438704	0.7388486	0.98 (0.85-1.12)	NA	97.08710099	0.599351672	35.31912548	24	0.063807057	0.003499589	0.023948858	0.885093857	rs6680891	0.012
BAFF-R on IgD- CD24-	B cell	ebi-a-GCST90001710	rLkoFl	Biliary tract cancer	exposure	25	-0.11519664	0.062656914	0.078933421	0.89 (0.79-1.01)	-0.101817679	0.05476948	0.063023992	0.90 (0.81-1.01)	-0.089933287	0.040558275	0.026596832	0.970259403	0.91 (0.84-0.99)	-0.086850379	0.053285099	0.116174846	0.92 (0.83-1.02)	0.01626813	0.13816257	0.907248583	1.02 (0.78-1.33)	NA	96.68529716	0.58121103	30.38231253	24	0.172401697	0.013388058	0.022396903	0.555838128	NA	0.213
BAFF-R on IgD- CD27-	B cell	ebi-a-GCST90001711	bkQpJ5	Biliary tract cancer	exposure	22	-0.041130054	0.05285477	0.445577239	0.96 (0.87-1.06)	-0.062725771	0.051034192	0.219036925	0.94 (0.85-1.04)	-0.029908121	0.037832332	0.429210166	0.970259403	0.97 (0.90-1.05)	-0.048107817	0.050964856	0.3559342	0.95 (0.86-1.05)	0.021345118	0.091946717	0.818671516	1.02 (0.85-1.22)	NA	100.4664392	0.541862494	18.73097062	21	0.602393338	0.005978184	0.019662763	0.764241267	NA	0.595
BAFF-R on IgD- CD38-	B cell	ebi-a-GCST90001712	If6nSf	Biliary tract cancer	exposure	19	-0.071901272	0.053484194	0.196502105	0.93 (0.84-1.03)	-0.057349083	0.047184442	0.224204583	0.94 (0.86-1.04)	-0.029225581	0.036646318	0.42515845	0.970259403	0.97 (0.90-1.04)	-0.076973168	0.043852008	0.096213192	0.93 (0.85-1.01)	-0.042190414	0.083579382	0.619827206	0.96 (0.81-1.13)	NA	127.4874597	0.57052863	19.29690488	18	0.373758454	0.029361082	0.026122488	0.276644214	NA	0.364
BAFF-R on IgD- CD38br	B cell	ebi-a-GCST90001713	EKOMlM	Biliary tract cancer	exposure	16	-0.044284771	0.200980711	0.828784522	0.96 (0.65-1.42)	-0.107641099	0.111313663	0.333540501	0.90 (0.72-1.12)	-0.077296326	0.106702281	0.468813331	0.972261207	0.93 (0.75-1.14)	-0.08660296	0.127315541	0.506727162	0.92 (0.71-1.18)	-0.019967696	0.206876323	0.924385399	0.98 (0.65-1.47)	NA	32.56069152	0.148618434	35.37644725	15	0.002172849	-0.009361713	0.047646471	0.847055914	NA	0.006333333
BAFF-R on IgD- CD38dim	B cell	ebi-a-GCST90001714	suoHTa	Biliary tract cancer	exposure	4	-0.025015954	0.112006433	0.844005381	0.98 (0.78-1.21)	-0.012113626	0.098591812	0.902212855	0.99 (0.81-1.20)	-0.020082454	0.086925347	0.81729068	0.994711594	0.98 (0.83-1.16)	-0.021838876	0.091245567	0.82626053	0.98 (0.82-1.17)	0.075675779	0.139560231	0.625336504	1.08 (0.82-1.42)	NA	25.6151302	0.029579797	0.72519587	3	0.867262229	0.002252673	0.032252863	0.950672868	NA	0.921
BAFF-R on memory B cell	B cell	ebi-a-GCST90001715	f2noEF	Biliary tract cancer	exposure	19	-0.025961685	0.059930268	0.670317219	0.97 (0.87-1.10)	-0.065879855	0.050824064	0.19489505	0.94 (0.85-1.03)	-0.025064649	0.037401578	0.502762491	0.977795978	0.98 (0.91-1.05)	-0.068385792	0.047908739	0.170578399	0.93 (0.85-1.03)	-0.019766581	0.107276974	0.855871456	0.98 (0.79-1.21)	NA	131.5239212	0.583747684	22.01137303	18	0.231480598	0.000598698	0.028161867	0.983286438	NA	0.227666667
BAFF-R on naive-mature B cell	B cell	ebi-a-GCST90001716	EKOMlM	Biliary tract cancer	exposure	24	-0.090200605	0.056650411	0.125600261	0.91 (0.82-1.02)	-0.086962168	0.05009687	0.082585009	0.92 (0.83-1.01)	-0.080285476	0.035599516	0.024118225	0.970259403	0.92 (0.86-0.99)	-0.07375426	0.047580921	0.134774043	0.93 (0.85-1.02)	-0.068713713	0.095924523	0.480997767	0.93 (0.77-1.13)	NA	108.7228992	0.621465589	27.83838125	23	0.221955044	0.006042223	0.024452268	0.807120069	NA	0.285333333
BAFF-R on unsw mem	B cell	ebi-a-GCST90001717	KkV310	Biliary tract cancer	exposure	26	-0.045202238	0.044279325	0.317509545	0.96 (0.88-1.04)	-0.040634511	0.041595168	0.328616392	0.96 (0.89-1.04)	-0.024380176	0.030451881	0.423355638	0.970259403	0.98 (0.92-1.04)	-0.045482568	0.039529106	0.260779992	0.96 (0.88-1.03)	0.002070907	0.074693104	0.978101189	1.00 (0.87-1.16)	NA	117.2748847	0.675115605	30.21070842	25	0.216496221	0.015590254	0.021421939	0.473795001	NA	0.239333333
BAFF-R on sw mem	B cell	ebi-a-GCST90001718	RtN9Fv	Biliary tract cancer	exposure	20	-0.113078316	0.054539991	0.052772545	0.89 (0.80-0.99)	-0.063859441	0.047486737	0.178694744	0.94 (0.85-1.03)	-0.06656743	0.035226228	0.058796473	0.970259403	0.94 (0.87-1.00)	-0.046925877	0.04371304	0.296492944	0.95 (0.88-1.04)	0.011820586	0.078964589	0.882583037	1.01 (0.87-1.18)	NA	114.7691853	0.554101707	21.07659459	19	0.332584123	0.034423926	0.029806671	0.26323086	NA	0.397
BAFF-R on IgD+	B cell	ebi-a-GCST90001719	Z3KpJI	Biliary tract cancer	exposure	24	-0.084102568	0.053479728	0.130082195	0.92 (0.83-1.02)	-0.079101865	0.047673851	0.097069534	0.92 (0.84-1.01)	-0.064507462	0.035268575	0.067394347	0.970259403	0.94 (0.87-1.00)	-0.068778866	0.045193076	0.14166769	0.93 (0.85-1.02)	-0.058939253	0.094313993	0.538170803	0.94 (0.78-1.13)	NA	119.3226677	0.656272151	28.6566402	23	0.191964617	0.011900768	0.021574862	0.586779805	rs116470335	0.036
BAFF-R on transitional	B cell	ebi-a-GCST90001720	E2nikh	Biliary tract cancer	exposure	24	-0.036961548	0.063973637	0.569291571	0.96 (0.85-1.09)	-0.07413187	0.051818016	0.152539262	0.93 (0.84-1.03)	-0.023754856	0.037669721	0.528296367	0.986937754	0.98 (0.91-1.05)	-0.075793184	0.049265966	0.137584094	0.93 (0.84-1.02)	0.010442493	0.091490526	0.910119365	1.01 (0.84-1.21)	NA	93.92672843	0.552662936	32.73822071	23	0.085737831	0.007318934	0.024717971	0.769932471	NA	0.102333333
CD19 on CD20-	B cell	ebi-a-GCST90001721	KkV310	Biliary tract cancer	exposure	21	-0.125401931	0.083730275	0.150643699	0.88 (0.75-1.04)	-0.107089735	0.081557222	0.189161867	0.90 (0.77-1.05)	0.006411778	0.059510215	0.914199975	0.994711594	1.01 (0.90-1.13)	-0.105115086	0.078004223	0.19286964	0.90 (0.77-1.05)	0.199437212	0.163884758	0.237794552	1.22 (0.89-1.68)	NA	21.29847937	0.129395909	17.87534645	20	0.595619556	0.043523149	0.019448237	0.037401519	NA	0.502333333
CD19 on CD20- CD38-	B cell	ebi-a-GCST90001722	DE6wd2	Biliary tract cancer	exposure	19	0.16755164	0.113185423	0.157080193	1.18 (0.95-1.48)	0.186659936	0.094444025	0.048108575	1.21 (1.00-1.45)	0.115707856	0.064872733	0.074486555	0.970259403	1.12 (0.99-1.27)	0.198030126	0.113500742	0.098078532	1.22 (0.98-1.52)	0.180509575	0.149795887	0.243793546	1.20 (0.89-1.61)	NA	22.15811795	0.121767849	14.57278622	18	0.691061761	-0.015877699	0.028405498	0.58347423	NA	0.691666667
CD19 on CD24+ CD27+	B cell	ebi-a-GCST90001723	EKOMlM	Biliary tract cancer	exposure	29	-0.021491733	0.062246437	0.732567998	0.98 (0.87-1.11)	-0.031212587	0.061602503	0.612381293	0.97 (0.86-1.09)	-0.032903775	0.044076512	0.455356407	0.970259403	0.97 (0.89-1.05)	-0.033354024	0.060376766	0.585036151	0.97 (0.86-1.09)	-0.033354024	0.095192527	0.728672134	0.97 (0.80-1.17)	NA	24.71115222	0.20705413	12.62287418	28	0.994431142	-0.004649431	0.017907154	0.797110305	NA	0.996333333
CD19 on IgD+ CD24+	B cell	ebi-a-GCST90001724	AUvd0g	Biliary tract cancer	exposure	35	0.013138307	0.037779824	0.730229005	1.01 (0.94-1.09)	-0.033267236	0.043224098	0.441510152	0.97 (0.89-1.05)	0.000480366	0.028008993	0.986316619	0.994711594	1.00 (0.95-1.06)	-0.040882197	0.035718569	0.260383495	0.96 (0.90-1.03)	-0.013747416	0.075143381	0.855924532	0.99 (0.85-1.14)	NA	23.44769275	0.237213605	40.95668953	34	0.191666277	-0.00956113	0.016266215	0.56067386	NA	0.160666667
CD19 on IgD+ CD24-	B cell	ebi-a-GCST90001725	B6SoOx	Biliary tract cancer	exposure	27	-0.01104853	0.033193079	0.742017875	0.99 (0.93-1.06)	-0.000444646	0.03577807	0.990084226	1.00 (0.93-1.07)	-0.022645308	0.026222676	0.387820144	0.970259403	0.98 (0.93-1.03)	-0.007403918	0.029012142	0.800576069	0.99 (0.94-1.05)	-0.017885954	0.095623345	0.853076592	0.98 (0.81-1.18)	NA	23.55612084	0.183857336	29.79671683	26	0.276118374	-0.011136719	0.016544625	0.507038624	NA	0.323333333
CD19 on IgD+ CD38-	B cell	ebi-a-GCST90001726	WxokQi	Biliary tract cancer	exposure	31	-0.03234769	0.033224479	0.338301787	0.97 (0.91-1.03)	-0.030276294	0.039166902	0.439518178	0.97 (0.90-1.05)	-0.01958562	0.027335725	0.4736923	0.972665931	0.98 (0.93-1.03)	-0.003667415	0.030770134	0.905921374	1.00 (0.94-1.06)	0.026096535	0.077162854	0.737567373	1.03 (0.88-1.19)	NA	21.31406143	0.191157823	26.40289926	30	0.654417543	0.01147536	0.016980503	0.504523922	NA	0.682666667
CD19 on IgD+ CD38- naive	B cell	ebi-a-GCST90001727	RDyFMA	Biliary tract cancer	exposure	19	-0.012685774	0.033466889	0.709340182	0.99 (0.92-1.05)	0.010214898	0.033528444	0.760622345	1.01 (0.95-1.08)	0.006006026	0.026023056	0.817473034	0.994711594	1.01 (0.96-1.06)	0.000136176	0.028136852	0.99619167	1.00 (0.95-1.06)	0.058147372	0.090487756	0.52858507	1.06 (0.89-1.27)	NA	21.16728011	0.116362428	21.84249188	18	0.23905314	0.019454125	0.018172952	0.299358801	NA	0.363
CD19 on IgD+ CD38- unsw mem	B cell	ebi-a-GCST90001728	EKOMlM	Biliary tract cancer	exposure	22	-0.059815304	0.03888602	0.139666176	0.94 (0.87-1.02)	-0.060523193	0.037484219	0.106390564	0.94 (0.87-1.01)	-0.030956793	0.026187654	0.237160468	0.970259403	0.97 (0.92-1.02)	-0.053657338	0.034695599	0.136917963	0.95 (0.89-1.01)	-0.025411732	0.051441897	0.626441379	0.97 (0.88-1.08)	NA	23.89631916	0.151927711	19.23298496	21	0.570197176	0.029048836	0.028935527	0.327411521	NA	0.544333333
CD19 on IgD+ CD38br	B cell	ebi-a-GCST90001729	If6nSf	Biliary tract cancer	exposure	21	-0.009543586	0.070680236	0.894012421	0.99 (0.86-1.14)	-0.028044003	0.067745262	0.678901518	0.97 (0.85-1.11)	-0.01684822	0.050508237	0.738701257	0.990596879	0.98 (0.89-1.09)	-0.007860176	0.064546202	0.90429171	0.99 (0.87-1.13)	0.048626533	0.100009653	0.63209727	1.05 (0.86-1.28)	NA	27.2029087	0.164792036	16.04013223	20	0.714131415	-0.003261886	0.022078801	0.884105796	NA	0.774
CD19 on IgD+ CD38dim	B cell	ebi-a-GCST90001730	DE6wd2	Biliary tract cancer	exposure	25	-0.017868103	0.034572454	0.610208802	0.98 (0.92-1.05)	-0.013324915	0.036134228	0.712305435	0.99 (0.92-1.06)	-0.027526293	0.026256706	0.29447605	0.970259403	0.97 (0.92-1.02)	-0.01196328	0.028961867	0.683222581	0.99 (0.93-1.05)	-0.065017359	0.083321718	0.442832741	0.94 (0.80-1.10)	NA	23.66994457	0.171028639	28.43531353	24	0.242108083	-0.009077956	0.017649818	0.611923339	NA	0.280333333
CD19 on IgD- CD24-	B cell	ebi-a-GCST90001731	bkQpJ5	Biliary tract cancer	exposure	23	-0.008151134	0.116130566	0.944707029	0.99 (0.79-1.25)	0.005589122	0.09116037	0.951111629	1.01 (0.84-1.20)	-0.000819056	0.064707455	0.989900778	0.994711594	1.00 (0.88-1.13)	-0.003016862	0.110634011	0.978491154	1.00 (0.80-1.24)	-0.028834004	0.142592063	0.841608292	0.97 (0.73-1.28)	NA	21.02885263	0.139944458	15.5444622	22	0.837833179	0.00173951	0.022878309	0.940112427	NA	0.862
CD19 on IgD- CD27-	B cell	ebi-a-GCST90001732	KjOTSK	Biliary tract cancer	exposure	26	-0.084223353	0.100459068	0.410087233	0.92 (0.75-1.12)	-0.038879659	0.095399478	0.683607146	0.96 (0.80-1.16)	-0.033016403	0.061556619	0.591710952	0.986937754	0.97 (0.86-1.09)	-0.040211825	0.088220105	0.652459504	0.96 (0.81-1.14)	-0.064087108	0.13844348	0.647431974	0.94 (0.72-1.23)	NA	21.58462523	0.162350033	20.69573914	25	0.709446464	0.012538703	0.019439752	0.525043458	NA	0.750333333
CD19 on IgD- CD38-	B cell	ebi-a-GCST90001733	RtN9Fv	Biliary tract cancer	exposure	22	0.12106579	0.12898751	0.359141367	1.13 (0.88-1.45)	-0.067300496	0.104432563	0.519290308	0.93 (0.76-1.15)	0.017934789	0.067427664	0.790250285	0.994711594	1.02 (0.89-1.16)	-0.180165534	0.168205523	0.296279207	0.84 (0.60-1.16)	-0.174610887	0.190076475	0.368718066	0.84 (0.58-1.22)	NA	21.82474523	0.138883497	22.26245563	21	0.384523267	-0.021788475	0.022945216	0.353656806	NA	0.378333333
CD19 on IgD- CD38br	B cell	ebi-a-GCST90001734	If6nSf	Biliary tract cancer	exposure	18	0.090218505	0.106503881	0.409436653	1.09 (0.89-1.35)	0.012581315	0.102831889	0.902623119	1.01 (0.83-1.24)	0.049276542	0.062389746	0.429634089	0.970259403	1.05 (0.93-1.19)	-0.075656795	0.114930865	0.519173825	0.93 (0.74-1.16)	-0.010545845	0.176828016	0.953138644	0.99 (0.70-1.40)	NA	21.80225627	0.113521593	19.08870328	17	0.323464506	-0.015094023	0.030333947	0.62553847	NA	0.252333333
CD19 on IgD- CD38dim	B cell	ebi-a-GCST90001735	ir79GV	Biliary tract cancer	exposure	27	0.00188264	0.071563019	0.979220992	1.00 (0.87-1.15)	-0.024707131	0.070188753	0.724830887	0.98 (0.85-1.12)	0.008418598	0.047253184	0.858597809	0.994711594	1.01 (0.92-1.11)	0.006262702	0.065541806	0.924608433	1.01 (0.88-1.14)	-0.121328353	0.107941166	0.271274403	0.89 (0.72-1.09)	NA	24.00738728	0.187277335	16.58172151	26	0.921175985	0.002251361	0.018512483	0.904177681	NA	0.931333333
CD19 on memory B cell	B cell	ebi-a-GCST90001736	WxokQi	Biliary tract cancer	exposure	24	-0.01597826	0.082868901	0.848873755	0.98 (0.84-1.16)	-0.021015592	0.076972166	0.78483134	0.98 (0.84-1.14)	0.004107482	0.053543303	0.938851641	0.994711594	1.00 (0.90-1.12)	-0.004898179	0.078557058	0.950821325	1.00 (0.85-1.16)	-0.030768664	0.127730228	0.81177639	0.97 (0.75-1.25)	NA	23.51641713	0.16315026	14.80389213	23	0.901524157	0.00668547	0.021052037	0.753806505	NA	0.914666667
CD19 on naive-mature B cell	B cell	ebi-a-GCST90001737	KkV310	Biliary tract cancer	exposure	29	-0.013260057	0.034583722	0.704411596	0.99 (0.92-1.06)	-0.018835769	0.036541703	0.606231946	0.98 (0.91-1.05)	-0.002145829	0.027539011	0.937892	0.994711594	1.00 (0.95-1.05)	-0.007650592	0.030787246	0.805562152	0.99 (0.93-1.05)	0.066423863	0.080881657	0.418443134	1.07 (0.91-1.25)	NA	22.29307316	0.186970211	30.16953826	28	0.35515952	0.009850931	0.016799829	0.562496976	NA	0.443666667
CD19 on unsw mem	B cell	ebi-a-GCST90001738	AUvd0g	Biliary tract cancer	exposure	22	-0.089731757	0.049268207	0.083556444	0.91 (0.83-1.01)	-0.055000878	0.056060418	0.326543417	0.95 (0.85-1.06)	-0.057244855	0.040436944	0.156875862	0.970259403	0.94 (0.87-1.02)	-0.06345795	0.043195897	0.156634899	0.94 (0.86-1.02)	-0.058091997	0.101241272	0.572199695	0.94 (0.77-1.15)	NA	24.36600324	0.154894556	19.99675529	21	0.521466784	0.021278314	0.018435249	0.262016625	NA	0.608
CD19 on PB/PC	B cell	ebi-a-GCST90001739	If6nSf	Biliary tract cancer	exposure	23	0.084381727	0.144538736	0.565573402	1.09 (0.82-1.44)	-0.108354786	0.109630226	0.322973442	0.90 (0.72-1.11)	0.04722777	0.070724628	0.504280552	0.977795978	1.05 (0.91-1.20)	-0.14289106	0.131949347	0.290569151	0.87 (0.67-1.12)	-0.166389888	0.177137728	0.357763488	0.85 (0.60-1.20)	NA	21.91557589	0.145799237	24.80329977	22	0.306573437	-0.009353854	0.030843678	0.764670785	NA	0.299
CD19 on sw mem	B cell	ebi-a-GCST90001740	KjOTSK	Biliary tract cancer	exposure	27	0.005960705	0.079761469	0.941023017	1.01 (0.86-1.18)	-0.008848238	0.074106163	0.904958864	0.99 (0.86-1.15)	-0.020902021	0.048610966	0.667206032	0.986937754	0.98 (0.89-1.08)	-0.019008302	0.079273507	0.812380172	0.98 (0.84-1.15)	0.040109852	0.125917813	0.752620191	1.04 (0.81-1.33)	NA	23.12846394	0.180522951	20.80193158	26	0.752114305	-0.009378814	0.022078333	0.674618331	NA	0.68
CD19 on IgD+	B cell	ebi-a-GCST90001741	WxokQi	Biliary tract cancer	exposure	27	-0.017005076	0.03215424	0.601567329	0.98 (0.92-1.05)	-0.029785534	0.034114201	0.382601785	0.97 (0.91-1.04)	-0.021613427	0.026001969	0.405847842	0.970259403	0.98 (0.93-1.03)	-0.010456323	0.030979526	0.738432047	0.99 (0.93-1.05)	-0.042696336	0.07785086	0.588070288	0.96 (0.82-1.12)	NA	22.84637364	0.178362844	27.28455331	26	0.394531785	-0.004478491	0.016779204	0.791729934	NA	0.433333333
CD19 on transitional	B cell	ebi-a-GCST90001742	WxokQi	Biliary tract cancer	exposure	26	-0.000527021	0.060938839	0.993171175	1.00 (0.89-1.13)	-0.016806522	0.061749003	0.785487621	0.98 (0.87-1.11)	-0.03440901	0.044254363	0.436847278	0.970259403	0.97 (0.89-1.05)	-0.011865613	0.056737943	0.836041388	0.99 (0.88-1.10)	-0.011865613	0.096389866	0.90301206	0.99 (0.82-1.19)	NA	24.22909162	0.182034071	24.75498922	25	0.476170036	-0.015150042	0.018690891	0.425584856	NA	0.531666667
CD20 on B cell	B cell	ebi-a-GCST90001743	RtN9Fv	Biliary tract cancer	exposure	25	0.117642584	0.116732101	0.32403617	1.12 (0.89-1.41)	0.050209904	0.075048477	0.503474458	1.05 (0.91-1.22)	-0.025757833	0.051659615	0.618056442	0.986937754	0.97 (0.88-1.08)	0.075617895	0.111192043	0.502970714	1.08 (0.87-1.34)	0.024113095	0.138364577	0.86311329	1.02 (0.78-1.34)	NA	25.54733255	0.184387125	26.31581408	24	0.33733738	-0.035644385	0.025839159	0.181015379	NA	0.331666667
CD20 on CD20- CD38-	B cell	ebi-a-GCST90001744	bkQpJ5	Biliary tract cancer	exposure	17	-0.238080516	0.094885496	0.024067734	0.79 (0.65-0.95)	-0.147049466	0.094849274	0.121057799	0.86 (0.72-1.04)	-0.157122966	0.062457516	0.011880384	0.970259403	0.85 (0.76-0.97)	-0.160724218	0.083331311	0.07169806	0.85 (0.72-1.00)	0.049831034	0.200549809	0.80693021	1.05 (0.71-1.56)	NA	20.89150586	0.102764812	16.73485362	16	0.402951907	0.026537886	0.02318093	0.270224622	NA	0.438
CD20 on CD24+ CD27+	B cell	ebi-a-GCST90001745	mRWJ8P	Biliary tract cancer	exposure	29	0.038965616	0.085596387	0.652586992	1.04 (0.88-1.23)	-0.100398886	0.075044036	0.180940027	0.90 (0.78-1.05)	-0.039529404	0.050246635	0.431453119	0.970259403	0.96 (0.87-1.06)	-0.094302162	0.085414435	0.278967702	0.91 (0.77-1.08)	-0.083777285	0.128260366	0.518967329	0.92 (0.72-1.18)	NA	26.528643	0.221744678	21.93958348	28	0.784080579	-0.025563546	0.022567884	0.267282689	NA	0.764666667
CD20 on IgD+ CD24+	B cell	ebi-a-GCST90001746	AUvd0g	Biliary tract cancer	exposure	24	-0.024967662	0.055020711	0.654427228	0.98 (0.88-1.09)	-0.060330509	0.064224322	0.347539951	0.94 (0.83-1.07)	-0.028764922	0.042722644	0.50075994	0.977795978	0.97 (0.89-1.06)	-0.071552166	0.058503745	0.233700296	0.93 (0.83-1.04)	-0.117313223	0.117597665	0.328862746	0.89 (0.71-1.12)	NA	24.21502211	0.167902786	18.73663162	23	0.716400542	-0.002102736	0.019198904	0.913779985	NA	0.708666667
CD20 on IgD+ CD24-	B cell	ebi-a-GCST90001747	KkV310	Biliary tract cancer	exposure	23	0.022653532	0.032001694	0.486799587	1.02 (0.96-1.09)	0.016633461	0.03493896	0.634023072	1.02 (0.95-1.09)	0.013159853	0.02667425	0.621762352	0.986937754	1.01 (0.96-1.07)	0.020192974	0.028985771	0.493316919	1.02 (0.96-1.08)	0.04430537	0.081362646	0.591546042	1.05 (0.89-1.23)	NA	27.34957468	0.181457061	16.7209208	22	0.77857057	-0.007125238	0.013269492	0.596936465	NA	0.851
CD20 on IgD+ CD38-	B cell	ebi-a-GCST90001748	KjOTSK	Biliary tract cancer	exposure	26	-0.035887203	0.065324253	0.587827245	0.96 (0.85-1.10)	-0.064535399	0.069471637	0.352917077	0.94 (0.82-1.07)	-0.019651291	0.046602901	0.673262051	0.986937754	0.98 (0.89-1.07)	-0.063673454	0.063251318	0.323736205	0.94 (0.83-1.06)	0.024437452	0.13647237	0.859329829	1.02 (0.78-1.34)	NA	24.15930535	0.181493355	18.563201	25	0.817569263	0.006441487	0.018161251	0.725924811	NA	0.821666667
CD20 on IgD+ CD38- naive	B cell	ebi-a-GCST90001749	RtN9Fv	Biliary tract cancer	exposure	17	-0.08365424	0.09632647	0.398832884	0.92 (0.76-1.11)	-0.075276524	0.070385943	0.284852378	0.93 (0.81-1.06)	-0.029267254	0.051672339	0.57112135	0.986937754	0.97 (0.88-1.07)	-0.07338811	0.076309586	0.350502566	0.93 (0.80-1.08)	-0.025095938	0.097136428	0.79942488	0.98 (0.81-1.18)	NA	21.68037422	0.106619967	10.43974238	16	0.84267785	0.019962512	0.029838716	0.513652408	NA	0.863
CD20 on IgD+ CD38- unsw mem	B cell	ebi-a-GCST90001750	mRWJ8P	Biliary tract cancer	exposure	19	0.015053444	0.168948713	0.930043186	1.02 (0.73-1.41)	0.033469352	0.081428477	0.68105229	1.03 (0.88-1.21)	0.02727642	0.060085924	0.649859851	0.986937754	1.03 (0.91-1.16)	-0.021295485	0.115739833	0.856074744	0.98 (0.78-1.23)	-0.014338281	0.128835443	0.912616847	0.99 (0.77-1.27)	NA	22.53429412	0.123824265	11.51696074	18	0.871147135	0.002965527	0.038310272	0.939202645	NA	0.877
CD20 on IgD+ CD38br	B cell	ebi-a-GCST90001751	EKOMlM	Biliary tract cancer	exposure	26	0.07578636	0.074355074	0.31824985	1.08 (0.93-1.25)	0.099247889	0.064201288	0.122132039	1.10 (0.97-1.25)	0.065357641	0.04368033	0.134582871	0.970259403	1.07 (0.98-1.16)	0.064156549	0.057740259	0.277087577	1.07 (0.95-1.19)	-0.043697661	0.118529343	0.715480877	0.96 (0.76-1.21)	NA	27.6726542	0.20708526	32.91951883	25	0.133092458	-0.004037607	0.020905602	0.848478265	NA	0.158
CD20 on IgD+ CD38dim	B cell	ebi-a-GCST90001752	RtN9Fv	Biliary tract cancer	exposure	27	0.047298147	0.086695446	0.590199013	1.05 (0.88-1.24)	0.004223262	0.064825425	0.948055974	1.00 (0.88-1.14)	-0.032086342	0.056583619	0.570673	0.986937754	0.97 (0.87-1.08)	-0.000268121	0.063385394	0.996657237	1.00 (0.88-1.13)	-0.056968642	0.117633009	0.632233787	0.94 (0.75-1.19)	NA	29.25916464	0.227516369	38.99568517	26	0.048800976	-0.025740961	0.021430412	0.240952819	NA	0.077333333
CD20 on IgD- CD24-	B cell	ebi-a-GCST90001753	WxokQi	Biliary tract cancer	exposure	30	0.055477332	0.067656372	0.419149515	1.06 (0.93-1.21)	0.032579009	0.061737383	0.597705414	1.03 (0.92-1.17)	0.039889227	0.045085148	0.376289778	0.970259403	1.04 (0.95-1.14)	0.032785004	0.062697341	0.605010158	1.03 (0.91-1.17)	0.071744169	0.107141902	0.508398063	1.07 (0.87-1.33)	NA	22.78701973	0.197634115	30.33700657	29	0.397324273	-0.005490166	0.017193276	0.751853725	NA	0.442333333
CD20 on IgD- CD27-	B cell	ebi-a-GCST90001754	hdXSYB	Biliary tract cancer	exposure	19	0.001237203	0.150534656	0.99353816	1.00 (0.75-1.34)	0.046301889	0.086389571	0.59198192	1.05 (0.88-1.24)	0.023904572	0.065282744	0.714238346	0.986937754	1.02 (0.90-1.16)	0.041500594	0.107593956	0.704228486	1.04 (0.84-1.29)	0.112297632	0.134162295	0.413552164	1.12 (0.86-1.46)	NA	26.24642042	0.143962814	14.14552646	18	0.719556478	0.005172557	0.030952763	0.869254163	NA	0.753
CD20 on IgD- CD38-	B cell	ebi-a-GCST90001755	EKOMlM	Biliary tract cancer	exposure	28	-0.053882023	0.141042594	0.705546387	0.95 (0.72-1.25)	-0.04845903	0.090911066	0.594007454	0.95 (0.80-1.14)	-0.002581939	0.06121344	0.966355784	0.994711594	1.00 (0.88-1.12)	-0.100356761	0.111772969	0.377195931	0.90 (0.73-1.13)	0.06221724	0.151817124	0.68517363	1.06 (0.79-1.43)	NA	25.18436203	0.203573422	37.46904849	27	0.086639955	0.012010191	0.028220864	0.673917194	NA	0.093666667
CD20 on IgD- CD38br	B cell	ebi-a-GCST90001756	awR1F8	Biliary tract cancer	exposure	16	0.005950097	0.040889574	0.886377621	1.01 (0.93-1.09)	0.004905483	0.039652513	0.901543484	1.00 (0.93-1.09)	0.012820557	0.030811361	0.677338036	0.986937754	1.01 (0.95-1.08)	0.009300466	0.036528685	0.802484018	1.01 (0.94-1.08)	0.039813219	0.085904863	0.64969028	1.04 (0.88-1.23)	NA	21.2606172	0.098416543	18.65972672	15	0.229569522	0.007583972	0.022535754	0.741461955	NA	0.354666667
CD20 on IgD- CD38dim	B cell	ebi-a-GCST90001757	suoHTa	Biliary tract cancer	exposure	37	-0.017834369	0.017164337	0.305912911	0.98 (0.95-1.02)	-0.017392611	0.020405578	0.394022111	0.98 (0.94-1.02)	-0.015442586	0.015733154	0.326330707	0.970259403	0.98 (0.95-1.02)	-0.012457976	0.016506236	0.455312178	0.99 (0.96-1.02)	-0.029785437	0.064222608	0.645594464	0.97 (0.86-1.10)	NA	27.1564006	0.289297552	23.51167963	36	0.945920567	0.00398434	0.011430457	0.729498611	NA	0.964333333
CD20 on memory B cell	B cell	ebi-a-GCST90001758	HcyOyy	Biliary tract cancer	exposure	29	-0.05429185	0.061985494	0.388821327	0.95 (0.84-1.07)	-0.063398783	0.061965703	0.30624781	0.94 (0.83-1.06)	-0.062129619	0.045312229	0.170329874	0.970259403	0.94 (0.86-1.03)	-0.068409767	0.058507036	0.252158004	0.93 (0.83-1.05)	-0.078266419	0.113402142	0.495770515	0.92 (0.74-1.15)	NA	25.80149935	0.215819525	18.69505718	28	0.907279919	-0.002816643	0.015200048	0.854374915	NA	0.938333333
CD20 on naive-mature B cell	B cell	ebi-a-GCST90001759	AUvd0g	Biliary tract cancer	exposure	25	0.013320095	0.030541559	0.666808643	1.01 (0.95-1.08)	0.015617679	0.03287546	0.634747184	1.02 (0.95-1.08)	-0.002046652	0.025675392	0.936465837	0.994711594	1.00 (0.95-1.05)	0.011502268	0.028113788	0.68607057	1.01 (0.96-1.07)	0.024178835	0.080148048	0.765496763	1.02 (0.88-1.20)	NA	26.07713818	0.188153654	22.52775777	24	0.547798225	-0.012101534	0.013025236	0.362494695	NA	0.594
CD20 on unsw mem	B cell	ebi-a-GCST90001760	bkQpJ5	Biliary tract cancer	exposure	22	-0.077957073	0.057330859	0.189034433	0.93 (0.83-1.04)	-0.064942112	0.06842234	0.342551404	0.94 (0.82-1.07)	-0.061364171	0.043489956	0.158245678	0.970259403	0.94 (0.86-1.02)	-0.077998764	0.058513786	0.196814596	0.92 (0.82-1.04)	-0.097836491	0.100918144	0.343347963	0.91 (0.74-1.11)	NA	26.24288505	0.166602754	19.45728154	21	0.555831134	0.008633052	0.019435662	0.661676911	NA	0.609666667
CD20 on sw mem	B cell	ebi-a-GCST90001761	If6nSf	Biliary tract cancer	exposure	32	-0.126498802	0.073861066	0.097094479	0.88 (0.76-1.02)	-0.094808387	0.066809287	0.155872794	0.91 (0.80-1.04)	-0.072146415	0.0439217	0.100462746	0.970259403	0.93 (0.85-1.01)	-0.078204359	0.070960681	0.278909932	0.92 (0.80-1.06)	-0.050331853	0.111288693	0.654227915	0.95 (0.76-1.18)	NA	27.63855585	0.254497317	28.14325085	31	0.613760507	0.018344488	0.020042374	0.367340746	NA	0.652666667
CD20 on IgD+	B cell	ebi-a-GCST90001762	RJd1Vh	Biliary tract cancer	exposure	20	0.028387602	0.036136994	0.442346467	1.03 (0.96-1.10)	0.015329204	0.034340715	0.655318658	1.02 (0.95-1.09)	0.013267572	0.029528641	0.653206635	0.986937754	1.01 (0.96-1.07)	0.014445124	0.032514497	0.661868225	1.01 (0.95-1.08)	-0.013680538	0.100790053	0.893460095	0.99 (0.81-1.20)	NA	27.9859732	0.161421413	15.44543857	19	0.693897258	-0.01038301	0.014304949	0.477273141	NA	0.802666667
CD20 on transitional	B cell	ebi-a-GCST90001763	Z3KpJI	Biliary tract cancer	exposure	22	-0.007740779	0.025593247	0.765429101	0.99 (0.94-1.04)	-0.001744026	0.02938165	0.952667244	1.00 (0.94-1.06)	-0.004585294	0.021799076	0.833399597	0.994711594	1.00 (0.95-1.04)	-0.004398165	0.024021905	0.856483729	1.00 (0.95-1.04)	0.01940198	0.075460238	0.799592237	1.02 (0.88-1.18)	NA	25.4886107	0.161688948	13.18755607	21	0.901912508	0.003622153	0.01539264	0.816355243	NA	0.931
CD24 on CD24+ CD27+	B cell	ebi-a-GCST90001764	If6nSf	Biliary tract cancer	exposure	3	-0.007260865	0.147988353	0.968790068	0.99 (0.74-1.33)	-0.021424368	0.131381745	0.870463642	0.98 (0.76-1.27)	-0.052008119	0.115965557	0.653807524	0.986937754	0.95 (0.76-1.19)	-0.019810493	0.131401999	0.893995472	0.98 (0.76-1.27)	-0.010015467	0.173665533	0.9592543	0.99 (0.70-1.39)	NA	21.13354728	0.018344273	0.85062719	2	0.653564798	-0.024669715	0.050686396	0.711635809	NA	NA
CD24 on IgD+ CD24+	B cell	ebi-a-GCST90001765	Q4wr0v	Biliary tract cancer	exposure	27	-0.001913744	0.034006944	0.955570012	1.00 (0.93-1.07)	-0.007499654	0.041022817	0.854941893	0.99 (0.92-1.08)	-0.010698189	0.028172029	0.704134652	0.986937754	0.99 (0.94-1.05)	-0.019445092	0.033708285	0.568992882	0.98 (0.92-1.05)	-0.027604898	0.066012993	0.679253916	0.97 (0.85-1.11)	NA	30.30240594	0.232919187	24.79226458	26	0.530757379	-0.006943305	0.015055353	0.648653164	NA	0.508
CD24 on IgD+ CD38-	B cell	ebi-a-GCST90001766	WxokQi	Biliary tract cancer	exposure	23	-0.042945013	0.048006336	0.38115601	0.96 (0.87-1.05)	-0.016284892	0.051329352	0.751044225	0.98 (0.89-1.09)	-0.040812556	0.035100294	0.244934547	0.970259403	0.96 (0.90-1.03)	-0.033250196	0.045615582	0.473738497	0.97 (0.88-1.06)	-0.047986643	0.086677206	0.585419065	0.95 (0.80-1.13)	NA	24.38561717	0.161919687	21.49327966	22	0.490457854	0.001263976	0.019150841	0.948001279	NA	0.510666667
CD24 on IgD+ CD38- unsw mem	B cell	ebi-a-GCST90001767	KjOTSK	Biliary tract cancer	exposure	21	0.120727777	0.06053811	0.060676196	1.13 (1.00-1.27)	0.066439381	0.05363207	0.215419766	1.07 (0.96-1.19)	0.053214901	0.03495287	0.127889885	0.970259403	1.05 (0.98-1.13)	0.073082129	0.049191653	0.152962104	1.08 (0.98-1.18)	0.001020799	0.090447462	0.99110701	1.00 (0.84-1.20)	NA	27.58531278	0.166302605	22.49746221	20	0.31413803	-0.037042939	0.02661042	0.179989729	NA	0.358
CD24 on IgD+ CD38br	B cell	ebi-a-GCST90001768	DE6wd2	Biliary tract cancer	exposure	25	-0.10798968	0.054841112	0.061100061	0.90 (0.81-1.00)	-0.037297903	0.059820725	0.532959505	0.96 (0.86-1.08)	-0.052548314	0.039789807	0.186618891	0.970259403	0.95 (0.88-1.03)	-0.07785119	0.049562073	0.129325088	0.93 (0.84-1.02)	-0.088775205	0.109590881	0.425865108	0.92 (0.74-1.13)	NA	24.51437	0.176987651	14.69241779	24	0.929436646	0.027216042	0.018526554	0.155370876	NA	0.905
CD24 on IgD- CD38-	B cell	ebi-a-GCST90001769	bkQpJ5	Biliary tract cancer	exposure	31	-0.030671431	0.042192047	0.473085546	0.97 (0.89-1.05)	0.001003265	0.042811805	0.981303834	1.00 (0.92-1.09)	0.028424508	0.03058387	0.352684204	0.970259403	1.03 (0.97-1.09)	-0.015053565	0.039219484	0.703812339	0.99 (0.91-1.06)	0.003092264	0.071371681	0.965728598	1.00 (0.87-1.15)	NA	25.52438024	0.227981225	30.62719155	30	0.433895609	0.03408593	0.016764606	0.051274196	NA	0.468
CD24 on IgD- CD38dim	B cell	ebi-a-GCST90001770	RDyFMA	Biliary tract cancer	exposure	5	-0.174947975	0.412753168	0.700226041	0.84 (0.37-1.89)	-0.015666789	0.193605729	0.935504697	0.98 (0.67-1.44)	0.120885349	0.153394919	0.43065799	0.970259403	1.13 (0.84-1.52)	-0.16542611	0.291934907	0.601232759	0.85 (0.48-1.50)	-0.153627126	0.305291667	0.641260245	0.86 (0.47-1.56)	NA	23.45103257	0.03390227	3.454292076	4	0.484862282	0.051195833	0.066313596	0.496338996	rs35629713, rs61820496	0.027333333
CD24 on memory B cell	B cell	ebi-a-GCST90001771	7eVZvS	Biliary tract cancer	exposure	32	-0.052869128	0.04253815	0.223544754	0.95 (0.87-1.03)	-0.011381486	0.046503313	0.806653334	0.99 (0.90-1.08)	-0.03261071	0.032814384	0.32032358	0.970259403	0.97 (0.91-1.03)	-0.029572783	0.041975733	0.48636791	0.97 (0.89-1.05)	-0.067222294	0.077556735	0.392738557	0.93 (0.80-1.09)	NA	28.33648935	0.25923676	19.86674921	31	0.938617587	0.011062546	0.014781406	0.460040712	NA	0.95
CD24 on unsw mem	B cell	ebi-a-GCST90001772	RJd1Vh	Biliary tract cancer	exposure	27	-0.021409305	0.037857561	0.576759226	0.98 (0.91-1.05)	0.003003161	0.046228329	0.948202941	1.00 (0.92-1.10)	-0.031655134	0.029950988	0.290558223	0.970259403	0.97 (0.91-1.03)	0.011777678	0.042906484	0.785872434	1.01 (0.93-1.10)	-0.0525445	0.089984795	0.564302007	0.95 (0.80-1.13)	NA	28.86649858	0.222962002	26.30904479	26	0.446221877	-0.007128455	0.01551161	0.649806237	NA	0.324
CD24 on sw mem	B cell	ebi-a-GCST90001773	WxokQi	Biliary tract cancer	exposure	40	0.025597383	0.037916859	0.50370437	1.03 (0.95-1.11)	0.040081794	0.044954061	0.372598388	1.04 (0.95-1.14)	0.028373987	0.028840582	0.325203256	0.970259403	1.03 (0.97-1.09)	0.029504433	0.044860362	0.514597592	1.03 (0.94-1.12)	-0.02181242	0.079036596	0.784021572	0.98 (0.84-1.14)	NA	26.29630253	0.301840965	35.22488785	39	0.642770565	0.00153055	0.013568677	0.910782707	NA	0.629333333
CD24 on transitional	B cell	ebi-a-GCST90001774	swerDY	Biliary tract cancer	exposure	20	-0.280413561	0.133333905	0.049787754	0.76 (0.58-0.98)	-0.103023625	0.099878674	0.302312169	0.90 (0.74-1.10)	-0.094407461	0.07186065	0.18892786	0.970259403	0.91 (0.79-1.05)	-0.112259926	0.134269099	0.413500644	0.89 (0.69-1.16)	-0.099498397	0.14469158	0.499977178	0.91 (0.68-1.20)	NA	23.70786953	0.136910188	13.96652322	19	0.785639319	0.057430146	0.03467678	0.11501882	NA	0.799666667
CD25 on B cell	B cell	ebi-a-GCST90001775	Z3KpJI	Biliary tract cancer	exposure	25	-0.044761739	0.044031265	0.319923828	0.96 (0.88-1.04)	-0.057040956	0.051425151	0.267342416	0.94 (0.85-1.04)	-0.02937828	0.036326209	0.418667546	0.970259403	0.97 (0.90-1.04)	-0.041340511	0.045675721	0.374415883	0.96 (0.88-1.05)	-0.00441053	0.09685318	0.964055038	1.00 (0.82-1.20)	NA	27.79869794	0.199507543	20.95973415	24	0.641099495	0.012028683	0.019456517	0.542495369	NA	0.664333333
CD25 on CD20- CD38-	B cell	ebi-a-GCST90001776	bkQpJ5	Biliary tract cancer	exposure	20	0.001555208	0.084234065	0.985472661	1.00 (0.85-1.18)	-0.030578477	0.083296675	0.713542031	0.97 (0.82-1.14)	-0.000792234	0.056473254	0.988807258	0.994711594	1.00 (0.89-1.12)	-0.030995894	0.086156722	0.722993074	0.97 (0.82-1.15)	-0.097257014	0.122004715	0.435208676	0.91 (0.71-1.15)	NA	21.69176387	0.12549847	16.90326471	19	0.596421419	-0.000828875	0.022068292	0.970452276	NA	0.621
CD25 on CD24+ CD27+	B cell	ebi-a-GCST90001777	Z3KpJI	Biliary tract cancer	exposure	25	0.048808322	0.017679914	0.011129575	1.05 (1.01-1.09)	0.044528246	0.02345504	0.057636688	1.05 (1.00-1.09)	0.043010709	0.016063619	0.007416875	0.970259403	1.04 (1.01-1.08)	0.044908936	0.018504178	0.023101833	1.05 (1.01-1.08)	0.044908936	0.061676746	0.47357651	1.05 (0.93-1.18)	NA	34.05220513	0.241651183	14.82114853	24	0.925882924	-0.01084272	0.013811619	0.440440154	NA	0.962
CD25 on IgD+ CD24+	B cell	ebi-a-GCST90001778	bkQpJ5	Biliary tract cancer	exposure	28	0.026941816	0.030665791	0.387685877	1.03 (0.97-1.09)	0.023075467	0.034174434	0.499532172	1.02 (0.96-1.09)	0.009970018	0.025144087	0.691724852	0.986937754	1.01 (0.96-1.06)	0.027808752	0.031979229	0.392190815	1.03 (0.97-1.09)	-0.029881372	0.07759941	0.703200792	0.97 (0.83-1.13)	NA	29.61561838	0.236711219	23.23533017	27	0.672307308	-0.014376174	0.014869883	0.342552596	NA	0.710333333
CD25 on IgD+ CD24-	B cell	ebi-a-GCST90001779	awR1F8	Biliary tract cancer	exposure	25	-0.033009391	0.044066887	0.461405087	0.97 (0.89-1.05)	-0.04078664	0.044414829	0.358455903	0.96 (0.88-1.05)	-0.011832115	0.030912056	0.701892538	0.986937754	0.99 (0.93-1.05)	-0.028021539	0.035012509	0.431371411	0.97 (0.91-1.04)	-0.050301607	0.080661821	0.538765323	0.95 (0.81-1.11)	NA	32.63342484	0.232421369	33.68290858	24	0.090464275	0.019549946	0.022375093	0.391293316	NA	0.115
CD25 on IgD+ CD38-	B cell	ebi-a-GCST90001780	bkQpJ5	Biliary tract cancer	exposure	28	0.027692997	0.024627671	0.271089646	1.03 (0.98-1.08)	0.023528049	0.028337548	0.406381499	1.02 (0.97-1.08)	0.002725394	0.020691751	0.895210496	0.994711594	1.00 (0.96-1.04)	0.006940605	0.021910575	0.753854723	1.01 (0.96-1.05)	-0.126848742	0.072634645	0.092111979	0.88 (0.76-1.02)	NA	25.88490613	0.208762112	31.91030412	27	0.235422501	-0.033481399	0.016557678	0.05356696	NA	0.283
CD25 on IgD+ CD38- naive	B cell	ebi-a-GCST90001781	awR1F8	Biliary tract cancer	exposure	25	0.053849249	0.063066229	0.401992573	1.06 (0.93-1.19)	-0.019037545	0.055075056	0.729594141	0.98 (0.88-1.09)	0.077303686	0.034538784	0.025209941	0.970259403	1.08 (1.01-1.16)	-0.011078891	0.054946197	0.841903975	0.99 (0.89-1.10)	-0.082460665	0.121119866	0.502502483	0.92 (0.73-1.17)	NA	24.75400961	0.178604017	35.47575928	24	0.061651222	0.012051716	0.023867206	0.618399016	NA	0.067
CD25 on IgD+ CD38- unsw mem	B cell	ebi-a-GCST90001782	bkQpJ5	Biliary tract cancer	exposure	24	-0.120267496	0.033403256	0.00158967	0.89 (0.83-0.95)	-0.066518599	0.038611749	0.084932768	0.94 (0.87-1.01)	-0.054112032	0.026314702	0.039749543	0.970259403	0.95 (0.90-1.00)	-0.070606797	0.033059891	0.043572719	0.93 (0.87-0.99)	0.213719617	0.073879893	0.0082079	1.24 (1.07-1.43)	NA	27.07568883	0.186449555	32.06705263	23	0.098756954	0.058879524	0.018311752	0.003984812	NA	0.136666667
CD25 on IgD+ CD38br	B cell	ebi-a-GCST90001783	KkV310	Biliary tract cancer	exposure	13	0.064621722	0.216867706	0.771273001	1.07 (0.70-1.63)	0.103371537	0.119516772	0.387086878	1.11 (0.88-1.40)	0.12099142	0.076977999	0.116004775	0.970259403	1.13 (0.97-1.31)	-0.151058086	0.231278819	0.525980744	0.86 (0.55-1.35)	-0.081352205	0.252195456	0.752567305	0.92 (0.56-1.51)	NA	31.46123184	0.117660589	15.72096063	12	0.204353424	0.012005289	0.041856714	0.779581605	NA	0.165333333
CD25 on IgD+ CD38dim	B cell	ebi-a-GCST90001784	zV4hhX	Biliary tract cancer	exposure	25	-0.035542771	0.043990068	0.427384412	0.97 (0.89-1.05)	0.007096941	0.053719756	0.894896936	1.01 (0.91-1.12)	0.025173616	0.034062674	0.459883819	0.970379684	1.03 (0.96-1.10)	-0.001693126	0.042932	0.968867897	1.00 (0.92-1.09)	0.099001736	0.093099219	0.298183578	1.10 (0.92-1.33)	NA	29.92753935	0.2139477	28.47841076	24	0.240379614	0.04170745	0.018826429	0.036912581	NA	0.256666667
CD25 on IgD- CD24-	B cell	ebi-a-GCST90001785	bkQpJ5	Biliary tract cancer	exposure	26	0.196194267	0.134765642	0.158400556	1.22 (0.93-1.58)	0.16144015	0.09946998	0.104588607	1.18 (0.97-1.43)	0.082521006	0.06272742	0.188325399	0.970259403	1.09 (0.96-1.23)	0.20089964	0.113101873	0.087861756	1.22 (0.98-1.53)	0.212939563	0.178342868	0.24368865	1.24 (0.87-1.76)	NA	24.86219569	0.186490371	33.12105807	25	0.1280692	-0.024625075	0.024650637	0.327778689	NA	0.139333333
CD25 on IgD- CD27-	B cell	ebi-a-GCST90001786	RtN9Fv	Biliary tract cancer	exposure	21	0.043409915	0.134068934	0.749635543	1.04 (0.80-1.36)	0.07466986	0.096467592	0.438906612	1.08 (0.89-1.30)	0.0453746	0.068351646	0.506792318	0.980066625	1.05 (0.92-1.20)	0.123093007	0.130436974	0.356585844	1.13 (0.88-1.46)	0.115327906	0.157301882	0.47196591	1.12 (0.82-1.53)	NA	26.2045076	0.158594193	15.97774224	20	0.718004132	0.000447973	0.026298211	0.986586815	NA	0.730333333
CD25 on IgD- CD38-	B cell	ebi-a-GCST90001787	DE6wd2	Biliary tract cancer	exposure	22	-0.128807599	0.057512787	0.036635874	0.88 (0.79-0.98)	-0.100265018	0.055889105	0.072813276	0.90 (0.81-1.01)	-0.03754636	0.04948487	0.448005571	0.970259403	0.96 (0.87-1.06)	-0.092689035	0.050531081	0.080819495	0.91 (0.83-1.01)	0.007293427	0.117847869	0.951236888	1.01 (0.80-1.27)	NA	29.98238571	0.189043955	34.32336927	21	0.033452336	0.050566471	0.020317281	0.021745191	NA	0.031
CD25 on IgD- CD38br	B cell	ebi-a-GCST90001788	If6nSf	Biliary tract cancer	exposure	19	0.071079739	0.149084756	0.639594027	1.07 (0.80-1.44)	-0.083997327	0.115400901	0.466690661	0.92 (0.73-1.15)	0.060451765	0.074889424	0.419543406	0.970259403	1.06 (0.92-1.23)	-0.113893099	0.109275067	0.311088105	0.89 (0.72-1.11)	-0.193781913	0.214387277	0.377993804	0.82 (0.54-1.25)	NA	21.59513417	0.118696393	22.72564221	18	0.201354204	-0.002380384	0.027185145	0.931248018	rs1553309	0.032333333
CD25 on IgD- CD38dim	B cell	ebi-a-GCST90001789	f9gm2y	Biliary tract cancer	exposure	20	0.104200428	0.089648648	0.260285279	1.11 (0.93-1.32)	0.076899504	0.083560361	0.357422866	1.08 (0.92-1.27)	0.06100773	0.058455688	0.296643779	0.970259403	1.06 (0.95-1.19)	0.051014036	0.074497014	0.501751911	1.05 (0.91-1.22)	-0.110919932	0.130824464	0.407074209	0.90 (0.69-1.16)	NA	34.79021578	0.197570501	17.26429378	19	0.571967775	-0.014169451	0.022297433	0.533115378	NA	0.624333333
CD25 on memory B cell	B cell	ebi-a-GCST90001790	Z3KpJI	Biliary tract cancer	exposure	24	-0.026196412	0.056728123	0.648766604	0.97 (0.87-1.09)	-0.029082989	0.059716686	0.626246903	0.97 (0.86-1.09)	-0.028633824	0.04200516	0.49544513	0.977795978	0.97 (0.89-1.06)	-0.008268479	0.054147256	0.879963781	0.99 (0.89-1.10)	-0.003754809	0.096130942	0.969180158	1.00 (0.83-1.20)	NA	33.92628229	0.231201131	13.48770679	23	0.940608949	-0.001119273	0.017508005	0.949603896	NA	0.951333333
CD25 on naive-mature B cell	B cell	ebi-a-GCST90001791	KkV310	Biliary tract cancer	exposure	24	0.082499023	0.094189122	0.390554854	1.09 (0.90-1.31)	0.058480269	0.088530641	0.508891131	1.06 (0.89-1.26)	0.068694041	0.057670556	0.233596354	0.970259403	1.07 (0.96-1.20)	0.065572611	0.089144077	0.469421696	1.07 (0.90-1.27)	0.037435473	0.149252732	0.804180921	1.04 (0.77-1.39)	NA	31.41710802	0.215181246	26.86611816	23	0.261707578	-0.004338909	0.021814658	0.844168641	NA	0.287666667
CD25 on unsw mem	B cell	ebi-a-GCST90001792	KkV310	Biliary tract cancer	exposure	25	-0.019613322	0.033417038	0.562971009	0.98 (0.92-1.05)	0.021209887	0.035407167	0.549154164	1.02 (0.95-1.09)	-0.014899408	0.026250519	0.570316622	0.986937754	0.99 (0.94-1.04)	0.023240909	0.031263353	0.464460444	1.02 (0.96-1.09)	0.014372919	0.098300901	0.884974042	1.01 (0.84-1.23)	NA	32.58748107	0.232004468	26.84667517	24	0.311650687	0.004310735	0.01622564	0.792856971	NA	0.288666667
CD25 on sw mem	B cell	ebi-a-GCST90001793	bkQpJ5	Biliary tract cancer	exposure	20	-0.022381786	0.152695278	0.885094204	0.98 (0.72-1.32)	0.099374641	0.100154548	0.32109365	1.10 (0.91-1.34)	0.118382613	0.067399389	0.079014243	0.970259403	1.13 (0.99-1.28)	0.100450753	0.105610477	0.353474954	1.11 (0.90-1.36)	0.16286513	0.170055426	0.350233921	1.18 (0.84-1.64)	NA	33.98739786	0.193437477	25.98862696	19	0.130506228	0.030282577	0.02817508	0.296661155	NA	0.166
CD25 on IgD+	B cell	ebi-a-GCST90001794	Z3KpJI	Biliary tract cancer	exposure	28	-0.024272363	0.03624532	0.508972942	0.98 (0.91-1.05)	-0.027055911	0.043152309	0.530668148	0.97 (0.89-1.06)	-0.002704694	0.029648172	0.927312761	0.994711594	1.00 (0.94-1.06)	-0.015932961	0.03948672	0.689756979	0.98 (0.91-1.06)	0.007413108	0.070627878	0.917183341	1.01 (0.88-1.16)	NA	26.9745577	0.217092088	24.35926628	27	0.610321654	0.019576154	0.018924463	0.310458433	NA	0.598
CD25 on transitional	B cell	ebi-a-GCST90001795	awR1F8	Biliary tract cancer	exposure	22	-0.001698301	0.099860069	0.986599705	1.00 (0.82-1.21)	-0.017552214	0.093402666	0.850939491	0.98 (0.82-1.18)	0.023651561	0.058913324	0.688078751	0.986937754	1.02 (0.91-1.15)	-0.035277511	0.09825437	0.72314794	0.97 (0.80-1.17)	-0.22303446	0.179729193	0.22830985	0.80 (0.56-1.14)	NA	24.59386436	0.156234628	24.99611881	21	0.247332216	0.008491287	0.025197483	0.739635485	NA	0.249666667
CD27 on CD20-	B cell	ebi-a-GCST90001796	If6nSf	Biliary tract cancer	exposure	15	-0.032397222	0.06992293	0.650790945	0.97 (0.84-1.11)	-0.019747717	0.067900128	0.771177709	0.98 (0.86-1.12)	-0.006708449	0.046709837	0.885800847	0.994711594	0.99 (0.91-1.09)	-0.010399994	0.060355452	0.865658056	0.99 (0.88-1.11)	0.101346314	0.114711973	0.391893397	1.11 (0.88-1.39)	NA	21.07156512	0.091452198	18.49029579	14	0.185353637	0.014811424	0.024920046	0.562474366	NA	0.285
CD27 on CD20- CD38-	B cell	ebi-a-GCST90001797	fylDa5	Biliary tract cancer	exposure	20	0.148397784	0.076955236	0.069734844	1.16 (1.00-1.35)	0.135016819	0.084020665	0.10806583	1.14 (0.97-1.35)	0.134026347	0.057564307	0.019896759	0.970259403	1.14 (1.02-1.28)	0.138287733	0.076075027	0.084901968	1.15 (0.99-1.33)	0.08919574	0.134535315	0.51529968	1.09 (0.84-1.42)	NA	21.58876488	0.124910656	7.025434622	19	0.994076399	-0.005100796	0.018127158	0.781620796	NA	0.995
CD27 on CD24+ CD27+	B cell	ebi-a-GCST90001798	Z3KpJI	Biliary tract cancer	exposure	30	-0.014907725	0.074955676	0.84378814	0.99 (0.85-1.14)	-0.00627939	0.060403109	0.91720263	0.99 (0.88-1.12)	0.031031496	0.041682712	0.45659266	0.970259403	1.03 (0.95-1.12)	-0.009540804	0.05709287	0.868443125	0.99 (0.89-1.11)	-0.021372279	0.095109536	0.823778972	0.98 (0.81-1.18)	NA	54.63119224	0.446344499	21.99896717	29	0.820232187	0.019903226	0.026990215	0.466999854	NA	0.841
CD27 on T cell	B cell	ebi-a-GCST90001799	hdXSYB	Biliary tract cancer	exposure	22	-0.032525844	0.040305378	0.429167948	0.97 (0.89-1.05)	-0.034029404	0.038749202	0.379837221	0.97 (0.90-1.04)	-0.024412816	0.029589451	0.409342453	0.970259403	0.98 (0.92-1.03)	-0.025980486	0.031320665	0.416151594	0.97 (0.92-1.04)	0.018653668	0.087840287	0.833874751	1.02 (0.86-1.21)	NA	24.92286452	0.158111859	24.84625405	21	0.253884359	0.007556342	0.021711082	0.731446035	NA	0.395333333
CD27 on IgD+ CD24+	B cell	ebi-a-GCST90001800	If6nSf	Biliary tract cancer	exposure	33	-0.05840951	0.048188784	0.234632639	0.94 (0.86-1.04)	-0.008134904	0.048029145	0.865502219	0.99 (0.90-1.09)	-0.009520202	0.034325773	0.781512517	0.994711594	0.99 (0.93-1.06)	-0.028232563	0.0427991	0.514196336	0.97 (0.89-1.06)	-0.099441082	0.091981297	0.287732614	0.91 (0.76-1.08)	NA	41.29312344	0.380103397	34.2494567	32	0.360234694	0.021726519	0.014774491	0.151492965	NA	0.412333333
CD27 on IgD+ CD38- unsw mem	B cell	ebi-a-GCST90001801	bhmwQD	Biliary tract cancer	exposure	23	-0.004487767	0.079272139	0.955389348	1.00 (0.85-1.16)	-0.016360101	0.052357214	0.754682751	0.98 (0.89-1.09)	-0.015786534	0.037076003	0.67026199	0.986937754	0.98 (0.92-1.06)	-0.022968348	0.05189247	0.662365961	0.98 (0.88-1.08)	-0.040372034	0.080594764	0.621398042	0.96 (0.82-1.12)	NA	43.20718979	0.278587565	29.61934338	22	0.128013586	-0.005844045	0.034105482	0.865587327	NA	0.174333333
CD27 on IgD- CD38-	B cell	ebi-a-GCST90001802	KjOTSK	Biliary tract cancer	exposure	30	-0.176879576	0.082314246	0.040438963	0.84 (0.71-0.98)	-0.008386539	0.068086921	0.901969311	0.99 (0.87-1.13)	-0.029983798	0.043933827	0.494937796	0.977795978	0.97 (0.89-1.06)	-0.006548891	0.072211907	0.928362509	0.99 (0.86-1.14)	0.022629847	0.115385028	0.845880487	1.02 (0.82-1.28)	NA	41.65001281	0.350757656	31.32927895	29	0.350068751	0.046127154	0.021858209	0.043896694	NA	0.365333333
CD27 on IgD- CD38br	B cell	ebi-a-GCST90001803	hdXSYB	Biliary tract cancer	exposure	15	0.69591058	0.422677084	0.123621789	2.01 (0.88-4.59)	0.096826226	0.128211642	0.450125274	1.10 (0.86-1.42)	0.074451285	0.094263501	0.429632359	0.970259403	1.08 (0.90-1.30)	0.127936211	0.187680127	0.50656758	1.14 (0.79-1.64)	0.229576696	0.22467066	0.324191998	1.26 (0.81-1.95)	NA	23.95497691	0.103829566	14.973504	14	0.379968334	-0.100883138	0.066886237	0.155396456	NA	0.400666667
CD27 on IgD- CD38dim	B cell	ebi-a-GCST90001804	fylDa5	Biliary tract cancer	exposure	31	-0.041039305	0.043976	0.358411591	0.96 (0.88-1.05)	-0.030573422	0.04363812	0.483544736	0.97 (0.89-1.06)	-0.019545986	0.030149958	0.516795902	0.983796365	0.98 (0.92-1.04)	-0.032809453	0.035522846	0.363056098	0.97 (0.90-1.04)	-0.040704026	0.092712829	0.663783337	0.96 (0.80-1.15)	NA	55.58090328	0.459887177	37.17820926	30	0.172007121	0.01260993	0.016505828	0.451057562	NA	0.237666667
CD27 on memory B cell	B cell	ebi-a-GCST90001805	RDyFMA	Biliary tract cancer	exposure	26	-0.012566152	0.035854612	0.729039557	0.99 (0.92-1.06)	-0.034424217	0.041764409	0.409798843	0.97 (0.89-1.05)	-0.011551081	0.02848886	0.685139726	0.986937754	0.99 (0.93-1.05)	-0.02236093	0.03449257	0.522712597	0.98 (0.91-1.05)	0.037399218	0.081705565	0.65109877	1.04 (0.88-1.22)	NA	45.84964855	0.330564041	22.43238484	25	0.610670824	0.000779935	0.016727175	0.963196485	NA	0.609333333
CD27 on unsw mem	B cell	ebi-a-GCST90001806	RtN9Fv	Biliary tract cancer	exposure	30	-0.008945953	0.108358996	0.934790003	0.99 (0.80-1.23)	0.000606707	0.073158242	0.993383158	1.00 (0.87-1.15)	0.030434963	0.047596252	0.522536522	0.986937754	1.03 (0.94-1.13)	0.015460234	0.08059148	0.849208701	1.02 (0.87-1.19)	0.010144277	0.118360929	0.932288895	1.01 (0.80-1.27)	NA	44.52575741	0.373417996	36.97567863	29	0.146847327	0.011606578	0.027598767	0.677296124	NA	0.169
CD27 on PB/PC	B cell	ebi-a-GCST90001807	hdXSYB	Biliary tract cancer	exposure	21	0.085614335	0.083879784	0.320227769	1.09 (0.92-1.28)	-0.000124685	0.096426881	0.998968296	1.00 (0.83-1.21)	0.045229612	0.060590166	0.455374868	0.970259403	1.05 (0.93-1.18)	-0.014915362	0.090106452	0.870188277	0.99 (0.83-1.18)	-0.225889192	0.165750193	0.188085333	0.80 (0.58-1.10)	NA	22.04944995	0.133920888	17.72833797	20	0.605298587	-0.01401819	0.020134682	0.494720044	NA	0.602333333
CD27 on sw mem	B cell	ebi-a-GCST90001808	DE6wd2	Biliary tract cancer	exposure	31	-0.066007351	0.092648513	0.481879984	0.94 (0.78-1.12)	0.007647354	0.067599379	0.909929412	1.01 (0.88-1.15)	0.041252327	0.045421823	0.363769923	0.970259403	1.04 (0.95-1.14)	-0.00060148	0.067611524	0.992960911	1.00 (0.88-1.14)	-0.042534404	0.106593453	0.692694578	0.96 (0.78-1.18)	NA	55.5912155	0.471148214	29.54361844	30	0.489194473	0.036397871	0.027402074	0.194442013	NA	0.537333333
CD38 on CD20-	B cell	ebi-a-GCST90001809	RDyFMA	Biliary tract cancer	exposure	20	0.163324367	0.228721125	0.484337572	1.18 (0.75-1.84)	0.039276252	0.131193946	0.764653559	1.04 (0.80-1.35)	0.112572412	0.086322051	0.192200178	0.970259403	1.12 (0.94-1.33)	0.014548296	0.188536715	0.939299669	1.01 (0.70-1.47)	-0.02331303	0.228549667	0.91982216	0.98 (0.62-1.53)	NA	21.42463459	0.123966056	23.22426772	19	0.227608178	-0.0095619	0.03894612	0.808834343	NA	0.228666667
CD38 on CD3- CD19-	B cell	ebi-a-GCST90001810	Z3KpJI	Biliary tract cancer	exposure	18	-0.018715139	0.08733767	0.833032033	0.98 (0.83-1.16)	0.047839644	0.068627385	0.485744826	1.05 (0.92-1.20)	0.02415728	0.048794316	0.620540897	0.986937754	1.02 (0.93-1.13)	0.059851187	0.095891112	0.540810195	1.06 (0.88-1.28)	0.053747119	0.10950405	0.629827182	1.06 (0.85-1.31)	NA	22.68560544	0.118076296	9.046731402	17	0.938784305	0.016611694	0.028066663	0.562211199	NA	0.916666667
CD38 on IgD+ CD24-	B cell	ebi-a-GCST90001811	ir79GV	Biliary tract cancer	exposure	17	-0.097141923	0.11236107	0.400899977	0.91 (0.73-1.13)	-0.061346467	0.086643558	0.478924989	0.94 (0.79-1.11)	-0.064943988	0.06194641	0.294459028	0.970259403	0.94 (0.83-1.06)	-0.0811208	0.095998461	0.410557208	0.92 (0.76-1.11)	-0.075767184	0.124086326	0.550039978	0.93 (0.73-1.18)	NA	25.85645113	0.126777946	20.00612418	16	0.219944942	0.010462145	0.028239899	0.716208761	NA	0.269666667
CD38 on IgD+ CD38br	B cell	ebi-a-GCST90001812	mRWJ8P	Biliary tract cancer	exposure	17	-0.062850904	0.084465853	0.468314153	0.94 (0.80-1.11)	-0.116960657	0.077176089	0.129644864	0.89 (0.76-1.03)	-0.066128838	0.052612554	0.20878903	0.970259403	0.94 (0.84-1.04)	-0.156028931	0.093208338	0.11356768	0.86 (0.71-1.03)	-0.203410887	0.129227665	0.135039608	0.82 (0.63-1.05)	NA	26.20178096	0.128451444	11.63408667	16	0.768761421	-0.001768888	0.035658399	0.9610905	NA	0.674
CD38 on IgD+ CD38dim	B cell	ebi-a-GCST90001813	mRWJ8P	Biliary tract cancer	exposure	24	-0.105298992	0.083706663	0.22159749	0.90 (0.76-1.06)	-0.005935876	0.073381867	0.935529249	0.99 (0.86-1.15)	0.009546092	0.047188412	0.839684243	0.994711594	1.01 (0.92-1.11)	-0.019870437	0.074852923	0.793020194	0.98 (0.85-1.14)	0.044825739	0.097602518	0.650352753	1.05 (0.86-1.27)	NA	29.94415691	0.206184522	34.00514336	23	0.065083861	0.051268778	0.028277504	0.083490875	NA	0.086666667
CD38 on IgD- CD38br	B cell	ebi-a-GCST90001814	KkV310	Biliary tract cancer	exposure	14	-0.045076977	0.021238684	0.055298273	0.96 (0.92-1.00)	-0.045792116	0.024645442	0.063163914	0.96 (0.91-1.00)	-0.041427083	0.019233896	0.031251295	0.970259403	0.96 (0.92-1.00)	-0.040459685	0.02186836	0.087147131	0.96 (0.92-1.00)	0.063469472	0.052200668	0.245650921	1.07 (0.96-1.18)	NA	21.19077092	0.085834545	11.34202897	13	0.582188388	0.008911538	0.021993134	0.692463722	NA	0.647666667
CD38 on IgD- CD38dim	B cell	ebi-a-GCST90001815	wZTn6E	Biliary tract cancer	exposure	22	-0.014945662	0.034570846	0.670134481	0.99 (0.92-1.05)	-0.042843079	0.043402439	0.323587612	0.96 (0.88-1.04)	-0.023185346	0.028557339	0.416856202	0.970259403	0.98 (0.92-1.03)	-0.036686252	0.036616191	0.327791186	0.96 (0.90-1.04)	-0.088313229	0.074601885	0.249722079	0.92 (0.79-1.06)	NA	28.59192042	0.180856374	16.70346661	21	0.728917319	-0.009620541	0.022749113	0.676882457	NA	0.720333333
CD38 on naive-mature B cell	B cell	ebi-a-GCST90001816	If6nSf	Biliary tract cancer	exposure	26	-0.094988089	0.068565473	0.178683134	0.91 (0.80-1.04)	-0.039223302	0.06878588	0.568526349	0.96 (0.84-1.10)	-0.036524052	0.046015724	0.427352743	0.970259403	0.96 (0.88-1.06)	-0.066486979	0.067689255	0.335393314	0.94 (0.82-1.07)	-0.09725096	0.099218278	0.336392141	0.91 (0.75-1.10)	NA	26.28256911	0.196947206	25.14036539	25	0.454529517	0.020926369	0.018194185	0.261406729	NA	0.504
CD38 on PB/PC	B cell	ebi-a-GCST90001817	RtN9Fv	Biliary tract cancer	exposure	15	0.250338592	0.120834689	0.058744116	1.28 (1.01-1.63)	0.186345424	0.095902454	0.052007396	1.20 (1.00-1.45)	0.094564321	0.068694467	0.168638119	0.970259403	1.10 (0.96-1.26)	0.193704164	0.101168902	0.076196038	1.21 (1.00-1.48)	0.120946788	0.138705795	0.397934446	1.13 (0.86-1.48)	NA	22.22233253	0.09640827	17.64779635	14	0.223295694	-0.040822719	0.025230031	0.129653111	NA	0.263
CD38 on IgD+	B cell	ebi-a-GCST90001818	fylDa5	Biliary tract cancer	exposure	15	0.225623017	0.189899042	0.256039363	1.25 (0.86-1.82)	-0.045373658	0.133472261	0.733895521	0.96 (0.74-1.24)	0.029175529	0.098865482	0.767914974	0.994711594	1.03 (0.85-1.25)	-0.122920343	0.183578568	0.514018418	0.88 (0.62-1.27)	-0.1147372	0.201123807	0.577393871	0.89 (0.60-1.32)	NA	22.7109113	0.098476098	15.17186648	14	0.36650795	-0.042809606	0.035023402	0.243288373	NA	0.373333333
CD38 on transitional	B cell	ebi-a-GCST90001819	fylDa5	Biliary tract cancer	exposure	24	-0.08736118	0.068875886	0.217918471	0.92 (0.80-1.05)	-0.02413189	0.065653733	0.713199029	0.98 (0.86-1.11)	-0.022130994	0.044652241	0.620155428	0.986937754	0.98 (0.90-1.07)	-0.034322994	0.058320052	0.561913458	0.97 (0.86-1.08)	-0.043951982	0.095339837	0.649125935	0.96 (0.79-1.15)	NA	31.11189894	0.214180848	23.97005997	23	0.40546792	0.029718148	0.023742856	0.22383673	NA	0.478666667
IgD on IgD+ CD24+	B cell	ebi-a-GCST90001820	KkV310	Biliary tract cancer	exposure	30	0.134473052	0.061419024	0.037061622	1.14 (1.01-1.29)	0.092538325	0.058556499	0.114032358	1.10 (0.98-1.23)	0.063264588	0.037721432	0.093512696	0.970259403	1.07 (0.99-1.15)	0.099434122	0.04970012	0.054866048	1.10 (1.00-1.22)	0.065248534	0.088855284	0.468647832	1.07 (0.90-1.27)	NA	38.40874268	0.320802554	32.76914385	29	0.287147837	-0.030523459	0.020251145	0.142948256	NA	0.277666667
IgD on IgD+ CD24-	B cell	ebi-a-GCST90001821	hdXSYB	Biliary tract cancer	exposure	31	0.062899288	0.075744591	0.41308985	1.06 (0.92-1.24)	0.125767368	0.060843408	0.03872789	1.13 (1.01-1.28)	0.044744948	0.041713752	0.283420732	0.970259403	1.05 (0.96-1.13)	0.132012167	0.06343777	0.046071941	1.14 (1.01-1.29)	0.013791576	0.123500704	0.911827279	1.01 (0.80-1.29)	NA	40.0353384	0.341341592	32.22992582	30	0.356911657	-0.005607812	0.019064593	0.770739978	NA	0.255333333
IgD on IgD+ CD38-	B cell	ebi-a-GCST90001822	RDyFMA	Biliary tract cancer	exposure	28	-0.007845547	0.076109903	0.918689014	0.99 (0.85-1.15)	-0.034589979	0.070717172	0.624748774	0.97 (0.84-1.11)	0.008754425	0.04244579	0.836595993	0.994711594	1.01 (0.93-1.10)	-0.001507784	0.066560107	0.982093684	1.00 (0.88-1.14)	-0.127078547	0.141396834	0.376738274	0.88 (0.67-1.16)	NA	30.72843689	0.243757969	34.71001784	27	0.146364747	0.006011253	0.021099777	0.777980471	NA	0.119666667
IgD on IgD+ CD38- unsw mem	B cell	ebi-a-GCST90001823	awR1F8	Biliary tract cancer	exposure	17	0.212709697	0.089794658	0.031694251	1.24 (1.04-1.48)	0.156205168	0.059828463	0.009030856	1.17 (1.04-1.31)	0.116733395	0.045706091	0.010649299	0.970259403	1.12 (1.03-1.23)	0.144367688	0.057793073	0.023769177	1.16 (1.03-1.29)	0.059329011	0.107372007	0.588204598	1.06 (0.86-1.31)	NA	37.04703808	0.176901149	9.642441395	16	0.884622043	-0.037708727	0.030367685	0.233399416	NA	0.846
IgD on IgD+ CD38br	B cell	ebi-a-GCST90001824	mRWJ8P	Biliary tract cancer	exposure	25	0.211396342	0.079659763	0.014188783	1.24 (1.06-1.44)	0.166737139	0.059588206	0.005139517	1.18 (1.05-1.33)	0.092841565	0.043862788	0.034290735	0.970259403	1.10 (1.01-1.20)	0.159711245	0.058266545	0.01138048	1.17 (1.05-1.32)	0.089471551	0.10653669	0.40929818	1.09 (0.89-1.35)	NA	49.85257329	0.337083357	14.573379	24	0.932623164	-0.038149019	0.02139738	0.087810675	NA	0.869666667
IgD on IgD+ CD38dim	B cell	ebi-a-GCST90001825	bkQpJ5	Biliary tract cancer	exposure	24	-0.012921725	0.058646916	0.827645296	0.99 (0.88-1.11)	-0.050902782	0.056733785	0.369600635	0.95 (0.85-1.06)	0.018251639	0.035880483	0.61097742	0.986937754	1.02 (0.95-1.09)	-0.050752797	0.061381269	0.416820943	0.95 (0.84-1.07)	0.026038246	0.106739398	0.80943842	1.03 (0.83-1.27)	NA	42.67859914	0.282922859	26.66068127	23	0.270679599	0.01477183	0.020733769	0.483672757	NA	0.193
IgD on unsw mem	B cell	ebi-a-GCST90001826	KkV310	Biliary tract cancer	exposure	22	0.047151635	0.067763848	0.494546839	1.05 (0.92-1.20)	0.028577903	0.058348595	0.624290461	1.03 (0.92-1.15)	0.072733075	0.039578958	0.066111005	0.970259403	1.08 (1.00-1.16)	0.076764993	0.050605076	0.144191507	1.08 (0.98-1.19)	0.114824077	0.100901795	0.267946617	1.12 (0.92-1.37)	NA	42.72486225	0.261097962	28.5976174	21	0.124001853	0.012517736	0.023883989	0.60596528	NA	0.156333333
IgD on IgD+	B cell	ebi-a-GCST90001827	If6nSf	Biliary tract cancer	exposure	23	0.226197368	0.090014847	0.020207117	1.25 (1.05-1.50)	0.192502721	0.065872757	0.003474099	1.21 (1.07-1.38)	0.106950031	0.047702874	0.024961118	0.970259403	1.11 (1.01-1.22)	0.173067047	0.065077577	0.014322953	1.19 (1.05-1.35)	0.114072041	0.113758028	0.326879007	1.12 (0.90-1.40)	NA	38.97496905	0.248766027	23.87080396	22	0.354037954	-0.035651484	0.02274339	0.131931131	NA	0.360333333
IgD on transitional	B cell	ebi-a-GCST90001828	KjOTSK	Biliary tract cancer	exposure	32	0.058603602	0.098792334	0.557493438	1.06 (0.87-1.29)	0.170520445	0.072444652	0.018582452	1.19 (1.03-1.37)	0.045616663	0.047458839	0.336459801	0.970259403	1.05 (0.95-1.15)	0.150526719	0.071343501	0.043039632	1.16 (1.01-1.34)	-0.054845481	0.169033268	0.747764914	0.95 (0.68-1.32)	NA	35.19567013	0.316255627	42.89629813	31	0.075750852	-0.003585996	0.022333783	0.87351332	NA	0.057
BAFF-R on B cell	B cell	ebi-a-GCST90001829	RJd1Vh	Biliary tract cancer	exposure	22	-0.077344695	0.053162774	0.161222654	0.93 (0.83-1.03)	-0.075056171	0.044193902	0.089444039	0.93 (0.85-1.01)	-0.065785689	0.034463641	0.056282317	0.970259403	0.94 (0.88-1.00)	-0.062497331	0.043540646	0.165907078	0.94 (0.86-1.02)	-0.032797751	0.091374446	0.723225176	0.97 (0.81-1.16)	NA	137.729774	0.670782789	26.12921128	21	0.201565008	0.007947207	0.024622755	0.750227966	NA	0.269666667
BAFF-R on CD20-	B cell	ebi-a-GCST90001830	If6nSf	Biliary tract cancer	exposure	14	-0.037229075	0.100706925	0.71806433	0.96 (0.79-1.17)	-0.00311469	0.084299149	0.970526423	1.00 (0.85-1.18)	-0.010742896	0.062631272	0.863810137	0.994711594	0.99 (0.88-1.12)	-0.011661587	0.076341308	0.880936245	0.99 (0.85-1.15)	0.070270431	0.137916896	0.618931512	1.07 (0.82-1.41)	NA	28.73347659	0.115535637	14.2526428	13	0.356295354	0.013341913	0.03746475	0.727933806	NA	0.476
CD62L on CD62L+ myeloid DC	cDC	ebi-a-GCST90001831	wZTn6E	Biliary tract cancer	exposure	15	0.002648008	0.172132389	0.987959773	1.00 (0.72-1.40)	-0.013713437	0.096908649	0.887467922	0.99 (0.82-1.19)	-0.05551851	0.072274107	0.442388586	0.970259403	0.95 (0.82-1.09)	0.058533047	0.135358719	0.672016233	1.06 (0.81-1.38)	-0.085269148	0.145924249	0.568289914	0.92 (0.69-1.22)	NA	28.46855803	0.122808029	9.153946957	14	0.821064036	-0.012998846	0.034912437	0.715648525	NA	0.821666667
CD62L on CD62L+ plasmacytoid DC	cDC	ebi-a-GCST90001832	fylDa5	Biliary tract cancer	exposure	16	0.023304186	0.1446642	0.874322787	1.02 (0.77-1.36)	0.029545034	0.086322421	0.732152424	1.03 (0.87-1.22)	0.011984403	0.063679495	0.850720826	0.994711594	1.01 (0.89-1.15)	0.033167554	0.099501744	0.743494196	1.03 (0.85-1.26)	-0.091635939	0.129902313	0.491358167	0.91 (0.71-1.18)	NA	30.88094051	0.141768245	22.38465479	15	0.098107549	-0.003291843	0.034954835	0.92630534	NA	0.131666667
CD62L on CD62L+ DC	cDC	ebi-a-GCST90001833	suoHTa	Biliary tract cancer	exposure	26	-0.073671127	0.121489613	0.54994353	0.93 (0.73-1.18)	0.011877718	0.07983786	0.881732753	1.01 (0.87-1.18)	-0.026099578	0.065090182	0.688438047	0.986937754	0.97 (0.86-1.11)	0.008307142	0.08153706	0.919663267	1.01 (0.86-1.18)	-0.024442467	0.133621971	0.856334187	0.98 (0.75-1.27)	NA	24.06970888	0.18084251	41.41872004	25	0.020734446	0.013161616	0.028196139	0.644861416	NA	0.032
CD62L on monocyte	cDC	ebi-a-GCST90001834	RtN9Fv	Biliary tract cancer	exposure	25	-0.015124576	0.049021725	0.760457742	0.98 (0.89-1.08)	-0.034822199	0.047508539	0.46357845	0.97 (0.88-1.06)	0.003534791	0.034069353	0.917365509	0.994711594	1.00 (0.94-1.07)	-0.016127585	0.043462173	0.713839547	0.98 (0.90-1.07)	0.020081091	0.08640652	0.818195814	1.02 (0.86-1.21)	NA	30.23267114	0.214784884	27.85257612	24	0.266307215	0.011696117	0.020000573	0.564382792	NA	0.313333333
CD62L on granulocyte	cDC	ebi-a-GCST90001835	bkQpJ5	Biliary tract cancer	exposure	16	-0.097451414	0.160227681	0.552790898	0.91 (0.66-1.24)	-0.062850323	0.112513652	0.576433547	0.94 (0.75-1.17)	-0.039243921	0.074608383	0.59888903	0.986937754	0.96 (0.83-1.11)	-0.06832813	0.110722189	0.546414055	0.93 (0.75-1.16)	-0.15832271	0.161223459	0.341670772	0.85 (0.62-1.17)	NA	21.97237033	0.101687793	21.14984077	15	0.132109787	0.014699049	0.033290884	0.665569681	NA	0.185666667
CD66b on CD66b++ myeloid cell	Myeloid cell	ebi-a-GCST90001836	suoHTa	Biliary tract cancer	exposure	26	-0.027784105	0.061579572	0.655902882	0.97 (0.86-1.10)	-0.050812353	0.062154364	0.413632085	0.95 (0.84-1.07)	-0.031868737	0.038454172	0.40724822	0.970259403	0.97 (0.90-1.04)	-0.024097006	0.054864259	0.664281339	0.98 (0.88-1.09)	0.123388253	0.118728984	0.308639065	1.13 (0.90-1.43)	NA	21.81778248	0.164095028	25.59012651	25	0.429722076	-0.002004881	0.023104955	0.931572026	NA	0.469666667
CD66b on Gr MDSC	Myeloid cell	ebi-a-GCST90001837	RtN9Fv	Biliary tract cancer	exposure	21	0.001043568	0.090157108	0.990885378	1.00 (0.84-1.19)	-0.018629109	0.064812549	0.773782642	0.98 (0.86-1.11)	-0.001635972	0.041968961	0.968905913	0.994711594	1.00 (0.92-1.08)	-0.005562429	0.06801543	0.935633093	0.99 (0.87-1.14)	0.019949431	0.104388364	0.850367852	1.02 (0.83-1.25)	NA	21.51668192	0.130718278	22.46619986	20	0.315758258	-0.00093802	0.027219211	0.972868458	NA	0.359
CD3 on naive CD8br	Maturation stages of T cell	ebi-a-GCST90001838	DE6wd2	Biliary tract cancer	exposure	27	0.050555938	0.070410795	0.479405333	1.05 (0.92-1.21)	-0.034234297	0.056059394	0.541412081	0.97 (0.87-1.08)	0.030032427	0.039547596	0.447613583	0.970259403	1.03 (0.95-1.11)	-0.033144013	0.057857222	0.571661808	0.97 (0.86-1.08)	-0.036030495	0.100427188	0.722662433	0.96 (0.79-1.17)	NA	47.02404831	0.342332529	19.85542163	26	0.798358067	-0.007191953	0.020414081	0.727563314	NA	0.767
CD3 on EM CD8br	Maturation stages of T cell	ebi-a-GCST90001839	WxokQi	Biliary tract cancer	exposure	20	-0.089291434	0.078519043	0.270369379	0.91 (0.78-1.07)	-0.079419694	0.077228877	0.303776832	0.92 (0.79-1.07)	-0.022352134	0.05291736	0.67273527	0.986937754	0.98 (0.88-1.08)	-0.110666391	0.07424142	0.152474279	0.90 (0.77-1.04)	0.142936206	0.129912533	0.284968485	1.15 (0.89-1.49)	NA	28.98118884	0.16596662	17.03531557	19	0.587475177	0.023917612	0.020726632	0.263610608	NA	0.507666667
CD3 on TD CD8br	Maturation stages of T cell	ebi-a-GCST90001840	Z3KpJI	Biliary tract cancer	exposure	24	-0.050543194	0.118995348	0.675144695	0.95 (0.75-1.20)	0.081611348	0.079978001	0.307528148	1.09 (0.93-1.27)	0.043866548	0.053033649	0.408154551	0.970259403	1.04 (0.94-1.16)	0.111358727	0.112444374	0.33231057	1.12 (0.90-1.39)	0.09374106	0.128297412	0.47236826	1.10 (0.85-1.41)	NA	23.20675224	0.160937648	25.50616634	23	0.324726394	0.026199693	0.029125075	0.378096794	NA	0.321333333
CD3 on CM CD4+	Maturation stages of T cell	ebi-a-GCST90001841	KkV310	Biliary tract cancer	exposure	25	-0.042673795	0.059348625	0.479361127	0.96 (0.85-1.08)	-0.000504084	0.051535728	0.992195814	1.00 (0.90-1.11)	-0.009530882	0.035878877	0.790516102	0.994711594	0.99 (0.92-1.06)	-0.042517468	0.045374917	0.358079572	0.96 (0.88-1.05)	-0.093432977	0.090332201	0.311294045	0.91 (0.76-1.09)	NA	43.29892028	0.296392072	32.08808108	24	0.124823398	0.016588651	0.021077782	0.439304745	NA	0.164
CD3 on Naive CD4+	Maturation stages of T cell	ebi-a-GCST90001842	bkQpJ5	Biliary tract cancer	exposure	29	0.001900272	0.051042985	0.970576423	1.00 (0.91-1.11)	-0.042316192	0.049451703	0.392159597	0.96 (0.87-1.06)	0.002243338	0.034874237	0.948710242	0.994711594	1.00 (0.94-1.07)	-0.03146526	0.04296336	0.47002677	0.97 (0.89-1.05)	0.012034786	0.080170583	0.881750238	1.01 (0.86-1.18)	NA	52.81974854	0.400923484	26.66899533	28	0.536321968	0.000152423	0.016559705	0.992723666	NA	0.569333333
CD3 on EM CD4+	Maturation stages of T cell	ebi-a-GCST90001843	AUvd0g	Biliary tract cancer	exposure	19	0.030599264	0.079271726	0.704281253	1.03 (0.88-1.20)	-0.013764821	0.065217879	0.832841229	0.99 (0.87-1.12)	-0.007757679	0.044249335	0.860830236	0.994711594	0.99 (0.91-1.08)	-0.047364123	0.058542414	0.429047819	0.95 (0.85-1.07)	-0.047364123	0.109490436	0.670453353	0.95 (0.77-1.18)	NA	40.17991026	0.212597375	22.60268477	18	0.206322677	-0.015971806	0.025463728	0.538837432	NA	0.267
CD3 on TD CD4+	Maturation stages of T cell	ebi-a-GCST90001844	EKOMlM	Biliary tract cancer	exposure	23	0.01631002	0.062139999	0.795515105	1.02 (0.90-1.15)	0.05078238	0.064870466	0.433728457	1.05 (0.93-1.19)	-0.052322245	0.042758105	0.221072905	0.970259403	0.95 (0.87-1.03)	0.047788024	0.071832311	0.512791346	1.05 (0.91-1.21)	0.037063845	0.117677693	0.755759402	1.04 (0.82-1.31)	NA	25.23981362	0.167274622	20.46178154	22	0.554178352	-0.028251938	0.01856102	0.14289786	NA	0.533
CD3 on CD45RA- CD4+	Maturation stages of T cell	ebi-a-GCST90001845	KjOTSK	Biliary tract cancer	exposure	28	0.011172622	0.070838233	0.875895791	1.01 (0.88-1.16)	0.001064548	0.059194254	0.98565164	1.00 (0.89-1.12)	-0.035180513	0.03990423	0.377980356	0.970259403	0.97 (0.89-1.04)	-0.026386762	0.050319709	0.604291583	0.97 (0.88-1.07)	-0.049454131	0.110579877	0.658279574	0.95 (0.77-1.18)	NA	37.53673408	0.29210223	37.90328623	27	0.07940255	-0.018714643	0.021226503	0.38603691	NA	0.119666667
CD3 on CM CD8br	Maturation stages of T cell	ebi-a-GCST90001846	awR1F8	Biliary tract cancer	exposure	18	-0.034256122	0.144858191	0.816060766	0.97 (0.73-1.28)	-0.053443478	0.088524714	0.546034787	0.95 (0.80-1.13)	0.075228999	0.059993526	0.209859474	0.970259403	1.08 (0.96-1.21)	-0.057171722	0.092405902	0.544314612	0.94 (0.79-1.13)	-0.02132359	0.165757002	0.89914928	0.98 (0.71-1.35)	NA	37.27594912	0.188838414	22.22309712	17	0.176290806	0.029417071	0.034204078	0.402467238	NA	0.152333333
CD3 on HLA DR+ T cell	TBNK	ebi-a-GCST90001847	ir79GV	Biliary tract cancer	exposure	28	0.047346989	0.058736507	0.427501901	1.05 (0.93-1.18)	0.063332749	0.059350224	0.285925731	1.07 (0.95-1.20)	0.048425119	0.039841516	0.224196921	0.970259403	1.05 (0.97-1.13)	0.062593631	0.060111501	0.30697488	1.06 (0.95-1.20)	0.001622437	0.115289414	0.988875429	1.00 (0.80-1.26)	NA	29.84616101	0.238062437	29.26837268	27	0.348007314	0.000480158	0.018162572	0.979110915	NA	0.354333333
CD3 on NKT	TBNK	ebi-a-GCST90001848	awR1F8	Biliary tract cancer	exposure	17	-0.090850433	0.096928169	0.363453342	0.91 (0.76-1.10)	-0.012416551	0.086577187	0.885961674	0.99 (0.83-1.17)	-0.010236869	0.057578593	0.858888298	0.994711594	0.99 (0.88-1.11)	-0.026011303	0.082611411	0.756934407	0.97 (0.83-1.15)	-0.219840566	0.150594985	0.163697096	0.80 (0.60-1.08)	NA	23.62301272	0.116078855	22.04637982	16	0.1417003	0.034194185	0.029743519	0.268294889	NA	0.189
CD3 on HLA DR+ CD4+	TBNK	ebi-a-GCST90001849	mRWJ8P	Biliary tract cancer	exposure	26	-0.050330851	0.094666493	0.59984526	0.95 (0.79-1.14)	-0.088600519	0.069491259	0.202313503	0.92 (0.80-1.05)	-0.063198006	0.047986028	0.187835779	0.970259403	0.94 (0.85-1.03)	-0.076788875	0.074900462	0.315081312	0.93 (0.80-1.07)	-0.105189095	0.118367403	0.38265365	0.90 (0.71-1.14)	NA	33.1712047	0.243465404	27.12138539	25	0.349847717	-0.003553141	0.022026288	0.873196634	NA	0.382333333
CD3 on HLA DR+ CD8br	TBNK	ebi-a-GCST90001850	RtN9Fv	Biliary tract cancer	exposure	26	-0.051344232	0.083050918	0.542249509	0.95 (0.81-1.12)	0.029491309	0.069625465	0.671878906	1.03 (0.90-1.18)	0.037072099	0.047610775	0.436186298	0.970259403	1.04 (0.95-1.14)	0.030278496	0.070236276	0.670093871	1.03 (0.90-1.18)	0.171972361	0.123959378	0.177585972	1.19 (0.93-1.51)	NA	25.25818385	0.18913059	30.45752969	25	0.207613891	0.031860759	0.023427114	0.186470941	NA	0.233333333
CD3 on T cell	Treg	ebi-a-GCST90001851	RtN9Fv	Biliary tract cancer	exposure	31	-0.001575051	0.043296816	0.971230222	1.00 (0.92-1.09)	-0.056778777	0.045326593	0.21032974	0.94 (0.86-1.03)	-0.01618839	0.030544295	0.596113888	0.986937754	0.98 (0.93-1.04)	-0.03463339	0.041000163	0.404957206	0.97 (0.89-1.05)	-0.054267913	0.074120815	0.469755692	0.95 (0.82-1.10)	NA	31.14234606	0.274036106	31.69482761	30	0.381853533	-0.007756864	0.015598745	0.622744645	NA	0.378666667
CD3 on CD39+ resting Treg	Treg	ebi-a-GCST90001852	RDyFMA	Biliary tract cancer	exposure	22	-0.005280408	0.0637197	0.934779254	0.99 (0.88-1.13)	0.014184626	0.062351814	0.820040102	1.01 (0.90-1.15)	0.015209083	0.043469543	0.726429467	0.986937754	1.02 (0.93-1.11)	-0.006966342	0.058956597	0.907063404	0.99 (0.88-1.11)	0.109302791	0.090943049	0.242788115	1.12 (0.93-1.33)	NA	26.91946552	0.169986936	18.00191875	21	0.6488828	0.010010022	0.022761122	0.664807752	NA	0.698
CD3 on activated Treg	Treg	ebi-a-GCST90001853	If6nSf	Biliary tract cancer	exposure	21	-0.045245494	0.067584544	0.511252979	0.96 (0.84-1.09)	-0.073052509	0.060350615	0.226099228	0.93 (0.83-1.05)	-0.034790509	0.041484083	0.401667332	0.970259403	0.97 (0.89-1.05)	-0.065030331	0.067263264	0.345188906	0.94 (0.82-1.07)	-0.053730555	0.092818201	0.56913328	0.95 (0.79-1.14)	NA	52.31584926	0.292223677	12.98998423	20	0.877813367	0.004350637	0.022202579	0.846728364	NA	0.867333333
CD3 on CD39+ activated Treg	Treg	ebi-a-GCST90001854	DE6wd2	Biliary tract cancer	exposure	26	0.000283747	0.070144126	0.996805847	1.00 (0.87-1.15)	-0.079444879	0.063584787	0.211507043	0.92 (0.82-1.05)	-0.047821606	0.040996971	0.243425759	0.970259403	0.95 (0.88-1.03)	-0.065721987	0.065518162	0.325418299	0.94 (0.82-1.06)	-0.102542344	0.089479252	0.262650623	0.90 (0.76-1.08)	NA	44.58089042	0.315245994	17.25631594	25	0.872287584	-0.018486542	0.021872464	0.406348307	NA	0.862333333
CD3 on secreting Treg	Treg	ebi-a-GCST90001855	RtN9Fv	Biliary tract cancer	exposure	21	-0.032656134	0.065279074	0.622640823	0.97 (0.85-1.10)	-0.054669746	0.055618006	0.32563181	0.95 (0.85-1.06)	-0.015164628	0.040818933	0.710257953	0.986937754	0.98 (0.91-1.07)	-0.044670903	0.055187022	0.427784383	0.96 (0.86-1.07)	-0.040406715	0.079435756	0.616547943	0.96 (0.82-1.12)	NA	51.79349175	0.290270202	15.55547056	20	0.743790923	0.007790176	0.022688363	0.735101077	NA	0.762666667
CD3 on CD39+ secreting Treg	Treg	ebi-a-GCST90001856	DE6wd2	Biliary tract cancer	exposure	27	-0.025512328	0.076298427	0.740885202	0.97 (0.84-1.13)	-0.073111168	0.065097382	0.261393082	0.93 (0.82-1.06)	0.02498828	0.044168476	0.571564285	0.986937754	1.03 (0.94-1.12)	-0.05623423	0.066567107	0.405943166	0.95 (0.83-1.08)	-0.010986157	0.124581663	0.930405859	0.99 (0.77-1.26)	NA	38.63659444	0.286985677	22.63715467	26	0.653383861	0.018443133	0.022720977	0.424612407	NA	0.621333333
CD3 on activated & secreting Treg	Treg	ebi-a-GCST90001857	WxokQi	Biliary tract cancer	exposure	22	-0.023579448	0.063368045	0.713729607	0.98 (0.86-1.11)	-0.065406175	0.054451858	0.229683577	0.94 (0.84-1.04)	-0.015835076	0.040485721	0.695703036	0.986937754	0.98 (0.91-1.07)	-0.054921441	0.063730915	0.39854756	0.95 (0.84-1.07)	-0.060628607	0.090094289	0.508319957	0.94 (0.79-1.12)	NA	52.23327521	0.30444147	11.53853959	21	0.951246711	0.003283964	0.020671566	0.875369422	NA	0.938
CD3 on CD45RA+ CD4+	Treg	ebi-a-GCST90001858	If6nSf	Biliary tract cancer	exposure	32	0.023236042	0.048274602	0.633773951	1.02 (0.93-1.13)	-0.006880283	0.047897426	0.885779859	0.99 (0.90-1.09)	0.006740726	0.033964065	0.842680163	0.994711594	1.01 (0.94-1.08)	-0.012431586	0.046603538	0.791426611	0.99 (0.90-1.08)	0.010559399	0.067437668	0.876591066	1.01 (0.89-1.15)	NA	45.86864396	0.393260682	29.0616117	31	0.566024406	-0.007681541	0.015975472	0.63412316	NA	0.591666667
CD3 on CD8br	Treg	ebi-a-GCST90001859	RJd1Vh	Biliary tract cancer	exposure	23	0.024692923	0.062113981	0.694979775	1.03 (0.91-1.16)	0.003877696	0.056074352	0.944868026	1.00 (0.90-1.12)	0.011028991	0.038942148	0.777012223	0.994711594	1.01 (0.94-1.09)	0.004147646	0.047981158	0.931896022	1.00 (0.91-1.10)	0.034022006	0.103163759	0.744680875	1.03 (0.85-1.27)	NA	32.3608914	0.210969697	27.53298018	22	0.191679057	-0.006157109	0.019534081	0.755721852	NA	0.236666667
CD3 on CD39+ CD4+	Treg	ebi-a-GCST90001860	KjOTSK	Biliary tract cancer	exposure	27	0.003537774	0.058705924	0.952425619	1.00 (0.89-1.13)	-0.064048501	0.051014003	0.209294318	0.94 (0.85-1.04)	-0.024855788	0.035895058	0.488650316	0.977795978	0.98 (0.91-1.05)	-0.04943115	0.055869662	0.384396255	0.95 (0.85-1.06)	-0.053617827	0.080590659	0.511711057	0.95 (0.81-1.11)	NA	47.11280908	0.33772939	21.32183737	26	0.725166347	-0.012779031	0.020907242	0.546568677	NA	0.74
CD3 on CD28+ CD4+	Treg	ebi-a-GCST90001861	WxokQi	Biliary tract cancer	exposure	24	0.008383415	0.101423617	0.934871401	1.01 (0.83-1.23)	-0.021695832	0.075233389	0.773055595	0.98 (0.84-1.13)	0.021692593	0.050388546	0.666827295	0.986937754	1.02 (0.93-1.13)	-0.001140948	0.069401745	0.987025336	1.00 (0.87-1.14)	0.141823131	0.131378493	0.291555547	1.15 (0.89-1.49)	NA	37.09461376	0.249171631	25.36276817	23	0.331856286	0.004376096	0.028213598	0.878152094	NA	0.337333333
CD3 on CD28+ DN (CD4-CD8-)	Treg	ebi-a-GCST90001862	KkV310	Biliary tract cancer	exposure	15	-0.058091703	0.085752339	0.51000636	0.94 (0.80-1.12)	-0.075040467	0.069875446	0.282859645	0.93 (0.81-1.06)	0.026110055	0.064836738	0.687165526	0.986937754	1.03 (0.90-1.17)	-0.046254923	0.064956799	0.488108429	0.95 (0.84-1.08)	0.166414164	0.137988462	0.247803865	1.18 (0.90-1.55)	NA	21.35338723	0.092668285	26.8074324	14	0.020393588	0.048404215	0.033741053	0.175024064	rs7257674	0.006333333
CD3 on CD28+ CD45RA- CD8br	Treg	ebi-a-GCST90001863	TFsIL1	Biliary tract cancer	exposure	18	-0.134055247	0.130421902	0.319305539	0.87 (0.68-1.13)	-0.058906159	0.080293592	0.463171454	0.94 (0.81-1.10)	0.027219657	0.057852583	0.637997626	0.986937754	1.03 (0.92-1.15)	-0.069632953	0.089558921	0.44754367	0.93 (0.78-1.11)	-0.049422384	0.116691802	0.677219217	0.95 (0.76-1.20)	NA	33.87513418	0.173579872	10.79627452	17	0.866956418	0.046746173	0.033880634	0.186647526	NA	0.855333333
CD3 on CD28+ CD45RA+ CD8br	Treg	ebi-a-GCST90001864	ir79GV	Biliary tract cancer	exposure	24	-0.056387788	0.086021375	0.518936729	0.95 (0.80-1.12)	-0.0688343	0.062390072	0.269901544	0.93 (0.83-1.05)	-0.053975421	0.044392704	0.224037328	0.970259403	0.95 (0.87-1.03)	-0.062086193	0.057492069	0.291377433	0.94 (0.84-1.05)	-0.040134649	0.085140979	0.641802724	0.96 (0.81-1.14)	NA	49.42017684	0.319947969	10.79870661	23	0.98514942	0.000810866	0.024766482	0.97417678	NA	0.988
CD3 on CD28- CD8br	Treg	ebi-a-GCST90001865	KkV310	Biliary tract cancer	exposure	20	-0.013790651	0.1618373	0.933032666	0.99 (0.72-1.35)	-0.128335774	0.089643831	0.152253009	0.88 (0.74-1.05)	-0.036561265	0.061239705	0.550494715	0.986937754	0.96 (0.86-1.09)	-0.157166692	0.143277449	0.286376479	0.85 (0.65-1.13)	-0.176224769	0.151934622	0.260469047	0.84 (0.62-1.13)	NA	24.39252885	0.14076711	21.83955323	19	0.2923141	-0.004934383	0.031882899	0.878728134	NA	0.284666667
CD3 on CD39+ CD8br	Treg	ebi-a-GCST90001866	Z3KpJI	Biliary tract cancer	exposure	16	-0.116761276	0.148609708	0.44514322	0.89 (0.66-1.19)	0.099630053	0.08918953	0.263968688	1.10 (0.93-1.32)	0.110725754	0.06241816	0.076073917	0.970259403	1.12 (0.99-1.26)	0.01613593	0.107762219	0.88296734	1.02 (0.82-1.26)	0.262003953	0.162805273	0.12838825	1.30 (0.94-1.79)	NA	32.99888689	0.150530715	15.72470449	15	0.400580167	0.061983423	0.036746938	0.113794142	NA	0.383
CD3 on CD4+	Treg	ebi-a-GCST90001867	suoHTa	Biliary tract cancer	exposure	29	0.089149754	0.068351484	0.20314638	1.09 (0.96-1.25)	0.066204081	0.070085736	0.344855155	1.07 (0.93-1.23)	0.03422083	0.043938031	0.43607217	0.970259403	1.03 (0.95-1.13)	0.072306711	0.064181825	0.269478217	1.07 (0.95-1.22)	0.0823952	0.112841299	0.471341748	1.09 (0.87-1.35)	NA	23.20085257	0.194469729	29.01637631	28	0.411697616	-0.020109333	0.018953237	0.298090153	NA	0.455666667
CD3 on CD4 Treg	Treg	ebi-a-GCST90001868	AUvd0g	Biliary tract cancer	exposure	11	-0.148246832	0.101943386	0.179856375	0.86 (0.71-1.05)	-0.07331811	0.067788256	0.279441245	0.93 (0.81-1.06)	-0.060023274	0.056075719	0.284440708	0.970259403	0.94 (0.84-1.05)	-0.074080101	0.064433971	0.277018553	0.93 (0.82-1.05)	-0.042059292	0.102358468	0.689811105	0.96 (0.78-1.17)	NA	84.27556252	0.239843099	4.765971352	10	0.906253024	0.035019351	0.033793382	0.327112179	NA	0.938
CD3 on resting Treg	Treg	ebi-a-GCST90001869	eKlMUw	Biliary tract cancer	exposure	36	0.085892709	0.070397151	0.230816367	1.09 (0.95-1.25)	0.057221786	0.065720897	0.383929604	1.06 (0.93-1.20)	0.053825561	0.04383884	0.219520062	0.970259403	1.06 (0.97-1.15)	0.050691239	0.06961557	0.471359837	1.05 (0.92-1.21)	0.030925286	0.098615438	0.755690213	1.03 (0.85-1.25)	NA	24.59573988	0.255718731	25.03634998	35	0.893536466	-0.010725704	0.018423288	0.564285108	NA	0.911333333
CD34 on HSC	Myeloid cell	ebi-a-GCST90001870	B7siKl	Biliary tract cancer	exposure	12	-0.032786519	0.045314918	0.485936728	0.97 (0.89-1.06)	-0.022230459	0.03964959	0.575020393	0.98 (0.90-1.06)	-0.045864002	0.03201166	0.151935576	0.970259403	0.96 (0.90-1.02)	-0.024284698	0.034495871	0.496072795	0.98 (0.91-1.04)	-0.053849371	0.07768729	0.502584926	0.95 (0.81-1.10)	NA	31.90755956	0.110102999	4.638104758	11	0.947419532	-0.010014519	0.024561187	0.692058591	NA	0.845666667
HVEM on T cell	Maturation stages of T cell	ebi-a-GCST90001871	2Hjefc	Biliary tract cancer	exposure	25	0.060402269	0.080246745	0.459261436	1.06 (0.91-1.24)	0.074052556	0.061246335	0.226626861	1.08 (0.96-1.21)	0.071774521	0.037240047	0.053936304	0.970259403	1.07 (1.00-1.16)	0.081283496	0.064162104	0.217366981	1.08 (0.96-1.23)	0.176977834	0.103246417	0.099392929	1.19 (0.97-1.46)	NA	22.60700572	0.163375419	32.27247384	24	0.120378455	0.004529993	0.026709555	0.866806091	NA	0.148666667
HVEM on naive CD8br	Maturation stages of T cell	ebi-a-GCST90001872	bkQpJ5	Biliary tract cancer	exposure	21	0.025425025	0.034696901	0.472639836	1.03 (0.96-1.10)	0.000864872	0.033743573	0.979551891	1.00 (0.94-1.07)	-0.002834541	0.023787246	0.905146833	0.994711594	1.00 (0.95-1.04)	0.009720486	0.028055325	0.732603925	1.01 (0.96-1.07)	0.024502314	0.052392414	0.645076919	1.02 (0.92-1.14)	NA	23.52799977	0.142814676	19.09766885	20	0.515485825	-0.020667245	0.018473181	0.277183707	NA	0.609
HVEM on EM CD8br	Maturation stages of T cell	ebi-a-GCST90001873	DE6wd2	Biliary tract cancer	exposure	18	-0.013245258	0.07646493	0.864650915	0.99 (0.85-1.15)	-0.019037059	0.059267998	0.748056558	0.98 (0.87-1.10)	-0.042703626	0.041526382	0.303785548	0.970259403	0.96 (0.88-1.04)	-0.00069579	0.070466237	0.992236692	1.00 (0.87-1.15)	-0.069346809	0.098648534	0.49159087	0.93 (0.77-1.13)	NA	23.18745304	0.120610574	13.7601615	17	0.684000501	-0.012431159	0.027094452	0.652542898	NA	0.710666667
HVEM on TD CD8br	Maturation stages of T cell	ebi-a-GCST90001874	ir79GV	Biliary tract cancer	exposure	25	-0.108722734	0.078614998	0.179952031	0.90 (0.77-1.05)	-0.059935813	0.052336394	0.252124934	0.94 (0.85-1.04)	-0.019816898	0.037947587	0.601518833	0.986937754	0.98 (0.91-1.06)	-0.070040597	0.072174192	0.341507362	0.93 (0.81-1.07)	-0.076104595	0.084763275	0.37818548	0.93 (0.78-1.09)	NA	21.41655894	0.154898612	20.15512887	24	0.68792092	0.031256007	0.024205055	0.209427112	NA	0.701666667
HVEM on CD4+	Maturation stages of T cell	ebi-a-GCST90001875	bkQpJ5	Biliary tract cancer	exposure	20	0.046615198	0.064877957	0.48166881	1.05 (0.92-1.19)	0.033823828	0.059470608	0.569526723	1.03 (0.92-1.16)	0.040445352	0.039620274	0.30733753	0.970259403	1.04 (0.96-1.13)	0.039848924	0.063225514	0.536027641	1.04 (0.92-1.18)	0.174724297	0.09367772	0.077678731	1.19 (0.99-1.43)	NA	23.76131155	0.137290402	11.22144819	19	0.916164435	-0.002849362	0.023726002	0.905738605	NA	0.919666667
HVEM on CM CD4+	Maturation stages of T cell	ebi-a-GCST90001876	Z3KpJI	Biliary tract cancer	exposure	18	-0.065264137	0.034791699	0.07904164	0.94 (0.88-1.00)	-0.017807329	0.031986316	0.577720733	0.98 (0.92-1.05)	-0.040502027	0.023882786	0.089911089	0.970259403	0.96 (0.92-1.01)	-0.025538304	0.02974839	0.402571627	0.97 (0.92-1.03)	-0.068149659	0.060438342	0.275157156	0.93 (0.83-1.05)	NA	23.49705105	0.122196894	11.3618986	17	0.837144283	0.021303252	0.02176575	0.342271062	NA	0.757666667
HVEM on naive CD4+	Maturation stages of T cell	ebi-a-GCST90001877	ir79GV	Biliary tract cancer	exposure	18	0.017449246	0.044105004	0.697603596	1.02 (0.93-1.11)	-0.004303954	0.038731801	0.911519628	1.00 (0.92-1.07)	-0.009914966	0.027973285	0.723006086	0.986937754	0.99 (0.94-1.05)	-0.002062777	0.031921754	0.949230532	1.00 (0.94-1.06)	-0.033882941	0.064134907	0.604115069	0.97 (0.85-1.10)	NA	23.05493945	0.119966051	18.17743252	17	0.377730764	-0.01846777	0.022309766	0.419966335	NA	0.483
HVEM on EM CD4+	Maturation stages of T cell	ebi-a-GCST90001878	ir79GV	Biliary tract cancer	exposure	22	-0.015760553	0.048944108	0.750785708	0.98 (0.89-1.08)	-0.01038894	0.03524003	0.768142787	0.99 (0.92-1.06)	-0.0262056	0.027131806	0.334112877	0.970259403	0.97 (0.92-1.03)	-0.018163915	0.033185847	0.589915916	0.98 (0.92-1.05)	-0.087775337	0.088066774	0.330261382	0.92 (0.77-1.09)	NA	23.40544545	0.148799366	27.41377998	21	0.157573207	-0.006327839	0.022590393	0.782268352	NA	0.256666667
HVEM on TD CD4+	Maturation stages of T cell	ebi-a-GCST90001879	If6nSf	Biliary tract cancer	exposure	27	0.055920666	0.066495458	0.408336907	1.06 (0.93-1.20)	0.033517119	0.05989863	0.575776836	1.03 (0.92-1.16)	0.034825995	0.036544698	0.340605359	0.970259403	1.04 (0.96-1.11)	0.038279473	0.059406569	0.524983831	1.04 (0.92-1.17)	0.033021929	0.090970338	0.719541895	1.03 (0.86-1.24)	NA	21.8946265	0.170983109	19.22492618	26	0.826794095	-0.007277942	0.019166509	0.707358539	NA	0.841
HVEM on CD45RA- CD4+	Maturation stages of T cell	ebi-a-GCST90001880	WxokQi	Biliary tract cancer	exposure	19	-0.003379482	0.037829821	0.929860658	1.00 (0.93-1.07)	-0.008923019	0.033021941	0.786994976	0.99 (0.93-1.06)	-0.009799761	0.025821735	0.704304749	0.986937754	0.99 (0.94-1.04)	-0.007451312	0.028660604	0.797826294	0.99 (0.94-1.05)	-0.079451444	0.080957419	0.339404381	0.92 (0.79-1.08)	NA	24.55657806	0.134749928	13.15311837	18	0.782397499	-0.00443474	0.019096583	0.819134399	NA	0.834333333
HVEM on CD8br	Maturation stages of T cell	ebi-a-GCST90001881	EKOMlM	Biliary tract cancer	exposure	18	-0.065514407	0.132424972	0.62751615	0.94 (0.72-1.21)	-0.064953027	0.074874639	0.385673399	0.94 (0.81-1.09)	0.004342925	0.051775173	0.933151486	0.994711594	1.00 (0.91-1.11)	-0.11903275	0.108117781	0.286261535	0.89 (0.72-1.10)	-0.126246087	0.123974384	0.322798421	0.88 (0.69-1.12)	NA	23.04569048	0.119912441	19.29540985	17	0.311841781	0.021111173	0.036227671	0.568193553	NA	0.325
HVEM on CM CD8br	Maturation stages of T cell	ebi-a-GCST90001882	ir79GV	Biliary tract cancer	exposure	18	-0.032555169	0.040698289	0.435476274	0.97 (0.89-1.05)	-0.019907605	0.036901394	0.589554924	0.98 (0.91-1.05)	-0.028098872	0.025706737	0.274369745	0.970259403	0.97 (0.92-1.02)	-0.02486821	0.029604047	0.412551728	0.98 (0.92-1.03)	-0.003529876	0.061273939	0.954732506	1.00 (0.88-1.12)	NA	24.48401619	0.127247135	9.193102318	17	0.934008156	0.002907457	0.020585575	0.889445224	NA	0.944666667
CD16-CD56 on NKT	TBNK	ebi-a-GCST90001883	ir79GV	Biliary tract cancer	exposure	33	0.004696901	0.082531493	0.954981807	1.00 (0.85-1.18)	0.006326528	0.063348629	0.920448782	1.01 (0.89-1.14)	-0.057758796	0.044211577	0.191410475	0.970259403	0.94 (0.87-1.03)	-0.008818925	0.065903445	0.894386254	0.99 (0.87-1.13)	0.026700706	0.108033842	0.80636996	1.03 (0.83-1.27)	NA	35.73316568	0.332346735	41.01537348	32	0.131925394	-0.023716181	0.02489703	0.348176438	NA	0.157666667
CD16-CD56 on NK	TBNK	ebi-a-GCST90001884	bhmwQD	Biliary tract cancer	exposure	28	-0.063303626	0.066979493	0.353298906	0.94 (0.82-1.07)	-0.060425451	0.059213288	0.307505077	0.94 (0.84-1.06)	-0.072722906	0.039762136	0.067407299	0.970259403	0.93 (0.86-1.01)	-0.060995432	0.052636021	0.256678266	0.94 (0.85-1.04)	-0.093355616	0.075918113	0.229421991	0.91 (0.78-1.06)	NA	58.31542426	0.429136371	14.13400973	27	0.979911842	-0.004468732	0.02557152	0.862626445	NA	0.984
CD16-CD56 on HLA DR+ NK	TBNK	ebi-a-GCST90001885	awR1F8	Biliary tract cancer	exposure	24	0.065594659	0.038524548	0.102718698	1.07 (0.99-1.15)	0.028505623	0.041789645	0.495162012	1.03 (0.95-1.12)	0.033000396	0.030308017	0.276227147	0.970259403	1.03 (0.97-1.10)	0.039950122	0.036084584	0.279685122	1.04 (0.97-1.12)	0.03375081	0.068369946	0.626234641	1.03 (0.90-1.18)	NA	25.06730071	0.173620369	19.44121331	23	0.675340233	-0.021866926	0.015954668	0.184333472	NA	0.726333333
CD28 on CD39+ activated Treg	Treg	ebi-a-GCST90001886	KkV310	Biliary tract cancer	exposure	20	0.034439075	0.057457668	0.556388337	1.04 (0.92-1.16)	0.123633821	0.060675028	0.041586021	1.13 (1.00-1.27)	0.067723481	0.039021769	0.082646833	0.970259403	1.07 (0.99-1.16)	0.145610867	0.068764094	0.047627827	1.16 (1.01-1.32)	0.184074603	0.093721539	0.064323883	1.20 (1.00-1.44)	NA	27.70918666	0.159119911	20.89793571	19	0.342467804	0.020816645	0.025009329	0.416115667	NA	0.306
CD28 on secreting Treg	Treg	ebi-a-GCST90001887	Z3KpJI	Biliary tract cancer	exposure	17	-0.002820639	0.041013896	0.946078906	1.00 (0.92-1.08)	0.028530128	0.044812946	0.524353352	1.03 (0.94-1.12)	-0.007318064	0.03351247	0.827142086	0.994711594	0.99 (0.93-1.06)	0.001917846	0.039254354	0.961638031	1.00 (0.93-1.08)	0.022402767	0.067555858	0.744481449	1.02 (0.90-1.17)	NA	30.48326864	0.148255716	9.757922021	16	0.878960642	-0.00378348	0.019890897	0.851693575	NA	0.884
CD28 on CD39+ secreting Treg	Treg	ebi-a-GCST90001888	mRWJ8P	Biliary tract cancer	exposure	22	-0.078652433	0.060469889	0.208153431	0.92 (0.82-1.04)	-0.031435806	0.058410221	0.590445778	0.97 (0.86-1.09)	-0.062152884	0.042183951	0.14064928	0.970259403	0.94 (0.87-1.02)	-0.036825784	0.055924889	0.517380619	0.96 (0.86-1.08)	-0.061342732	0.092090677	0.512591014	0.94 (0.79-1.13)	NA	36.46029451	0.226666424	14.45351097	21	0.849342447	0.007378408	0.019374781	0.707347848	NA	0.87
CD28 on activated & secreting Treg	Treg	ebi-a-GCST90001889	If6nSf	Biliary tract cancer	exposure	25	0.039631875	0.04501432	0.387734797	1.04 (0.95-1.14)	0.026563063	0.05565128	0.63313946	1.03 (0.92-1.15)	0.032257323	0.035236217	0.359950544	0.970259403	1.03 (0.96-1.11)	0.023060979	0.048857495	0.641186628	1.02 (0.93-1.13)	-0.006844227	0.089630405	0.939765253	0.99 (0.83-1.18)	NA	26.69625182	0.191457878	15.74973079	24	0.896896877	-0.004960786	0.018843699	0.794694533	NA	0.894
CD28 on CD45RA+ CD4+	Treg	ebi-a-GCST90001890	bkQpJ5	Biliary tract cancer	exposure	13	-0.072799069	0.133163467	0.595507526	0.93 (0.72-1.21)	0.003997684	0.09671609	0.967029453	1.00 (0.83-1.21)	0.004706012	0.067822611	0.944681526	0.994711594	1.00 (0.88-1.15)	0.15777887	0.173515555	0.381088898	1.17 (0.83-1.65)	0.168587327	0.192085157	0.397354906	1.18 (0.81-1.72)	NA	39.09334741	0.144650352	9.666031288	12	0.645233287	0.022388949	0.033103882	0.512804596	NA	0.564333333
CD28 on CD45RA- CD4 not Treg	Treg	ebi-a-GCST90001891	zV4hhX	Biliary tract cancer	exposure	13	-0.068095368	0.132610173	0.617757838	0.93 (0.72-1.21)	-0.035249299	0.093985524	0.707623061	0.97 (0.80-1.16)	-0.027857387	0.064811862	0.667327117	0.986937754	0.97 (0.86-1.10)	-0.053541306	0.111595108	0.640008656	0.95 (0.76-1.18)	0.077577374	0.150636458	0.615908863	1.08 (0.80-1.45)	NA	37.70904602	0.138763254	9.862929427	12	0.627984466	0.010553036	0.030342298	0.734554909	NA	0.624
CD28 on CD39+ CD4+	Treg	ebi-a-GCST90001892	zV4hhX	Biliary tract cancer	exposure	18	-0.146499093	0.09466271	0.141271099	0.86 (0.72-1.04)	-0.044499138	0.060152011	0.459434678	0.96 (0.85-1.08)	-0.052054425	0.060914473	0.392800666	0.970259403	0.95 (0.84-1.07)	-0.051184512	0.059133164	0.398771362	0.95 (0.85-1.07)	0.008672389	0.106059485	0.935785345	1.01 (0.82-1.24)	NA	55.68826627	0.273760618	34.09985591	17	0.008150391	0.042791444	0.033258415	0.216526796	NA	0.017666667
CD28 on CD28+ CD45RA- CD8br	Treg	ebi-a-GCST90001893	ir79GV	Biliary tract cancer	exposure	17	0.099076725	0.163214482	0.552906824	1.10 (0.80-1.52)	0.11462821	0.111255529	0.302862287	1.12 (0.90-1.39)	0.069261982	0.080909907	0.391976576	0.970259403	1.07 (0.91-1.26)	0.166726207	0.167191481	0.333502545	1.18 (0.85-1.64)	0.172192979	0.193390804	0.386450204	1.19 (0.81-1.74)	NA	22.03324308	0.108342355	13.95511298	16	0.602057941	-0.006653268	0.031631626	0.836235936	NA	0.608333333
CD28 on CD28+ CD4+	Treg	ebi-a-GCST90001894	mRWJ8P	Biliary tract cancer	exposure	26	-0.101466657	0.05367758	0.070853354	0.90 (0.81-1.00)	-0.06847042	0.056143058	0.222627717	0.93 (0.84-1.04)	-0.056208117	0.038720057	0.146597897	0.970259403	0.95 (0.88-1.02)	-0.07869193	0.050780074	0.133790567	0.92 (0.84-1.02)	0.024980826	0.093906073	0.792406004	1.03 (0.85-1.23)	NA	29.6621723	0.22033405	20.46811288	25	0.721859618	0.022845459	0.018765478	0.23527995	NA	0.753666667
CD28 on CD28+ DN (CD4-CD8-)	Treg	ebi-a-GCST90001895	RtN9Fv	Biliary tract cancer	exposure	3	0.26156915	1.329472291	0.876326843	1.30 (0.10-17.59)	0.2676762	0.301918064	0.375302063	1.31 (0.72- 2.36)	0.279026078	0.243759971	0.252343586	0.970259403	1.32 (0.82- 2.13)	0.243622519	0.349555228	0.557947514	1.28 (0.64- 2.53)	0.155767833	0.356549017	0.704844332	1.17 (0.58- 2.35)	NA	23.0145634	0.019964903	1.701333996	2	0.427129942	0.002664328	0.197021055	0.991391475	NA	NA
CD28 on CD28+ CD45RA+ CD8br	Treg	ebi-a-GCST90001896	OZ90fC	Biliary tract cancer	exposure	15	-0.101522604	0.072132812	0.182755683	0.90 (0.78-1.04)	-0.021840893	0.070535156	0.756830556	0.98 (0.85-1.12)	-0.036554686	0.048250538	0.448689501	0.970259403	0.96 (0.88-1.06)	-0.07991703	0.073885769	0.297696897	0.92 (0.80-1.07)	-0.07991703	0.112613678	0.489568832	0.92 (0.74-1.15)	NA	44.52599919	0.1858574	13.70879736	14	0.471623629	0.032285274	0.026645665	0.247209882	NA	0.487333333
CD28 on CD39+ CD8br	Treg	ebi-a-GCST90001897	fylDa5	Biliary tract cancer	exposure	22	0.065462424	0.037160162	0.093412372	1.07 (0.99-1.15)	0.048347548	0.045380068	0.286698711	1.05 (0.96-1.15)	0.059932816	0.031104795	0.05400417	0.970259403	1.06 (1.00-1.13)	0.051522562	0.039344664	0.204505662	1.05 (0.97-1.14)	0.005132459	0.099999162	0.959551608	1.01 (0.83-1.22)	NA	23.53210619	0.149600283	18.38301394	21	0.624653888	-0.004656355	0.017120675	0.788430895	NA	0.618
CD28 on CD4+	Treg	ebi-a-GCST90001898	If6nSf	Biliary tract cancer	exposure	26	-0.06308975	0.061258482	0.313327719	0.94 (0.83-1.06)	-0.07940872	0.058143561	0.172022025	0.92 (0.82-1.04)	-0.092779905	0.040632388	0.022406946	0.970259403	0.91 (0.84-0.99)	-0.100657525	0.064677171	0.132205122	0.90 (0.80-1.03)	-0.173143699	0.089785541	0.065233739	0.84 (0.71-1.00)	NA	28.6647412	0.21341669	22.60377227	25	0.600688309	-0.011534911	0.017810575	0.523362856	NA	0.639666667
CD28 on CD4 Treg	Treg	ebi-a-GCST90001899	RtN9Fv	Biliary tract cancer	exposure	23	0.010704026	0.03547023	0.765791884	1.01 (0.94-1.08)	-0.043551202	0.044546377	0.328242609	0.96 (0.88-1.04)	0.016526675	0.029984363	0.581512714	0.986937754	1.02 (0.96-1.08)	-0.027338349	0.038918478	0.489763993	0.97 (0.90-1.05)	-0.090855869	0.078550442	0.259818531	0.91 (0.78-1.07)	NA	21.42033678	0.142531507	19.21855617	22	0.631796414	0.00541437	0.017620569	0.76166014	NA	0.582666667
CD28 on resting Treg	Treg	ebi-a-GCST90001900	KjOTSK	Biliary tract cancer	exposure	7	-0.090144006	0.16696301	0.612431451	0.91 (0.66-1.27)	-0.030973397	0.107375849	0.772996362	0.97 (0.79-1.20)	0.006345812	0.092130901	0.945086562	0.994711594	1.01 (0.84-1.21)	-0.098574287	0.117183615	0.43247898	0.91 (0.72-1.14)	0.382733282	0.213865871	0.123722246	1.47 (0.96-2.23)	NA	52.74129733	0.102722022	5.186987677	6	0.520064137	0.030065162	0.043386505	0.519196803	NA	0.468333333
CD28 on CD39+ resting Treg	Treg	ebi-a-GCST90001901	0Q9njO	Biliary tract cancer	exposure	24	-0.008242498	0.032104936	0.79976819	0.99 (0.93-1.06)	-0.020886226	0.037005885	0.572480016	0.98 (0.91-1.05)	-0.019031301	0.027968021	0.496209134	0.977795978	0.98 (0.93-1.04)	-0.019570544	0.031738757	0.543545502	0.98 (0.92-1.04)	-0.053213629	0.073667747	0.477362541	0.95 (0.82-1.10)	NA	24.16862966	0.167615591	20.89309714	23	0.587615953	-0.012024564	0.017570086	0.500883653	NA	0.661333333
CD28 on activated Treg	Treg	ebi-a-GCST90001902	KkV310	Biliary tract cancer	exposure	19	0.077010253	0.06136397	0.226466643	1.08 (0.96-1.22)	-0.003531213	0.068432756	0.958846455	1.00 (0.87-1.14)	0.007301714	0.044380057	0.869316363	0.994711594	1.01 (0.92-1.10)	0.053978281	0.072933179	0.468779965	1.06 (0.91-1.22)	-0.034143986	0.109790769	0.75937983	0.97 (0.78-1.20)	NA	26.78356451	0.146235652	15.35654481	18	0.637357539	-0.031057616	0.018881171	0.11835335	NA	0.531666667
CD86 on myeloid DC	cDC	ebi-a-GCST90001903	EKOMlM	Biliary tract cancer	exposure	22	-0.033979282	0.130289882	0.796915106	0.97 (0.75-1.25)	0.032892654	0.087548992	0.70713571	1.03 (0.87-1.23)	-0.031012438	0.060828159	0.610165755	0.986937754	0.97 (0.86-1.09)	0.008651237	0.091509595	0.92557717	1.01 (0.84-1.21)	0.008651237	0.139371576	0.951091567	1.01 (0.77-1.33)	NA	33.31969622	0.206401462	24.30264462	21	0.278626783	0.000779431	0.029348246	0.979075484	NA	0.323666667
CD86 on CD62L+ myeloid DC	cDC	ebi-a-GCST90001904	If6nSf	Biliary tract cancer	exposure	22	0.102334205	0.070027139	0.1594536	1.11 (0.97-1.27)	0.046365715	0.067235536	0.490444925	1.05 (0.92-1.20)	0.047974931	0.047122635	0.308636721	0.970259403	1.05 (0.96-1.15)	0.052079288	0.064567235	0.428943384	1.05 (0.93-1.20)	0.02595666	0.117143481	0.826781289	1.03 (0.82-1.29)	NA	22.31155913	0.141954261	21.95636695	21	0.402028047	-0.023101416	0.021658202	0.298843498	NA	0.472333333
CD86 on monocyte	cDC	ebi-a-GCST90001905	If6nSf	Biliary tract cancer	exposure	16	-0.053713359	0.069405298	0.451856351	0.95 (0.83-1.09)	-0.012752695	0.068568639	0.852457022	0.99 (0.86-1.13)	-0.006457586	0.050166418	0.897576609	0.994711594	0.99 (0.90-1.10)	-0.030068332	0.064420027	0.6473829	0.97 (0.86-1.10)	-0.000138898	0.100005408	0.998910115	1.00 (0.82-1.22)	NA	22.45213753	0.103872536	8.016647805	15	0.923113537	0.026567437	0.026964907	0.341218806	NA	0.942
CD86 on granulocyte	cDC	ebi-a-GCST90001906	suoHTa	Biliary tract cancer	exposure	21	0.060515093	0.114055562	0.601859994	1.06 (0.85-1.33)	0.038784343	0.090290009	0.667520839	1.04 (0.87-1.24)	-0.009298563	0.060675755	0.878201088	0.994711594	0.99 (0.88-1.12)	-0.036680984	0.144870724	0.802699576	0.96 (0.73-1.28)	0.103055945	0.163463904	0.535537708	1.11 (0.80-1.53)	NA	23.4218533	0.142174253	22.75155843	20	0.301157585	-0.019602719	0.026229254	0.463995403	NA	0.299666667
CCR7 on naive CD4+	Maturation stages of T cell	ebi-a-GCST90001907	DE6wd2	Biliary tract cancer	exposure	24	0.03968114	0.045787819	0.395498078	1.04 (0.95-1.14)	0.015675661	0.042856402	0.714535408	1.02 (0.93-1.10)	0.002916553	0.034360003	0.932355034	0.994711594	1.00 (0.94-1.07)	0.011902419	0.042346567	0.781168523	1.01 (0.93-1.10)	-0.02351722	0.095674824	0.808014468	0.98 (0.81-1.18)	NA	28.50579212	0.196698446	25.57745741	23	0.321215058	-0.023501745	0.018301352	0.212447662	NA	0.418666667
CCR7 on naive CD8br	Maturation stages of T cell	ebi-a-GCST90001908	KkV310	Biliary tract cancer	exposure	24	0.038603391	0.083042297	0.646596855	1.04 (0.88-1.22)	0.018122544	0.071452129	0.799779893	1.02 (0.89-1.17)	0.013441936	0.048373493	0.781105902	0.994711594	1.01 (0.92-1.11)	0.007272586	0.093308592	0.938548911	1.01 (0.84-1.21)	0.070471744	0.131309853	0.5966404	1.07 (0.83-1.39)	NA	23.04767552	0.159865228	25.9126148	23	0.305008856	-0.00899958	0.023065931	0.700164633	NA	0.306666667
CD45 on CD14+ monocyte	TBNK	ebi-a-GCST90001909	KkV310	Biliary tract cancer	exposure	17	0.007635147	0.076444594	0.921763702	1.01 (0.87-1.17)	-0.023240545	0.068823035	0.735600159	0.98 (0.85-1.12)	-0.070538442	0.050615178	0.163431686	0.970259403	0.93 (0.84-1.03)	-0.032737425	0.061437446	0.601455215	0.97 (0.86-1.09)	-0.059523817	0.09969317	0.55881581	0.94 (0.77-1.15)	NA	23.39962705	0.115002688	20.59516757	16	0.194601767	-0.03899795	0.026285781	0.1586182	NA	0.265666667
CD45 on B cell	TBNK	ebi-a-GCST90001910	mRWJ8P	Biliary tract cancer	exposure	16	-0.003191011	0.045828993	0.945474022	1.00 (0.91-1.09)	-0.011171169	0.044490854	0.80174521	0.99 (0.91-1.08)	-0.004121011	0.032975504	0.900545804	0.994711594	1.00 (0.93-1.06)	-0.010191246	0.038102243	0.792749213	0.99 (0.92-1.07)	0.152337656	0.085835017	0.09622646	1.16 (0.98-1.38)	NA	23.21908164	0.107405681	19.29499626	15	0.200675986	-0.000841011	0.0221843	0.970294559	NA	0.299666667
CD45 on NK	TBNK	ebi-a-GCST90001911	suoHTa	Biliary tract cancer	exposure	30	-0.119560951	0.076164715	0.127702255	0.89 (0.76-1.03)	-0.069765076	0.069959416	0.318656711	0.93 (0.81-1.07)	-0.008614043	0.045884112	0.851084579	0.994711594	0.99 (0.91-1.08)	-0.077984761	0.065781239	0.245436786	0.92 (0.81-1.05)	-0.048066856	0.126838164	0.707476544	0.95 (0.74-1.22)	NA	23.82467174	0.206440787	38.55595007	29	0.11046334	0.036820428	0.018912878	0.061648445	NA	0.131666667
CD45 on HLA DR+ NK	TBNK	ebi-a-GCST90001912	hdXSYB	Biliary tract cancer	exposure	12	0.129030759	0.116266508	0.293065643	1.14 (0.91-1.43)	0.083946526	0.101002592	0.405898844	1.09 (0.89-1.33)	0.049586156	0.075917185	0.51365239	0.983796365	1.05 (0.91-1.22)	0.126237156	0.108283501	0.268350203	1.13 (0.92-1.40)	0.082494288	0.149771072	0.592779345	1.09 (0.81-1.46)	NA	20.81467835	0.072276314	5.098892425	11	0.926282779	-0.026357785	0.029216011	0.388180433	NA	0.845
CD45 on granulocyte	TBNK	ebi-a-GCST90001913	2Hjefc	Biliary tract cancer	exposure	15	0.053859077	0.082920682	0.527309277	1.06 (0.90-1.24)	0.065506805	0.07151415	0.359668041	1.07 (0.93-1.23)	0.02243967	0.049623316	0.651124815	0.986937754	1.02 (0.93-1.13)	0.052385641	0.065240999	0.4354208	1.05 (0.93-1.20)	-0.24836389	0.140832105	0.099610105	0.78 (0.59-1.03)	NA	22.46376468	0.097440872	19.97313932	14	0.130990554	-0.014658587	0.026312198	0.58692156	NA	0.195333333
CD45 on lymphocyte	TBNK	ebi-a-GCST90001914	fylDa5	Biliary tract cancer	exposure	24	0.037453344	0.08745677	0.672632764	1.04 (0.87-1.23)	0.009465274	0.078795665	0.904384681	1.01 (0.87-1.18)	0.03353852	0.052805321	0.525340219	0.986937754	1.03 (0.93-1.15)	0.040194231	0.071014141	0.576872853	1.04 (0.91-1.20)	0.040194231	0.126000495	0.752605157	1.04 (0.81-1.33)	NA	21.52201444	0.149430594	27.02240697	23	0.255015208	-0.001328327	0.022053072	0.952513739	NA	0.314666667
CD45 on T cell	TBNK	ebi-a-GCST90001915	KkV310	Biliary tract cancer	exposure	15	0.00448985	0.075816087	0.953677324	1.00 (0.87-1.17)	0.03911852	0.073646173	0.595302082	1.04 (0.90-1.20)	0.006890233	0.051205964	0.892960417	0.994711594	1.01 (0.91-1.11)	0.029222675	0.067582048	0.672034801	1.03 (0.90-1.18)	0.002527899	0.102328725	0.980639965	1.00 (0.82-1.23)	NA	21.89094562	0.094983996	16.16695394	14	0.303285289	0.001283417	0.026668545	0.962348305	NA	0.352666667
CD45 on CD4+	TBNK	ebi-a-GCST90001916	fylDa5	Biliary tract cancer	exposure	14	-0.007859114	0.217518548	0.971772163	0.99 (0.65-1.52)	0.025555869	0.120641264	0.83223688	1.03 (0.81-1.30)	0.015152317	0.087934981	0.863191674	0.994711594	1.02 (0.85-1.21)	0.117822516	0.187722554	0.54110713	1.13 (0.78-1.63)	-0.186458521	0.193855589	0.353679078	0.83 (0.57-1.21)	NA	22.25350839	0.090096987	8.469233958	13	0.811745201	0.004461426	0.038572481	0.909832283	NA	0.819
CD45 on CD8br	TBNK	ebi-a-GCST90001917	wZTn6E	Biliary tract cancer	exposure	26	-0.014776202	0.014564344	0.320441574	0.99 (0.96-1.01)	0.001975703	0.017895327	0.912089564	1.00 (0.97-1.04)	-0.011703174	0.01320743	0.375560782	0.970259403	0.99 (0.96-1.01)	0.000410804	0.015945843	0.97965134	1.00 (0.97-1.03)	0.002320945	0.023325248	0.921532098	1.00 (0.96-1.05)	NA	21.48437269	0.161591999	13.16897961	25	0.974362272	0.008123594	0.016227799	0.621214394	NA	0.971333333
CD45 on HLA DR+ T cell	TBNK	ebi-a-GCST90001918	RtN9Fv	Biliary tract cancer	exposure	18	0.017864399	0.062441617	0.778474454	1.02 (0.90-1.15)	0.055344608	0.058567695	0.344675121	1.06 (0.94-1.19)	-0.00091438	0.043810467	0.983348348	0.994711594	1.00 (0.92-1.09)	0.043403751	0.049743697	0.395066994	1.04 (0.95-1.15)	0.043403751	0.079760268	0.59338565	1.04 (0.89-1.22)	NA	25.17342444	0.13063599	7.996916185	17	0.966612559	-0.01094344	0.025928363	0.678594626	NA	0.956666667
CD45 on NKT	TBNK	ebi-a-GCST90001919	ir79GV	Biliary tract cancer	exposure	24	0.061521709	0.069592408	0.386239876	1.06 (0.93-1.22)	0.027692134	0.057988906	0.632976266	1.03 (0.92-1.15)	0.0172868	0.041642335	0.678049954	0.986937754	1.02 (0.94-1.10)	0.035569706	0.062075229	0.572198286	1.04 (0.92-1.17)	-0.052089742	0.099646567	0.606151251	0.95 (0.78-1.15)	NA	21.38660268	0.148491021	28.76386681	23	0.188266596	-0.021095307	0.024547308	0.399402072	NA	0.204333333
CD45 on HLA DR+ CD4+	TBNK	ebi-a-GCST90001920	KkV310	Biliary tract cancer	exposure	17	-0.019481632	0.05816847	0.742325052	0.98 (0.88-1.10)	-0.031307761	0.06681593	0.639378941	0.97 (0.85-1.10)	-0.014413626	0.046623592	0.757208365	0.994711594	0.99 (0.90-1.08)	-0.031881244	0.06063627	0.606253346	0.97 (0.86-1.09)	-0.031881244	0.108635659	0.772935768	0.97 (0.78-1.20)	NA	24.03620332	0.118092926	9.265015876	16	0.90209952	0.002765342	0.018978879	0.886093264	NA	0.923666667
CD45 on HLA DR+ CD8br	TBNK	ebi-a-GCST90001921	mRWJ8P	Biliary tract cancer	exposure	18	-0.023303612	0.059788666	0.701848674	0.98 (0.87-1.10)	0.014327086	0.058076402	0.805145238	1.01 (0.91-1.14)	0.006925663	0.042044238	0.869161821	0.994711594	1.01 (0.93-1.09)	0.008023655	0.051569689	0.878189855	1.01 (0.91-1.12)	-0.09294902	0.115367492	0.431554566	0.91 (0.73-1.14)	NA	23.03897477	0.119915762	21.39059493	17	0.209304474	0.017716877	0.021213642	0.415922396	NA	0.27
CD127 on T cell	Treg	ebi-a-GCST90001922	ir79GV	Biliary tract cancer	exposure	18	-0.026315622	0.186067249	0.88929513	0.97 (0.68-1.40)	0.082947762	0.101469721	0.413663775	1.09 (0.89-1.33)	0.012171096	0.072492504	0.866666241	0.994711594	1.01 (0.88-1.17)	0.190278499	0.153771726	0.232755226	1.21 (0.89-1.64)	0.2262056	0.163848371	0.185291971	1.25 (0.91-1.73)	NA	21.76168191	0.113310302	14.72999234	17	0.614922952	0.008339907	0.037133996	0.825141638	NA	0.613333333
CD127 on CD45RA- CD4 not Treg	Treg	ebi-a-GCST90001923	ir79GV	Biliary tract cancer	exposure	17	-0.015242304	0.065605767	0.819420426	0.98 (0.87-1.12)	-0.007506813	0.058445559	0.897799896	0.99 (0.89-1.11)	-0.017735859	0.044300058	0.688893247	0.986937754	0.98 (0.90-1.07)	-0.009988644	0.054002466	0.855579631	0.99 (0.89-1.10)	-0.067004291	0.108068747	0.54397768	0.94 (0.76-1.16)	NA	21.76938943	0.107044397	20.19191353	16	0.211701068	-0.00129481	0.021175517	0.952049775	NA	0.317
CD127 on CD28+ CD4+	Treg	ebi-a-GCST90001924	mRWJ8P	Biliary tract cancer	exposure	20	0.082492391	0.080733817	0.320421288	1.09 (0.93-1.27)	-0.01517787	0.071783781	0.832544951	0.98 (0.86-1.13)	0.012034788	0.04457206	0.787154525	0.994711594	1.01 (0.93-1.10)	-0.001172551	0.071256624	0.987042712	1.00 (0.87-1.15)	-0.016084575	0.119649316	0.894475601	0.98 (0.78-1.24)	NA	24.04325877	0.1389414	29.94122583	19	0.052551238	-0.028737215	0.023982521	0.246356815	NA	0.075666667
CD127 on CD28+ DN (CD4-CD8-)	Treg	ebi-a-GCST90001925	Z3KpJI	Biliary tract cancer	exposure	24	0.041923063	0.098139091	0.673399997	1.04 (0.86-1.26)	0.038859096	0.076729365	0.612545272	1.04 (0.89-1.21)	0.054450166	0.05596518	0.330588422	0.970259403	1.06 (0.95-1.18)	0.038079255	0.086559612	0.664101691	1.04 (0.88-1.23)	0.029307373	0.102344308	0.777165569	1.03 (0.84-1.26)	NA	21.02942971	0.146033406	16.61459468	23	0.827725428	0.003937141	0.025337256	0.877931259	NA	0.862666667
CD127 on granulocyte	Treg	ebi-a-GCST90001926	KkV310	Biliary tract cancer	exposure	31	-0.067846243	0.082212989	0.41596703	0.93 (0.80-1.10)	-0.00569776	0.072039781	0.936959559	0.99 (0.86-1.15)	-0.043257218	0.048647981	0.373901868	0.970259403	0.96 (0.87-1.05)	-0.04807895	0.094266225	0.613760027	0.95 (0.79-1.15)	0.035080823	0.14604123	0.811799974	1.04 (0.78-1.38)	NA	28.01986386	0.250397444	30.59422159	30	0.435545504	0.007380273	0.019623074	0.70957874	rs139132726	0.040666667
CD127 on CD8br	Treg	ebi-a-GCST90001927	x23o2p	Biliary tract cancer	exposure	24	-0.012991475	0.114178327	0.910442338	0.99 (0.79-1.23)	0.01763702	0.09334864	0.850142124	1.02 (0.85-1.22)	0.022547796	0.060253721	0.708244992	0.986937754	1.02 (0.91-1.15)	0.015752528	0.095866813	0.87091726	1.02 (0.84-1.23)	0.046211265	0.137953136	0.74067758	1.05 (0.80-1.37)	NA	22.43870074	0.155735224	21.40934318	23	0.556104704	0.008088687	0.022073751	0.717537972	NA	0.591333333
CD127 on CD28+ CD45RA- CD8br	Treg	ebi-a-GCST90001928	KkV310	Biliary tract cancer	exposure	19	0.021572265	0.062391456	0.73376735	1.02 (0.90-1.15)	-0.037633734	0.06251137	0.547154025	0.96 (0.85-1.09)	0.002632529	0.043668523	0.951929159	0.994711594	1.00 (0.92-1.09)	-0.039661637	0.065908991	0.554835973	0.96 (0.84-1.09)	-0.100292785	0.100860814	0.333223886	0.90 (0.74-1.10)	NA	22.24865773	0.122255371	11.3334519	18	0.879674482	-0.010848897	0.025525508	0.676151802	NA	0.841666667
CD127 on CD28+ CD45RA+ CD8br	Treg	ebi-a-GCST90001929	EKOMlM	Biliary tract cancer	exposure	21	-0.000526223	0.11340475	0.996346028	1.00 (0.80-1.25)	0.041925126	0.086097551	0.626294391	1.04 (0.88-1.23)	-0.043607459	0.060277046	0.469403159	0.972261207	0.96 (0.85-1.08)	0.083130606	0.129102889	0.526949934	1.09 (0.84-1.40)	0.006119339	0.162118498	0.970264357	1.01 (0.73-1.38)	NA	23.29316924	0.141323406	16.649138	20	0.6756249	-0.011530874	0.025710571	0.658874031	NA	0.657
CD127 on CD28- CD8br	Treg	ebi-a-GCST90001930	DE6wd2	Biliary tract cancer	exposure	19	-0.068137802	0.085655072	0.437295146	0.93 (0.79-1.10)	-0.030195405	0.068128089	0.657610088	0.97 (0.85-1.11)	0.010352226	0.052963517	0.845033194	0.994711594	1.01 (0.91-1.12)	-0.020010183	0.075800357	0.794789867	0.98 (0.84-1.14)	0.039160071	0.12436717	0.756477669	1.04 (0.81-1.33)	NA	22.39101085	0.12304382	7.874451812	18	0.980447324	0.023959748	0.020549264	0.259726333	NA	0.970333333
CD127 on CD4+	Treg	ebi-a-GCST90001931	EKOMlM	Biliary tract cancer	exposure	8	-0.150497549	0.246993833	0.564658098	0.86 (0.53-1.40)	-0.079884245	0.127144001	0.529809133	0.92 (0.72-1.18)	-0.094395148	0.097090509	0.330931825	0.970259403	0.91 (0.75-1.10)	-0.06993332	0.142258717	0.638045978	0.93 (0.71-1.23)	-0.110785057	0.174959529	0.546722575	0.90 (0.64-1.26)	NA	21.78749435	0.050419023	5.505672925	7	0.598499697	0.012392769	0.050167792	0.813123036	NA	0.674666667
CD127 on CD45RA+ CD4+	Treg	ebi-a-GCST90001932	QWFTcS	Biliary tract cancer	exposure	23	-0.198972685	0.085258498	0.029625622	0.82 (0.69-0.97)	-0.101222551	0.067307473	0.132611546	0.90 (0.79-1.03)	-0.07470844	0.047420251	0.115151606	0.970259403	0.93 (0.85-1.02)	-0.103718859	0.072240561	0.165142513	0.90 (0.78-1.04)	-0.147720677	0.102514145	0.163673229	0.86 (0.71-1.05)	NA	26.19052043	0.173793762	21.72854105	22	0.476188027	0.040141118	0.022888085	0.094049488	NA	0.522333333
CD25 on CD45RA- CD4 not Treg	Treg	ebi-a-GCST90001933	KjOTSK	Biliary tract cancer	exposure	26	-0.037983298	0.048551318	0.441669869	0.96 (0.88-1.06)	0.006107265	0.051619034	0.905818699	1.01 (0.91-1.11)	-0.021671659	0.03492675	0.534936002	0.986937754	0.98 (0.91-1.05)	-0.031209323	0.045688466	0.500832073	0.97 (0.89-1.06)	-0.144896328	0.102227074	0.16871031	0.87 (0.71-1.06)	NA	26.03373713	0.194780729	28.60439855	25	0.280790297	0.01192883	0.022189127	0.595804831	NA	0.290666667
CD25 on CD45RA+ CD4 not Treg	Treg	ebi-a-GCST90001934	RtN9Fv	Biliary tract cancer	exposure	23	-0.047052023	0.047130065	0.329477975	0.95 (0.87-1.05)	-0.077862584	0.047361858	0.100177553	0.93 (0.84-1.02)	-0.047090823	0.033204336	0.156128563	0.970259403	0.95 (0.89-1.02)	-0.048064624	0.040387264	0.246694215	0.95 (0.88-1.03)	0.021472494	0.105126692	0.840033143	1.02 (0.83-1.26)	NA	22.8488776	0.151867238	28.4973521	22	0.159778574	-2.69E-05	0.018684187	0.99886391	NA	0.219
CD25 on CD39+ CD4 Treg	Treg	ebi-a-GCST90001935	KjOTSK	Biliary tract cancer	exposure	17	-0.057365418	0.112425243	0.617299521	0.94 (0.76-1.18)	-0.055443917	0.092614721	0.549405478	0.95 (0.79-1.13)	-0.035150282	0.063775556	0.581526719	0.986937754	0.97 (0.85-1.09)	-0.040588513	0.095976224	0.677996096	0.96 (0.80-1.16)	-0.083928328	0.127207132	0.518782223	0.92 (0.72-1.18)	NA	22.99622845	0.112993863	8.839572367	16	0.919872742	0.006817176	0.028411851	0.813623838	NA	0.943
CD25 on CD4 Treg	Treg	ebi-a-GCST90001936	mRWJ8P	Biliary tract cancer	exposure	22	-0.037528187	0.033952206	0.282139132	0.96 (0.90-1.03)	0.015932037	0.049146456	0.74580578	1.02 (0.92-1.12)	-0.00917008	0.029124584	0.752870207	0.994711594	0.99 (0.94-1.05)	-0.011814439	0.033880609	0.730780394	0.99 (0.92-1.06)	0.051089083	0.085570735	0.556864196	1.05 (0.89-1.24)	NA	21.34873208	0.135881655	16.7112565	21	0.728453822	0.026155548	0.016094889	0.119799977	NA	0.501666667
CD25 on resting Treg	Treg	ebi-a-GCST90001937	If6nSf	Biliary tract cancer	exposure	20	0.008209555	0.082365318	0.921706057	1.01 (0.86-1.18)	-0.016438678	0.076233718	0.829272068	0.98 (0.85-1.14)	0.050868141	0.053777302	0.344197777	0.970259403	1.05 (0.95-1.17)	-0.02426619	0.066113003	0.717644497	0.98 (0.86-1.11)	-0.062311154	0.137460745	0.655466093	0.94 (0.72-1.23)	NA	22.62070865	0.130804184	22.87478623	19	0.242901959	0.01592358	0.021184025	0.461960425	NA	0.285333333
CD25 on CD39+ resting Treg	Treg	ebi-a-GCST90001938	Z3KpJI	Biliary tract cancer	exposure	15	0.075045418	0.176944819	0.678414056	1.08 (0.76-1.52)	-0.106005266	0.124213448	0.393430781	0.90 (0.71-1.15)	-0.017546657	0.083261385	0.83308873	0.994711594	0.98 (0.83-1.16)	-0.120462432	0.14342558	0.415080586	0.89 (0.67-1.17)	-0.024748476	0.20424434	0.905277603	0.98 (0.65-1.46)	NA	21.93135105	0.095151975	18.58034419	14	0.181612166	-0.024374878	0.038773386	0.540467196	NA	0.197333333
CD25 on activated Treg	Treg	ebi-a-GCST90001939	fylDa5	Biliary tract cancer	exposure	17	0.009829402	0.167326753	0.953931663	1.01 (0.73-1.40)	-0.021340646	0.121731064	0.860836226	0.98 (0.77-1.24)	-0.068261995	0.084269907	0.417917189	0.970259403	0.93 (0.79-1.10)	0.110012917	0.1650128	0.514467879	1.12 (0.81-1.54)	0.083518611	0.176017674	0.641561853	1.09 (0.77-1.53)	NA	21.85965558	0.107494871	12.72336085	16	0.69286689	-0.020034799	0.03708702	0.596981967	NA	0.693
CD25 on CD39+ activated Treg	Treg	ebi-a-GCST90001940	mRWJ8P	Biliary tract cancer	exposure	12	-0.159275959	0.093916258	0.120754486	0.85 (0.71-1.03)	-0.167587634	0.079821197	0.035769504	0.85 (0.72-0.99)	-0.143257798	0.056880764	0.011783474	0.970259403	0.87 (0.78-0.97)	-0.167171005	0.071086949	0.038375968	0.85 (0.74-0.97)	-0.108011521	0.156774677	0.505120624	0.90 (0.66-1.22)	NA	23.30345098	0.080827205	17.14883074	11	0.103549639	0.008470482	0.030444262	0.786504547	NA	0.260666667
CD25 on secreting Treg	Treg	ebi-a-GCST90001941	2Hjefc	Biliary tract cancer	exposure	15	-0.016646011	0.034994191	0.642196772	0.98 (0.92-1.05)	-0.04411409	0.043187971	0.307044167	0.96 (0.88-1.04)	-0.030401969	0.029993479	0.310764449	0.970259403	0.97 (0.91-1.03)	-0.016528718	0.032611163	0.620154222	0.98 (0.92-1.05)	-0.039962514	0.075888381	0.606717339	0.96 (0.83-1.11)	NA	24.57082028	0.106480085	9.872872598	14	0.771417599	-0.015501824	0.020315304	0.45905064	NA	0.794666667
CD25 on CD39+ secreting Treg	Treg	ebi-a-GCST90001942	fylDa5	Biliary tract cancer	exposure	17	-0.06844386	0.037782033	0.090124176	0.93 (0.87-1.01)	-0.087319945	0.049146887	0.075615364	0.92 (0.83-1.01)	-0.067992215	0.032484158	0.036341264	0.970259403	0.93 (0.88-1.00)	-0.081152835	0.041074627	0.065691108	0.92 (0.85-1.00)	-0.087758707	0.094806554	0.368374389	0.92 (0.76-1.10)	NA	23.74365677	0.116660895	12.32043368	16	0.721642905	0.000412989	0.017642692	0.981632986	NA	0.694
CD25 on activated & secreting Treg	Treg	ebi-a-GCST90001943	mRWJ8P	Biliary tract cancer	exposure	21	-0.013737186	0.032269765	0.675110821	0.99 (0.93-1.05)	0.016714163	0.043926714	0.703573481	1.02 (0.93-1.11)	-0.014891802	0.027363318	0.586286638	0.986937754	0.99 (0.93-1.04)	-0.016452648	0.036595956	0.65785088	0.98 (0.92-1.06)	0.074354171	0.072526432	0.317509178	1.08 (0.93-1.24)	NA	22.11098266	0.134296974	17.94906986	20	0.590763371	-0.001370699	0.020306329	0.946888101	NA	0.426666667
CD123 on plasmacytoid DC	cDC	ebi-a-GCST90001944	DE6wd2	Biliary tract cancer	exposure	18	-0.01410417	0.036273267	0.702526874	0.99 (0.92-1.06)	-0.020049372	0.032162584	0.533037688	0.98 (0.92-1.04)	0.003992093	0.030896257	0.897191788	0.994711594	1.00 (0.95-1.07)	-0.010594564	0.026974321	0.69937444	0.99 (0.94-1.04)	-0.014288139	0.054416167	0.796036299	0.99 (0.89-1.10)	NA	26.68553206	0.138258083	28.05964891	17	0.044246047	0.022988685	0.023988118	0.352151564	NA	0.087666667
CD123 on CD62L+ plasmacytoid DC	cDC	ebi-a-GCST90001945	ir79GV	Biliary tract cancer	exposure	18	-0.013938167	0.036262762	0.705767798	0.99 (0.92-1.06)	-0.019994114	0.032302884	0.535944315	0.98 (0.92-1.04)	0.004099965	0.030888369	0.894403029	0.994711594	1.00 (0.95-1.07)	-0.010001174	0.027232753	0.717965833	0.99 (0.94-1.04)	-0.017390296	0.053873653	0.750784713	0.98 (0.88-1.09)	NA	26.58846066	0.137786194	28.0581263	17	0.044263596	0.022930457	0.023986644	0.353310645	NA	0.087666667
CD33 on CD14+ monocyte	Myeloid cell	ebi-a-GCST90001946	ir79GV	Biliary tract cancer	exposure	21	-0.02793486	0.043745295	0.530719286	0.97 (0.89-1.06)	-0.021215123	0.035574707	0.550938679	0.98 (0.91-1.05)	-0.045014412	0.028257219	0.11115494	0.970259403	0.96 (0.90-1.01)	-0.024927939	0.033146399	0.460777391	0.98 (0.91-1.04)	-0.064837056	0.068587353	0.355776723	0.94 (0.82-1.07)	NA	83.5486627	0.425326987	16.10293564	20	0.710218101	-0.010624956	0.02077415	0.614928002	NA	0.711333333
CD33 on CD33br HLA DR+ CD14dim	Myeloid cell	ebi-a-GCST90001947	DE6wd2	Biliary tract cancer	exposure	26	-0.072591699	0.049958376	0.159162709	0.93 (0.84-1.03)	-0.022905263	0.031630165	0.468968237	0.98 (0.92-1.04)	-0.045210909	0.032102278	0.159030531	0.970259403	0.96 (0.90-1.02)	-0.033572735	0.031164122	0.291637563	0.97 (0.91-1.03)	-0.038370803	0.063884034	0.553491821	0.96 (0.85-1.09)	NA	68.70172639	0.440047331	45.3565221	25	0.00761349	0.018061909	0.025076118	0.478307688	rs13181441	0.001666667
CD33 on CD33dim HLA DR+ CD11b+	Myeloid cell	ebi-a-GCST90001948	LJJXAm	Biliary tract cancer	exposure	22	-0.01144812	0.048890178	0.817241203	0.99 (0.90-1.09)	-0.022154041	0.035874797	0.536880101	0.98 (0.91-1.05)	-0.044860948	0.03061283	0.142803731	0.970259403	0.96 (0.90-1.02)	-0.020674373	0.035379776	0.56520651	0.98 (0.91-1.05)	-0.030939101	0.073295314	0.677230756	0.97 (0.84-1.12)	NA	83.039757	0.44535591	18.92228563	21	0.590125485	-0.018445973	0.021044407	0.39115095	NA	0.601666667
CD33 on CD33dim HLA DR+ CD11b-	Myeloid cell	ebi-a-GCST90001949	If6nSf	Biliary tract cancer	exposure	22	-0.005087494	0.050006195	0.919978306	0.99 (0.90-1.10)	-0.021911258	0.037346465	0.557403641	0.98 (0.91-1.05)	-0.042012775	0.03052007	0.168647633	0.970259403	0.96 (0.90-1.02)	-0.024323509	0.036675958	0.514416999	0.98 (0.91-1.05)	-0.053903343	0.07665425	0.489653949	0.95 (0.82-1.10)	NA	80.69197631	0.438063815	13.8143605	21	0.877440327	-0.020012433	0.021468792	0.362369116	NA	0.866333333
CD33 on Gr MDSC	Myeloid cell	ebi-a-GCST90001950	If6nSf	Biliary tract cancer	exposure	20	0.081067319	0.066374157	0.237702865	1.08 (0.95-1.24)	-0.018705385	0.045780576	0.682842187	0.98 (0.90-1.07)	-0.005857585	0.032584263	0.857335259	0.994711594	0.99 (0.93-1.06)	-0.00916189	0.047342734	0.84860354	0.99 (0.90-1.09)	0.013396288	0.078873596	0.866927401	1.01 (0.87-1.18)	NA	35.96537977	0.201975532	24.10068436	19	0.192318547	-0.042246177	0.027281709	0.138900435	NA	0.245333333
CD33 on CD66b++ myeloid cell	Myeloid cell	ebi-a-GCST90001951	Z3KpJI	Biliary tract cancer	exposure	18	0.017029244	0.059112274	0.776981508	1.02 (0.91-1.14)	-0.022677312	0.040436506	0.574925132	0.98 (0.90-1.06)	-0.017681548	0.031717165	0.577202468	0.986937754	0.98 (0.92-1.05)	-0.014657763	0.041664701	0.72930906	0.99 (0.91-1.07)	-0.030859067	0.069070247	0.66067474	0.97 (0.85-1.11)	NA	58.71853006	0.281951276	12.21583841	17	0.786894757	-0.019653317	0.028243673	0.496507796	NA	0.839333333
CD33 on Mo MDSC	Myeloid cell	ebi-a-GCST90001952	ir79GV	Biliary tract cancer	exposure	21	-0.004963907	0.049942268	0.921867526	1.00 (0.90-1.10)	-0.020530624	0.03600573	0.568539093	0.98 (0.91-1.05)	-0.043821407	0.029395998	0.136033193	0.970259403	0.96 (0.90-1.01)	-0.023427193	0.035463517	0.516406423	0.98 (0.91-1.05)	-0.05743118	0.082678258	0.495275503	0.94 (0.80-1.11)	NA	66.74031536	0.354584074	24.74512043	20	0.211356641	-0.020335316	0.019777038	0.316755202	NA	0.304333333
CD33 on CD33dim HLA DR-	Myeloid cell	ebi-a-GCST90001953	DE6wd2	Biliary tract cancer	exposure	20	-0.011392408	0.062964009	0.858440093	0.99 (0.87-1.12)	-0.015853657	0.036539449	0.664377162	0.98 (0.92-1.06)	0.025230688	0.038747505	0.514945495	0.983796365	1.03 (0.95-1.11)	-0.008840975	0.035879125	0.808007429	0.99 (0.92-1.06)	0.030063543	0.097925911	0.762180488	1.03 (0.85-1.25)	NA	68.7818337	0.352776665	31.99687629	19	0.03128001	0.023077929	0.031043266	0.466825787	NA	0.108333333
CD33 on basophil	Myeloid cell	ebi-a-GCST90001954	Z3KpJI	Biliary tract cancer	exposure	23	0.0018844	0.033834867	0.956112047	1.00 (0.94-1.07)	0.016787844	0.030866294	0.586517709	1.02 (0.96-1.08)	0.01996091	0.021165133	0.345628003	0.970259403	1.02 (0.98-1.06)	0.010386495	0.023873586	0.667755394	1.01 (0.96-1.06)	-0.011755629	0.06282193	0.85327668	0.99 (0.87-1.12)	NA	66.30040456	0.391858857	31.09816161	22	0.094124318	0.018413984	0.022809842	0.428553229	NA	0.166
CD33 on Im MDSC	Myeloid cell	ebi-a-GCST90001955	KjOTSK	Biliary tract cancer	exposure	22	-0.033703141	0.058032884	0.567889846	0.97 (0.86-1.08)	-0.018858417	0.03779914	0.61784189	0.98 (0.91-1.06)	0.000202416	0.030938865	0.994779911	0.995866288	1.00 (0.94-1.06)	-0.0239628	0.036883135	0.522932867	0.98 (0.91-1.05)	-0.012306611	0.097896276	0.901156666	0.99 (0.82-1.20)	NA	64.88062705	0.369175869	28.89744383	21	0.116485543	0.019801983	0.026268371	0.459732746	NA	0.205666667
CD33 on CD33br HLA DR+	Myeloid cell	ebi-a-GCST90001956	If6nSf	Biliary tract cancer	exposure	24	-0.03551771	0.050626817	0.490309672	0.97 (0.87-1.07)	-0.021664382	0.033600242	0.519077131	0.98 (0.92-1.05)	-0.053518715	0.026199046	0.041074873	0.970259403	0.95 (0.90-1.00)	-0.030437983	0.031656748	0.346300745	0.97 (0.91-1.03)	-0.035227622	0.075781341	0.646403467	0.97 (0.83-1.12)	NA	73.97568065	0.433607204	34.06122511	23	0.064278079	-0.011515342	0.024863414	0.647810065	NA	0.127666667
CD33 on CD33br HLA DR+ CD14-	Myeloid cell	ebi-a-GCST90001957	KkV310	Biliary tract cancer	exposure	21	0.008314051	0.051412349	0.873239043	1.01 (0.91-1.12)	-0.020609048	0.034847515	0.554248069	0.98 (0.91-1.05)	-0.045183471	0.027385191	0.098958578	0.970259403	0.96 (0.91-1.01)	-0.02492258	0.033521798	0.465839786	0.98 (0.91-1.04)	-0.020526256	0.077381201	0.793522851	0.98 (0.84-1.14)	NA	82.24501881	0.41812323	28.05181318	20	0.108178506	-0.034540134	0.026064021	0.20081995	NA	0.205
CD4 on monocyte	TBNK	ebi-a-GCST90001958	DE6wd2	Biliary tract cancer	exposure	15	-0.077325902	0.094448829	0.42770713	0.93 (0.77-1.11)	-0.005020452	0.090446071	0.955734008	0.99 (0.83-1.19)	0.000793669	0.059987836	0.989443902	0.994711594	1.00 (0.89-1.13)	-0.008136928	0.085681735	0.92568701	0.99 (0.84-1.17)	0.151593478	0.147712902	0.322170113	1.16 (0.87-1.55)	NA	25.99311248	0.112423445	16.89599023	14	0.261762966	0.028438827	0.024879633	0.273629426	NA	0.335
CD4 on HLA DR+ CD4+	TBNK	ebi-a-GCST90001959	fylDa5	Biliary tract cancer	exposure	21	0.07916549	0.14625371	0.594599175	1.08 (0.81-1.44)	0.043923492	0.095008711	0.64385892	1.04 (0.87-1.26)	0.063898325	0.063085963	0.311118886	0.970259403	1.07 (0.94-1.21)	0.119453195	0.162180993	0.469952712	1.13 (0.82-1.55)	-0.060674339	0.192277079	0.755608067	0.94 (0.65-1.37)	NA	22.80686437	0.138461201	26.28740992	20	0.156528069	-0.003881023	0.032042305	0.904866303	NA	0.158666667
CD25 on CD4+	Treg	ebi-a-GCST90001960	DE6wd2	Biliary tract cancer	exposure	17	-0.053205841	0.036198095	0.162263944	0.95 (0.88-1.02)	-0.060185908	0.039472105	0.127316305	0.94 (0.87-1.02)	-0.035496618	0.029806457	0.233691413	0.970259403	0.97 (0.91-1.02)	-0.054334302	0.035506343	0.14547979	0.95 (0.88-1.02)	-0.069924352	0.122096152	0.574808893	0.93 (0.73-1.18)	NA	22.79889762	0.112037407	16.92428182	16	0.390513086	0.020221572	0.021742262	0.367067986	NA	0.393
CD25 on CD39+ CD4+	Treg	ebi-a-GCST90001961	mRWJ8P	Biliary tract cancer	exposure	24	0.017832417	0.058287248	0.762526438	1.02 (0.91-1.14)	0.025684696	0.050697776	0.612418858	1.03 (0.93-1.13)	-0.00110746	0.037275632	0.976298315	0.994711594	1.00 (0.93-1.07)	0.024719269	0.044507474	0.583986147	1.03 (0.94-1.12)	0.064536631	0.089417016	0.477722898	1.07 (0.90-1.27)	NA	66.32137431	0.408124133	22.97781551	23	0.462067004	-0.011044965	0.025805428	0.672805179	NA	0.519333333
CD25 on CD28+ CD4+	Treg	ebi-a-GCST90001962	KkV310	Biliary tract cancer	exposure	6	0.351430025	0.33343209	0.351347633	1.42 (0.74-2.73)	0.191508633	0.161980409	0.237088656	1.21 (0.88-1.66)	0.167336778	0.124243765	0.178030975	0.970259403	1.18 (0.93-1.51)	0.327858315	0.220403103	0.197030883	1.39 (0.90-2.14)	-0.045490115	0.239819883	0.857016424	0.96 (0.60-1.53)	NA	22.4558222	0.038967136	3.41691107	5	0.635995624	-0.036121878	0.06071279	0.583891841	NA	0.646666667
FSC-A on myeloid DC	cDC	ebi-a-GCST90001963	BTlu8z	Biliary tract cancer	exposure	20	0.005487758	0.035497035	0.878858798	1.01 (0.94-1.08)	-0.026808342	0.042011368	0.523394828	0.97 (0.90-1.06)	0.012875321	0.028632757	0.652947677	0.986937754	1.01 (0.96-1.07)	0.009959991	0.035502584	0.782093086	1.01 (0.94-1.08)	0.034140323	0.073560807	0.647842263	1.03 (0.90-1.20)	NA	31.12944339	0.178243063	15.61697886	19	0.682660626	0.005795139	0.016458493	0.728847274	NA	0.598333333
FSC-A on plasmacytoid DC	cDC	ebi-a-GCST90001964	Z3KpJI	Biliary tract cancer	exposure	26	0.043574078	0.034908802	0.223988887	1.04 (0.98-1.12)	0.028931275	0.036120113	0.423146642	1.03 (0.96-1.10)	0.030880817	0.026597621	0.24562692	0.970259403	1.03 (0.98-1.09)	0.029218451	0.034380479	0.403470967	1.03 (0.96-1.10)	-0.080915274	0.06817419	0.246427311	0.92 (0.81-1.05)	NA	23.96305326	0.180017632	14.80921401	25	0.945729212	-0.009191489	0.016372097	0.579721897	NA	0.961333333
FSC-A on monocyte	cDC	ebi-a-GCST90001965	RtN9Fv	Biliary tract cancer	exposure	21	-0.042964682	0.04562657	0.35818684	0.96 (0.88-1.05)	-0.036636688	0.046223805	0.428014696	0.96 (0.88-1.06)	-0.041280347	0.037815924	0.275003325	0.970259403	0.96 (0.89-1.03)	-0.033505406	0.043389686	0.449026763	0.97 (0.89-1.05)	-0.089626551	0.147127911	0.549266932	0.91 (0.69-1.22)	NA	23.0138551	0.139727675	14.79695124	20	0.787905785	0.001097854	0.016639995	0.948085564	NA	0.863
FSC-A on granulocyte	cDC	ebi-a-GCST90001966	DE6wd2	Biliary tract cancer	exposure	22	0.048561095	0.072338186	0.509705195	1.05 (0.91-1.21)	0.062954245	0.064279062	0.327387517	1.06 (0.94-1.21)	0.031472697	0.046301711	0.496674962	0.977795978	1.03 (0.94-1.13)	0.056604122	0.059229218	0.350107437	1.06 (0.94-1.19)	0.022918714	0.112074186	0.839934936	1.02 (0.82-1.27)	NA	29.13269109	0.183296963	18.6659278	21	0.606560901	-0.006858956	0.022308127	0.761668674	NA	0.640666667
FSC-A on CD14+ monocyte	TBNK	ebi-a-GCST90001967	If6nSf	Biliary tract cancer	exposure	23	-0.119463649	0.066236417	0.085661718	0.89 (0.78-1.01)	-0.073668106	0.067043221	0.271848708	0.93 (0.81-1.06)	-0.041352969	0.047392822	0.382904243	0.970259403	0.96 (0.87-1.05)	-0.104489718	0.064129088	0.117472013	0.90 (0.79-1.02)	-0.028816689	0.120193905	0.812742484	0.97 (0.77-1.23)	NA	21.55037398	0.143381782	19.30825863	22	0.626224006	0.036784412	0.021791159	0.106200087	NA	0.493666667
FSC-A on B cell	TBNK	ebi-a-GCST90001968	KjOTSK	Biliary tract cancer	exposure	20	-0.082267863	0.109071056	0.46044795	0.92 (0.74-1.14)	-0.055638172	0.086264757	0.518946686	0.95 (0.80-1.12)	-0.102424608	0.059067622	0.082914024	0.970259403	0.90 (0.80-1.01)	-0.076068494	0.100859701	0.459974467	0.93 (0.76-1.13)	-0.202068427	0.152976063	0.202218775	0.82 (0.61-1.10)	NA	20.65059241	0.119516313	10.79424884	19	0.930565428	-0.005946525	0.02705058	0.82847746	NA	0.919333333
FSC-A on NK	TBNK	ebi-a-GCST90001969	Z3KpJI	Biliary tract cancer	exposure	18	0.001814167	0.081991465	0.98262081	1.00 (0.85-1.18)	-0.006141067	0.076703953	0.936187991	0.99 (0.86-1.16)	0.004098605	0.053178799	0.938566138	0.994711594	1.00 (0.90-1.11)	-0.003908695	0.070877246	0.956663983	1.00 (0.87-1.14)	0.031213024	0.117858875	0.794321744	1.03 (0.82-1.30)	NA	27.04947849	0.140223558	9.991818084	17	0.903953046	0.000829583	0.022662757	0.971252327	NA	0.910333333
FSC-A on HLA DR+ NK	TBNK	ebi-a-GCST90001970	ir79GV	Biliary tract cancer	exposure	20	-0.03105298	0.051422644	0.553460276	0.97 (0.88-1.07)	-0.04949428	0.053649682	0.356244036	0.95 (0.86-1.06)	-0.022770877	0.03709862	0.539352062	0.986937754	0.98 (0.91-1.05)	-0.041120984	0.05086647	0.428861	0.96 (0.87-1.06)	-0.041120984	0.077889903	0.60365467	0.96 (0.82-1.12)	NA	38.74067004	0.216394807	12.66484817	19	0.855277756	0.005308323	0.022823014	0.818706673	NA	0.834333333
FSC-A on lymphocyte	TBNK	ebi-a-GCST90001971	Z3KpJI	Biliary tract cancer	exposure	17	0.03121974	0.059654954	0.608383893	1.03 (0.92-1.16)	0.020810043	0.063195463	0.741931606	1.02 (0.90-1.16)	0.019374098	0.047796532	0.685223743	0.986937754	1.02 (0.93-1.12)	0.026557578	0.05500646	0.635771363	1.03 (0.92-1.14)	0.034230061	0.128401366	0.793192801	1.03 (0.80-1.33)	NA	22.16065709	0.108965418	16.31466161	16	0.431223754	-0.006859471	0.019162166	0.725353587	NA	0.55
FSC-A on T cell	TBNK	ebi-a-GCST90001972	mRWJ8P	Biliary tract cancer	exposure	23	0.011144752	0.044622286	0.805201765	1.01 (0.93-1.10)	0.020469685	0.050709108	0.686456286	1.02 (0.92-1.13)	-0.008868244	0.035804606	0.804378559	0.994711594	0.99 (0.92-1.06)	0.017224583	0.0464188	0.714135398	1.02 (0.93-1.11)	0.021801705	0.085413101	0.800901052	1.02 (0.86-1.21)	NA	21.61794732	0.143838874	19.37761442	22	0.62190935	-0.01205617	0.016042611	0.460686171	NA	0.653666667
FSC-A on CD4+	TBNK	ebi-a-GCST90001973	KjOTSK	Biliary tract cancer	exposure	25	0.030578997	0.039995286	0.452304197	1.03 (0.95-1.12)	0.041982151	0.043389751	0.333264583	1.04 (0.96-1.14)	0.04246192	0.032608074	0.192851318	0.970259403	1.04 (0.98-1.11)	0.054260533	0.03773139	0.163325843	1.06 (0.98-1.14)	0.054260533	0.08454347	0.527081962	1.06 (0.89-1.25)	NA	22.95082407	0.165871341	24.64959232	24	0.424997456	0.009460915	0.017345485	0.590702261	NA	0.491333333
FSC-A on CD8br	TBNK	ebi-a-GCST90001974	bkQpJ5	Biliary tract cancer	exposure	18	0.015806181	0.100976045	0.877570264	1.02 (0.83-1.24)	0.02989561	0.073255711	0.683200721	1.03 (0.89-1.19)	0.054200928	0.074315514	0.465796583	0.972261207	1.06 (0.91-1.22)	0.034275864	0.069546872	0.628426957	1.03 (0.90-1.19)	0.105242184	0.158025124	0.514357784	1.11 (0.82-1.51)	NA	22.12990271	0.11521045	29.56093328	17	0.029690931	0.014472575	0.025137483	0.572802506	NA	0.079
FSC-A on HLA DR+ T cell	TBNK	ebi-a-GCST90001975	ir79GV	Biliary tract cancer	exposure	18	-0.006883615	0.033963244	0.84194129	0.99 (0.93-1.06)	-0.0108508	0.033648862	0.747095505	0.99 (0.93-1.06)	-0.016114326	0.027856785	0.562946572	0.986937754	0.98 (0.93-1.04)	-0.010530146	0.030048615	0.730315397	0.99 (0.93-1.05)	-0.030632264	0.115026324	0.793206216	0.97 (0.77-1.22)	NA	21.80070963	0.113511807	19.37784419	17	0.307280169	-0.010960624	0.018184855	0.55513342	NA	0.484333333
FSC-A on NKT	TBNK	ebi-a-GCST90001976	ir79GV	Biliary tract cancer	exposure	22	0.139816936	0.127345328	0.285275625	1.15 (0.90-1.48)	0.106143212	0.097535626	0.276484453	1.11 (0.92-1.35)	0.028943403	0.066521306	0.663490034	0.986937754	1.03 (0.90-1.17)	0.116129578	0.098537025	0.251764516	1.12 (0.93-1.36)	0.008505979	0.167613745	0.96000633	1.01 (0.73-1.40)	NA	21.40959928	0.136256228	25.5537294	21	0.223978495	-0.032278731	0.030347068	0.300160657	NA	0.244333333
FSC-A on HLA DR+ CD4+	TBNK	ebi-a-GCST90001977	If6nSf	Biliary tract cancer	exposure	18	-0.010787752	0.062116784	0.864303925	0.99 (0.88-1.12)	-0.015014527	0.066046683	0.820165562	0.99 (0.87-1.12)	-0.031068793	0.048393116	0.52086765	0.986937754	0.97 (0.88-1.07)	-0.022722955	0.059667178	0.708047658	0.98 (0.87-1.10)	-0.106913952	0.108927511	0.340102161	0.90 (0.73-1.11)	NA	22.29725938	0.116081229	6.714898384	17	0.986948891	-0.010867905	0.020868503	0.60965214	NA	0.985666667
FSC-A on HLA DR+ CD8br	TBNK	ebi-a-GCST90001978	ir79GV	Biliary tract cancer	exposure	18	-0.009806773	0.040885409	0.813484702	0.99 (0.91-1.07)	0.01106905	0.04679222	0.813000095	1.01 (0.92-1.11)	-0.008090836	0.033121059	0.807013406	0.994711594	0.99 (0.93-1.06)	0.002687468	0.042542874	0.950367313	1.00 (0.92-1.09)	0.01659294	0.063004464	0.795437634	1.02 (0.90-1.15)	NA	21.46274869	0.111762764	13.79864599	17	0.681300248	0.00159314	0.022255637	0.943820408	NA	0.705666667
CD16 on CD14- CD16+ monocyte	Monocyte	ebi-a-GCST90001979	ir79GV	Biliary tract cancer	exposure	21	0.012898102	0.055473637	0.81862911	1.01 (0.91-1.13)	0.013423831	0.055458212	0.808739033	1.01 (0.91-1.13)	0.056678836	0.040253522	0.159117254	0.970259403	1.06 (0.98-1.15)	0.022497181	0.052003509	0.669927897	1.02 (0.92-1.13)	0.122401674	0.089165344	0.185028548	1.13 (0.95-1.35)	NA	113.8437888	0.512089516	16.43660606	20	0.689195377	0.027218796	0.023730803	0.26562826	rs141371269, rs79433597	0.028333333
CD40 on CD14+ CD16- monocyte	Monocyte	ebi-a-GCST90001980	pj5Cqp	Biliary tract cancer	exposure	23	-0.07389396	0.069243154	0.298012083	0.93 (0.81-1.06)	-0.048035068	0.054893076	0.381537959	0.95 (0.86-1.06)	-0.014817698	0.041478324	0.720912482	0.986937754	0.99 (0.91-1.07)	-0.047380808	0.052780072	0.379063732	0.95 (0.86-1.06)	-0.029080117	0.092750998	0.756832201	0.97 (0.81-1.16)	NA	51.77462877	0.327247336	16.95932474	22	0.765602971	0.025599075	0.024025626	0.298751856	NA	0.77
CD40 on CD14+ CD16+ monocyte	Monocyte	ebi-a-GCST90001981	KjOTSK	Biliary tract cancer	exposure	21	-0.029891221	0.055178889	0.594311331	0.97 (0.87-1.08)	-0.038946251	0.039677935	0.326316941	0.96 (0.89-1.04)	-0.028266453	0.029170455	0.33254037	0.970259403	0.97 (0.92-1.03)	-0.032397168	0.034198651	0.354780737	0.97 (0.91-1.04)	-0.010686482	0.056138248	0.850945892	0.99 (0.89-1.10)	NA	58.88486408	0.336109123	23.89477071	20	0.247019038	0.001225719	0.033523207	0.971214621	NA	0.31
CCR2 on CD14- CD16+ monocyte	Monocyte	ebi-a-GCST90001982	DE6wd2	Biliary tract cancer	exposure	28	0.01161216	0.037721935	0.760659907	1.01 (0.94-1.09)	0.005170409	0.049561646	0.916913192	1.01 (0.91-1.11)	-0.010549301	0.030931069	0.733059628	0.988134117	0.99 (0.93-1.05)	0.001584393	0.041846495	0.970076259	1.00 (0.92-1.09)	-0.032925208	0.077524337	0.674414944	0.97 (0.83-1.13)	NA	23.49641134	0.190047768	25.14647571	27	0.566253465	-0.019925273	0.01941325	0.314169677	NA	0.499666667
CD14 on CD14+ CD16+ monocyte	Monocyte	ebi-a-GCST90001983	awR1F8	Biliary tract cancer	exposure	15	0.065362756	0.304344476	0.833282334	1.07 (0.59-1.94)	-0.064791258	0.117456152	0.581208173	0.94 (0.74-1.18)	-0.024203445	0.083861086	0.772877134	0.994711594	0.98 (0.83-1.15)	-0.030274472	0.168021331	0.859591535	0.97 (0.70-1.35)	-0.065904672	0.193982361	0.739091218	0.94 (0.64-1.37)	NA	23.89864994	0.103582437	21.01586155	14	0.101226723	-0.016528558	0.052631833	0.758472472	NA	0.120333333
HLA DR on CD14- CD16+ monocyte	Monocyte	ebi-a-GCST90001984	fylDa5	Biliary tract cancer	exposure	20	-0.103313414	0.098826904	0.309675713	0.90 (0.74-1.09)	-0.044631671	0.062340124	0.474029552	0.96 (0.85-1.08)	-0.015997627	0.045948132	0.727714705	0.986937754	0.98 (0.90-1.08)	-0.045723467	0.065871107	0.495997633	0.96 (0.84-1.09)	-0.078557593	0.092635362	0.406977989	0.92 (0.77-1.11)	NA	52.33865503	0.295095759	21.66483524	19	0.301252987	0.025713919	0.025271382	0.322392615	NA	0.329666667
CD40 on monocytes	Monocyte	ebi-a-GCST90001985	Z3KpJI	Biliary tract cancer	exposure	29	0.015997755	0.028436065	0.578358005	1.02 (0.96-1.07)	0.035264104	0.03172374	0.266310252	1.04 (0.97-1.10)	0.014558902	0.02209134	0.509875144	0.983426728	1.01 (0.97-1.06)	0.016235216	0.025713095	0.532900988	1.02 (0.97-1.07)	-0.025053186	0.050594845	0.624341954	0.98 (0.88-1.08)	NA	51.26298085	0.403858479	26.16541842	28	0.563952321	-0.001395635	0.017367026	0.936542685	NA	0.59
CD14 on CD14+ CD16- monocyte	Monocyte	ebi-a-GCST90001986	AUvd0g	Biliary tract cancer	exposure	16	-0.102372039	0.128579911	0.439223278	0.90 (0.70-1.16)	0.025491459	0.104188883	0.806715191	1.03 (0.84-1.26)	-0.029741947	0.074939665	0.691457006	0.986937754	0.97 (0.84-1.12)	0.041080348	0.113688679	0.722883783	1.04 (0.83-1.30)	0.050681367	0.154924906	0.748086441	1.05 (0.78-1.43)	NA	24.04571488	0.111135884	7.9887997	15	0.924230951	0.020513693	0.029510443	0.498347799	NA	0.928333333
CD64 on CD14+ CD16- monocyte	Monocyte	ebi-a-GCST90001987	suoHTa	Biliary tract cancer	exposure	37	-0.030983726	0.022378211	0.174954501	0.97 (0.93-1.01)	-0.031604258	0.026064044	0.225297489	0.97 (0.92-1.02)	-0.029078343	0.017993529	0.106084689	0.970259403	0.97 (0.94-1.01)	-0.035751567	0.019153249	0.070118464	0.96 (0.93-1.00)	-0.132527345	0.052961516	0.017018437	0.88 (0.79-0.97)	NA	49.26095762	0.503975648	41.24028397	36	0.252167985	0.002775138	0.015929718	0.86270314	NA	0.336333333
HLA DR on CD14+ CD16- monocyte	Monocyte	ebi-a-GCST90001988	HcyOyy	Biliary tract cancer	exposure	23	-0.002750475	0.090233584	0.975970711	1.00 (0.84-1.19)	-0.027000538	0.065495605	0.680156472	0.97 (0.86-1.11)	-0.023166641	0.049402958	0.639118046	0.986937754	0.98 (0.89-1.08)	-0.023243863	0.065036839	0.724201591	0.98 (0.86-1.11)	0.067756007	0.141161575	0.635973012	1.07 (0.81-1.41)	NA	46.78724828	0.294857519	14.58035104	22	0.879609343	-0.007609262	0.028142386	0.789504073	NA	0.899
CD40 on CD14- CD16+ monocyte	Monocyte	ebi-a-GCST90001989	KjOTSK	Biliary tract cancer	exposure	27	0.000123479	0.046547405	0.997904457	1.00 (0.91-1.10)	0.011564176	0.042602967	0.786052161	1.01 (0.93-1.10)	0.022171685	0.030050788	0.460631669	0.970379684	1.02 (0.96-1.08)	0.008326459	0.036918512	0.82332564	1.01 (0.94-1.08)	-0.013502369	0.072497905	0.853698198	0.99 (0.86-1.14)	NA	60.42859838	0.44279604	29.70417184	26	0.280047717	0.01442533	0.021818722	0.514566969	NA	0.302333333
CD64 on CD14- CD16+ monocyte	Monocyte	ebi-a-GCST90001990	WxokQi	Biliary tract cancer	exposure	20	-0.041856902	0.145704176	0.777184135	0.96 (0.72-1.28)	-0.056942727	0.105364652	0.588897202	0.94 (0.77-1.16)	-0.00280018	0.080738052	0.972333086	0.994711594	1.00 (0.85-1.17)	-0.080296456	0.097706153	0.421375302	0.92 (0.76-1.12)	-0.219815481	0.177766616	0.231325877	0.80 (0.57-1.14)	NA	26.54051266	0.153010957	30.19426422	19	0.049377569	0.010203625	0.031338433	0.748485515	NA	0.070333333
HLA DR on CD14+ monocyte	Monocyte	ebi-a-GCST90001991	Z3KpJI	Biliary tract cancer	exposure	21	0.006615348	0.093354978	0.944247916	1.01 (0.84-1.21)	-0.028268113	0.065867134	0.667800454	0.97 (0.85-1.11)	-0.03063418	0.050738969	0.546002953	0.986937754	0.97 (0.88-1.07)	-0.025739125	0.064459433	0.693898638	0.97 (0.86-1.11)	0.098832543	0.139534202	0.48693088	1.10 (0.84-1.45)	NA	47.09435406	0.271761107	11.99550619	20	0.91623057	-0.013622232	0.028657397	0.63995808	NA	0.931666667
CCR2 on CD14+ CD16+ monocyte	Monocyte	ebi-a-GCST90001992	DE6wd2	Biliary tract cancer	exposure	38	0.021255049	0.030449889	0.489640586	1.02 (0.96-1.08)	0.000877957	0.038042199	0.981587658	1.00 (0.93-1.08)	-0.01335081	0.024980856	0.593036006	0.986937754	0.99 (0.94-1.04)	-0.004507854	0.032583684	0.890716426	1.00 (0.93-1.06)	-0.084814602	0.065165321	0.201123151	0.92 (0.81-1.04)	NA	23.08124669	0.253490095	38.20790161	37	0.414374865	-0.031426264	0.015811525	0.054508955	NA	0.432333333
PDL-1 on CD14+ CD16- monocyte	Monocyte	ebi-a-GCST90001993	HKM9jZ	Biliary tract cancer	exposure	15	0.060533861	0.156347609	0.704890927	1.06 (0.78-1.44)	-0.071296282	0.117124507	0.542708619	0.93 (0.74-1.17)	-0.030459159	0.084104384	0.717233226	0.986937754	0.97 (0.82-1.14)	0.003578869	0.111657034	0.974882788	1.00 (0.81-1.25)	0.003578869	0.188516501	0.985121475	1.00 (0.69-1.45)	NA	22.00707626	0.095479385	19.15131893	14	0.159247487	-0.029048829	0.038393454	0.462776464	NA	0.211666667
CX3CR1 on CD14- CD16-	Monocyte	ebi-a-GCST90001994	fylDa5	Biliary tract cancer	exposure	19	0.040376668	0.038252638	0.305955326	1.04 (0.97-1.12)	0.05530494	0.039909383	0.165819332	1.06 (0.98-1.14)	0.049295045	0.02848472	0.083526963	0.970259403	1.05 (0.99-1.11)	0.058346255	0.037623475	0.138355112	1.06 (0.98-1.14)	0.013842416	0.06175115	0.825154033	1.01 (0.90-1.14)	NA	35.39985575	0.189578252	18.86146666	18	0.400400595	0.008527139	0.022834626	0.713444232	NA	0.446666667
CX3CR1 on monocyte	Monocyte	ebi-a-GCST90001995	EKOMlM	Biliary tract cancer	exposure	26	0.191251734	0.111097131	0.098030581	1.21 (0.97-1.51)	0.040130897	0.080110137	0.616408734	1.04 (0.89-1.22)	0.0207916	0.052807494	0.69378451	0.986937754	1.02 (0.92-1.13)	0.054280674	0.079535337	0.501215616	1.06 (0.90-1.23)	0.054280674	0.116321439	0.644795818	1.06 (0.84-1.33)	NA	36.53202595	0.268999793	22.79319814	25	0.589637941	-0.047440001	0.027202771	0.093966751	NA	0.637
CX3CR1 on CD14+ CD16+ monocyte	Monocyte	ebi-a-GCST90001996	RtN9Fv	Biliary tract cancer	exposure	34	-0.010882085	0.053888246	0.8412435	0.99 (0.89-1.10)	-0.01373612	0.046230695	0.766373968	0.99 (0.90-1.08)	-0.008764777	0.034073554	0.79700039	0.994711594	0.99 (0.93-1.06)	0.003617743	0.041456702	0.930987811	1.00 (0.93-1.09)	-0.025528326	0.073327637	0.729945743	0.97 (0.84-1.13)	NA	32.65583178	0.313266802	38.44573573	33	0.236456383	0.001146459	0.021035287	0.956874318	NA	0.314333333
CX3CR1 on CD14+ CD16- monocyte	Monocyte	ebi-a-GCST90001997	HALxtK	Biliary tract cancer	exposure	27	-0.008405474	0.087085641	0.923877475	0.99 (0.84-1.18)	0.009997752	0.066994145	0.881369612	1.01 (0.89-1.15)	-0.032059145	0.045591588	0.481942876	0.975950618	0.97 (0.89-1.06)	0.006350579	0.07163991	0.930042674	1.01 (0.87-1.16)	-0.184882413	0.10966409	0.103781523	0.83 (0.67-1.03)	NA	39.42646636	0.299789524	22.42676425	26	0.665135966	-0.007460313	0.023401822	0.752532493	NA	0.675333333
PDL-1 on CD14+ CD16+ monocyte	Monocyte	ebi-a-GCST90001998	WxokQi	Biliary tract cancer	exposure	28	-0.015096488	0.054715192	0.784798121	0.99 (0.88-1.10)	-0.053183646	0.058040459	0.359498967	0.95 (0.85-1.06)	-0.007223094	0.039990236	0.856664725	0.994711594	0.99 (0.92-1.07)	-0.040206939	0.049428838	0.423086733	0.96 (0.87-1.06)	-0.086661332	0.091127037	0.350043042	0.92 (0.77-1.10)	NA	22.13049062	0.179226717	20.10899503	27	0.826151081	0.003586275	0.017009676	0.834657927	NA	0.829
PDL-1 on CD14- CD16+ monocyte	Monocyte	ebi-a-GCST90001999	awR1F8	Biliary tract cancer	exposure	19	0.047237557	0.060716522	0.447261429	1.05 (0.93-1.18)	0.055047604	0.050820725	0.27873193	1.06 (0.96-1.17)	0.052283495	0.036214762	0.148821494	0.970259403	1.05 (0.98-1.13)	0.028785381	0.044472371	0.525630368	1.03 (0.94-1.12)	-0.059149116	0.095814045	0.54474656	0.94 (0.78-1.14)	NA	41.32232687	0.216364431	26.40238914	18	0.090907079	0.00330906	0.026649981	0.902639058	NA	0.166
PDL-1 on CD14- CD16-	Monocyte	ebi-a-GCST90002000	EKOMlM	Biliary tract cancer	exposure	28	0.049564843	0.066515467	0.462856785	1.05 (0.92-1.20)	-0.096239529	0.075897182	0.204789001	0.91 (0.78-1.05)	-0.027068186	0.044949639	0.547048225	0.986937754	0.97 (0.89-1.06)	-0.045567392	0.078449959	0.56616115	0.96 (0.82-1.11)	-0.084854429	0.149273155	0.57442695	0.92 (0.69-1.23)	NA	22.45384403	0.181802758	35.31633497	27	0.131032404	-0.034288491	0.019824331	0.095555609	NA	0.075666667
CD64 on CD14- CD16-	Monocyte	ebi-a-GCST90002001	awR1F8	Biliary tract cancer	exposure	16	0.033654354	0.161084246	0.837516934	1.03 (0.75-1.42)	0.011023944	0.104049441	0.915622745	1.01 (0.82-1.24)	-0.025137567	0.072049522	0.727169712	0.986937754	0.98 (0.85-1.12)	0.055795279	0.126144717	0.664574717	1.06 (0.83-1.35)	0.18960474	0.182407388	0.315057965	1.21 (0.85-1.73)	NA	25.33598314	0.117009949	17.13727593	15	0.31072451	-0.015015681	0.035822582	0.681453703	NA	0.319
PDL-1 on monocyte	Monocyte	ebi-a-GCST90002002	suoHTa	Biliary tract cancer	exposure	15	0.006581978	0.126862502	0.959410867	1.01 (0.79-1.29)	0.044765702	0.100275139	0.655287592	1.05 (0.86-1.27)	0.02355811	0.073222	0.747653156	0.994711594	1.02 (0.89-1.18)	0.030200904	0.116403695	0.799064531	1.03 (0.82-1.29)	-0.004886712	0.158517017	0.975842139	1.00 (0.73-1.36)	NA	26.98415967	0.116583764	10.97804757	14	0.687759666	0.005314864	0.032434451	0.87235781	NA	0.696333333
CCR2 on CD14- CD16-	Monocyte	ebi-a-GCST90002003	fylDa5	Biliary tract cancer	exposure	17	0.055017678	0.084626129	0.525443273	1.06 (0.90-1.25)	0.014068694	0.084941628	0.868449874	1.01 (0.86-1.20)	-0.02852418	0.056859426	0.61590571	0.986937754	0.97 (0.87-1.09)	0.032836788	0.076185875	0.672212415	1.03 (0.89-1.20)	-0.012381407	0.126365382	0.923164343	0.99 (0.77-1.27)	NA	24.27616826	0.119192747	19.19323965	16	0.258769863	-0.036350206	0.025775116	0.178855569	NA	0.293666667
CCR2 on CD14+ CD16- monocyte	Monocyte	ebi-a-GCST90002004	mRWJ8P	Biliary tract cancer	exposure	28	-0.00279093	0.02464806	0.910717016	1.00 (0.95-1.05)	-0.013181549	0.031061556	0.671297022	0.99 (0.93-1.05)	-0.00166174	0.020579977	0.935644388	0.994711594	1.00 (0.96-1.04)	0.001304025	0.023840082	0.956781121	1.00 (0.96-1.05)	-0.02794966	0.064224619	0.666886364	0.97 (0.86-1.10)	NA	25.05598795	0.20238044	27.49087649	27	0.43756663	0.001273209	0.014255383	0.929516585	NA	0.423666667
CD16 on CD14+ CD16+ monocyte	Monocyte	ebi-a-GCST90002005	awR1F8	Biliary tract cancer	exposure	22	-0.015500125	0.072833196	0.833624068	0.98 (0.85-1.14)	-0.012680315	0.065476058	0.84643946	0.99 (0.87-1.12)	0.013584927	0.048760326	0.780547082	0.994711594	1.01 (0.92-1.12)	-0.000273096	0.058556788	0.996322874	1.00 (0.89-1.12)	-0.010090457	0.112863124	0.929607739	0.99 (0.79-1.24)	NA	76.13878624	0.411045654	12.83935011	21	0.914146592	0.012540927	0.023328077	0.59679217	NA	0.93
CD64 on monocyte	Monocyte	ebi-a-GCST90002006	If6nSf	Biliary tract cancer	exposure	31	0.047669243	0.055227315	0.395139679	1.05 (0.94-1.17)	0.041901024	0.052163202	0.421819926	1.04 (0.94-1.16)	-0.00848346	0.035314013	0.810152512	0.994711594	0.99 (0.93-1.06)	0.025454187	0.049920075	0.61385339	1.03 (0.93-1.13)	0.030743669	0.075422734	0.686448395	1.03 (0.89-1.20)	NA	48.48785686	0.418740301	31.22643465	30	0.40433697	-0.029248336	0.022002475	0.194105829	NA	0.436333333
HLA DR on CD14+ CD16+ monocyte	Monocyte	ebi-a-GCST90002007	RDyFMA	Biliary tract cancer	exposure	22	-0.030291819	0.032962494	0.369057978	0.97 (0.91-1.03)	-0.036703978	0.035823447	0.305561516	0.96 (0.90-1.03)	-0.022843088	0.024066838	0.342543302	0.970259403	0.98 (0.93-1.02)	-0.024995724	0.027472112	0.373222608	0.98 (0.92-1.03)	0.009604488	0.066964576	0.887320802	1.01 (0.89-1.15)	NA	50.09755827	0.310136426	23.02751516	21	0.342513107	0.007258037	0.020063393	0.721328856	NA	0.359
CCR2 on monocyte	Monocyte	ebi-a-GCST90002008	If6nSf	Biliary tract cancer	exposure	25	-0.042408704	0.034085302	0.225959283	0.96 (0.90-1.02)	-0.030182734	0.037413252	0.419816804	0.97 (0.90-1.04)	-0.024396623	0.027661322	0.377789763	0.970259403	0.98 (0.92-1.03)	-0.0379176	0.032121297	0.249388757	0.96 (0.90-1.03)	-0.00482355	0.088168941	0.956823938	1.00 (0.84-1.18)	NA	24.4706622	0.176629778	25.52190951	24	0.377859941	0.020198632	0.020859685	0.342962692	NA	0.443666667
HLA DR on CD14- CD16-	Monocyte	ebi-a-GCST90002009	bkQpJ5	Biliary tract cancer	exposure	25	0.001341027	0.043598261	0.975727306	1.00 (0.92-1.09)	0.009583258	0.046176662	0.835592318	1.01 (0.92-1.11)	0.013730033	0.031711678	0.665040506	0.986937754	1.01 (0.95-1.08)	0.012210164	0.038714715	0.755193015	1.01 (0.94-1.09)	0.119980539	0.088508036	0.187850281	1.13 (0.95-1.34)	NA	35.17619091	0.250121684	23.11620681	24	0.51294689	0.00837221	0.020218936	0.682653353	NA	0.567666667
HLA DR on monocyte	Monocyte	ebi-a-GCST90002010	bkQpJ5	Biliary tract cancer	exposure	16	0.025505837	0.064985446	0.700610173	1.03 (0.90-1.17)	-0.032680329	0.049728815	0.511071045	0.97 (0.88-1.07)	-0.019521777	0.039374888	0.620040765	0.986937754	0.98 (0.91-1.06)	-0.018135247	0.047260759	0.706564878	0.98 (0.90-1.08)	-0.02345662	0.067893242	0.734521466	0.98 (0.86-1.12)	NA	49.4542374	0.218546791	12.91452984	15	0.608899612	-0.024605015	0.028250227	0.398461504	NA	0.670333333
CD64 on CD14+ CD16+ monocyte	Monocyte	ebi-a-GCST90002011	suoHTa	Biliary tract cancer	exposure	13	-0.113372238	0.294075076	0.70720223	0.89 (0.50-1.59)	-0.066408621	0.14235204	0.640850637	0.94 (0.71-1.24)	0.008986151	0.103148232	0.930577077	0.994711594	1.01 (0.82-1.24)	-0.079814305	0.173828241	0.654328158	0.92 (0.66-1.30)	0.10542135	0.186788714	0.582885676	1.11 (0.77-1.60)	NA	23.03667106	0.086580752	14.6287783	12	0.262367749	0.021899081	0.048220747	0.658556389	NA	0.308
CX3CR1 on CD14- CD16+ monocyte	Monocyte	ebi-a-GCST90002012	zV4hhX	Biliary tract cancer	exposure	18	0.031537358	0.069634756	0.656704102	1.03 (0.90-1.18)	-0.014325226	0.067329894	0.831512805	0.99 (0.86-1.12)	-0.010026312	0.048805661	0.837233537	0.994711594	0.99 (0.90-1.09)	0.009152968	0.060649084	0.881817625	1.01 (0.90-1.14)	0.000971282	0.100078957	0.992369508	1.00 (0.82-1.22)	NA	25.56198233	0.132650263	11.23893019	17	0.843876991	-0.015998515	0.019118373	0.415021593	NA	0.867
CCR2 on myeloid DC	cDC	ebi-a-GCST90002013	ir79GV	Biliary tract cancer	exposure	14	0.032751845	0.045831072	0.488512728	1.03 (0.94-1.13)	0.051029289	0.048610948	0.293833576	1.05 (0.96-1.16)	0.0515105	0.036785561	0.161426117	0.970259403	1.05 (0.98-1.13)	0.033766906	0.043336439	0.449825624	1.03 (0.95-1.13)	-0.033065454	0.087496447	0.711598715	0.97 (0.82-1.15)	NA	35.64536174	0.142220498	12.55069799	13	0.483084229	0.014737133	0.02135972	0.503351104	NA	0.609666667
CCR2 on CD62L+ myeloid DC	cDC	ebi-a-GCST90002014	wZTn6E	Biliary tract cancer	exposure	14	-0.033375924	0.165918676	0.843944134	0.97 (0.70-1.34)	0.051656142	0.095782567	0.589675519	1.05 (0.87-1.27)	0.034794028	0.06426245	0.588206843	0.986937754	1.04 (0.91-1.17)	0.097002404	0.102529063	0.361353754	1.10 (0.90-1.35)	0.00297833	0.167360597	0.986071916	1.00 (0.72-1.39)	NA	34.80728187	0.139518405	17.49809816	13	0.177522477	0.019037047	0.041055039	0.651163905	NA	0.202333333
CCR2 on plasmacytoid DC	cDC	ebi-a-GCST90002015	wZTn6E	Biliary tract cancer	exposure	20	0.03589785	0.070596948	0.617285214	1.04 (0.90-1.19)	0.067377536	0.067752642	0.319997218	1.07 (0.94-1.22)	0.054252422	0.046129222	0.239556277	0.970259403	1.06 (0.96-1.16)	0.065544463	0.061278857	0.29819586	1.07 (0.95-1.20)	0.112363798	0.100034511	0.275324287	1.12 (0.92-1.36)	NA	35.04844316	0.197899382	18.35999352	19	0.498524393	0.006803941	0.019712235	0.733972212	NA	0.551333333
CCR2 on CD62L+ plasmacytoid DC	cDC	ebi-a-GCST90002016	Z3KpJI	Biliary tract cancer	exposure	20	0.035117437	0.070279241	0.62335035	1.04 (0.90-1.19)	0.067081832	0.067926468	0.323365524	1.07 (0.94-1.22)	0.053892085	0.046098106	0.24237392	0.970259403	1.06 (0.96-1.16)	0.063646804	0.061600898	0.314477534	1.07 (0.94-1.20)	0.110357828	0.099491683	0.281179611	1.12 (0.92-1.36)	NA	34.98650147	0.19755321	18.37646331	19	0.497437338	0.00698621	0.01963677	0.726146818	NA	0.550333333
CCR2 on monocyte	cDC	ebi-a-GCST90002017	Z3KpJI	Biliary tract cancer	exposure	26	-0.127389558	0.102368719	0.225361609	0.88 (0.72-1.08)	-0.055066611	0.070751987	0.436389347	0.95 (0.82-1.09)	-0.012787085	0.050585232	0.800435934	0.994711594	0.99 (0.89-1.09)	-0.067889622	0.077861107	0.391542433	0.93 (0.80-1.09)	-0.043084785	0.097984008	0.663923211	0.96 (0.79-1.16)	NA	28.63526644	0.214011831	10.66058116	25	0.994454578	0.038826068	0.030151257	0.210125999	NA	0.994666667
CCR2 on granulocyte	cDC	ebi-a-GCST90002018	RtN9Fv	Biliary tract cancer	exposure	16	-0.01623277	0.069472202	0.818632191	0.98 (0.86-1.13)	0.013836207	0.070261838	0.843887407	1.01 (0.88-1.16)	0.012302193	0.052392901	0.814358929	0.994711594	1.01 (0.91-1.12)	0.016841431	0.067595741	0.806624663	1.02 (0.89-1.16)	0.153603996	0.134329147	0.270757277	1.17 (0.90-1.52)	NA	25.85194896	0.119335159	14.2284397	15	0.508279084	0.013983041	0.022356255	0.541728463	NA	0.582
CD14 on Mo MDSC	Myeloid cell	ebi-a-GCST90002019	suoHTa	Biliary tract cancer	exposure	24	-0.014789167	0.047366525	0.757807159	0.99 (0.90-1.08)	-0.036440136	0.045632928	0.424551881	0.96 (0.88-1.05)	-0.046539436	0.032208682	0.148476293	0.970259403	0.95 (0.90-1.02)	-0.034967006	0.040112458	0.392367771	0.97 (0.89-1.04)	0.045875301	0.091090082	0.619314215	1.05 (0.88-1.25)	NA	21.39393408	0.148540203	25.00013069	23	0.350278599	-0.019794533	0.020784167	0.35124903	NA	0.445666667
CD14 on CD33br HLA DR+ CD14dim	Myeloid cell	ebi-a-GCST90002020	KkV310	Biliary tract cancer	exposure	18	0.004948468	0.12968744	0.970034641	1.00 (0.78-1.30)	-0.096414388	0.071790033	0.179270287	0.91 (0.79-1.05)	-0.063196302	0.054185213	0.243492521	0.970259403	0.94 (0.84-1.04)	-0.128488457	0.095591885	0.196568801	0.88 (0.73-1.06)	-0.12386317	0.107692657	0.266003376	0.88 (0.72-1.09)	NA	22.02204132	0.11465715	18.15464936	17	0.379147899	-0.021248541	0.036306314	0.566538061	NA	0.424333333
CD14 on CD33dim HLA DR+ CD11b+	Myeloid cell	ebi-a-GCST90002021	ir79GV	Biliary tract cancer	exposure	19	0.084852304	0.100593166	0.410650482	1.09 (0.89-1.33)	0.04385392	0.064809261	0.498620869	1.04 (0.92-1.19)	-0.00305761	0.04487079	0.945672167	0.994711594	1.00 (0.91-1.09)	0.049165311	0.073317044	0.510998205	1.05 (0.91-1.21)	0.041435262	0.093858251	0.664132835	1.04 (0.87-1.25)	NA	24.27556589	0.133070389	21.50805934	18	0.254559469	-0.0325563	0.032525334	0.330885453	NA	0.296333333
CD4 on CD4+	Maturation stages of T cell	ebi-a-GCST90002022	EKOMlM	Biliary tract cancer	exposure	22	0.197317201	0.126345402	0.13403701	1.22 (0.95-1.56)	0.008669903	0.083749807	0.917549112	1.01 (0.86-1.19)	0.018435725	0.052433238	0.725135422	0.986937754	1.02 (0.92-1.13)	0.038037696	0.09789744	0.701522999	1.04 (0.86-1.26)	0.008613124	0.130814031	0.94812602	1.01 (0.78-1.30)	NA	24.13903519	0.153281528	30.76402747	21	0.077675821	-0.04604343	0.028457969	0.121337854	NA	0.084
CD4 on CM CD4 +	Maturation stages of T cell	ebi-a-GCST90002023	If6nSf	Biliary tract cancer	exposure	16	0.117963413	0.140666736	0.415781887	1.13 (0.85-1.48)	0.005144515	0.083975207	0.95115031	1.01 (0.85-1.18)	-0.042883094	0.059272039	0.469375095	0.972261207	0.96 (0.85-1.08)	0.003954669	0.090706972	0.965799703	1.00 (0.84-1.20)	-0.025235034	0.125118383	0.842869384	0.98 (0.76-1.25)	NA	27.04110433	0.124576634	20.50211208	15	0.153505219	-0.043021232	0.032975622	0.213055859	NA	0.189666667
CD4 on naive CD4+	Maturation stages of T cell	ebi-a-GCST90002024	suoHTa	Biliary tract cancer	exposure	20	-0.200158855	0.12362258	0.122810851	0.82 (0.64-1.04)	-0.060031494	0.081074888	0.459030035	0.94 (0.80-1.10)	-0.062450454	0.057371083	0.276358819	0.970259403	0.94 (0.84-1.05)	-0.054213132	0.108237949	0.622215545	0.95 (0.77-1.17)	-0.041777628	0.122930024	0.737698473	0.96 (0.75-1.22)	NA	26.95834178	0.155628413	11.85442318	19	0.891753187	0.034382274	0.027340326	0.224620168	NA	0.898666667
CD4 on EM CD4+	Maturation stages of T cell	ebi-a-GCST90002025	Z3KpJI	Biliary tract cancer	exposure	19	0.041123128	0.074685368	0.589058589	1.04 (0.90-1.21)	0.042721063	0.070893399	0.546768239	1.04 (0.91-1.20)	0.044847674	0.048687708	0.356982932	0.970259403	1.05 (0.95-1.15)	0.043449764	0.064150731	0.506823581	1.04 (0.92-1.18)	0.065908077	0.104474042	0.536063407	1.07 (0.87-1.31)	NA	28.17832196	0.153968882	14.78946479	18	0.676368961	0.001275961	0.019401766	0.948331995	NA	0.722333333
CD4 on TD CD4+	Maturation stages of T cell	ebi-a-GCST90002026	EKOMlM	Biliary tract cancer	exposure	24	0.053968375	0.086894297	0.540928714	1.06 (0.89-1.25)	0.017057366	0.075201961	0.820563121	1.02 (0.88-1.18)	0.031194633	0.050271752	0.534915419	0.986937754	1.03 (0.93-1.14)	-0.018060017	0.088007525	0.839213451	0.98 (0.83-1.17)	-0.002870846	0.122679863	0.981532152	1.00 (0.78-1.27)	NA	22.45187926	0.15583285	22.21483265	23	0.507315887	-0.006789072	0.021101954	0.750696312	NA	0.493333333
CD4 on CD45RA+ CD4+	Maturation stages of T cell	ebi-a-GCST90002027	KkV310	Biliary tract cancer	exposure	27	0.106238503	0.099609413	0.296366791	1.11 (0.91-1.35)	0.005810229	0.073371085	0.936881798	1.01 (0.87-1.16)	-0.026499649	0.0504992	0.599754326	0.986937754	0.97 (0.88-1.08)	0.01648919	0.085279972	0.848184621	1.02 (0.86-1.20)	0.009995069	0.121547799	0.935092354	1.01 (0.80-1.28)	NA	24.63045541	0.19160156	28.09302371	26	0.353896065	-0.038540874	0.024822009	0.133066225	NA	0.378333333
CD19 on B cell	TBNK	ebi-a-GCST90002028	WxokQi	Biliary tract cancer	exposure	25	-0.095059975	0.049962153	0.069680716	0.91 (0.82-1.00)	-0.1026001	0.053893578	0.056942267	0.90 (0.81-1.00)	-0.073460078	0.037941959	0.052853354	0.970259403	0.93 (0.86-1.00)	-0.102739477	0.049384554	0.048335157	0.90 (0.82-0.99)	-0.13970642	0.097093543	0.163098166	0.87 (0.72-1.05)	NA	22.29342652	0.16117657	12.94713752	24	0.966983646	0.012034642	0.018110974	0.512981566	NA	0.975
CD39 on CD39+ CD8br	Treg	ebi-a-GCST90002029	bkQpJ5	Biliary tract cancer	exposure	24	0.128581869	0.114982052	0.27551119	1.14 (0.91-1.42)	0.062030915	0.08125504	0.445218885	1.06 (0.91-1.25)	0.058495956	0.055470227	0.291632604	0.970259403	1.06 (0.95-1.18)	0.057560448	0.108157302	0.599696936	1.06 (0.86-1.31)	0.080928224	0.136045423	0.557743418	1.08 (0.83-1.42)	NA	23.46080965	0.162699526	18.417525	23	0.734464722	-0.018386849	0.026422847	0.493796993	NA	0.735666667
CD39 on CD39+ activated Treg	Treg	ebi-a-GCST90002030	KkV310	Biliary tract cancer	exposure	23	0.021076506	0.073420195	0.776874546	1.02 (0.88-1.18)	-0.001043324	0.049681164	0.983245348	1.00 (0.91-1.10)	0.025109254	0.040009949	0.530282215	0.986937754	1.03 (0.95-1.11)	-0.003453741	0.047630228	0.942850037	1.00 (0.91-1.09)	0.020588123	0.105593749	0.847202051	1.02 (0.83-1.26)	NA	89.63646568	0.481777204	27.96261574	22	0.176923472	0.001907099	0.026998937	0.944355762	NA	0.275333333
CD39 on CD39+ secreting Treg	Treg	ebi-a-GCST90002031	KjOTSK	Biliary tract cancer	exposure	25	-0.024039554	0.039145017	0.545166311	0.98 (0.90-1.05)	-0.018154903	0.036298566	0.61696607	0.98 (0.91-1.05)	-0.045922049	0.02654713	0.083660477	0.970259403	0.96 (0.91-1.01)	-0.032939584	0.030814665	0.295722662	0.97 (0.91-1.03)	-0.065802623	0.064382623	0.316947016	0.94 (0.83-1.06)	NA	129.0604049	0.654509993	26.77434281	24	0.315081079	-0.013550642	0.016783082	0.427708145	NA	0.349666667
CD39 on CD39+ CD4+	Treg	ebi-a-GCST90002032	bkQpJ5	Biliary tract cancer	exposure	24	-0.039439899	0.050975054	0.447337269	0.96 (0.87-1.06)	-0.00656269	0.039617792	0.868432334	0.99 (0.92-1.07)	0.009529306	0.032793325	0.771367394	0.994711594	1.01 (0.95-1.08)	-0.009284911	0.037569013	0.806990447	0.99 (0.92-1.07)	0.006357614	0.092434703	0.945759595	1.01 (0.84-1.21)	NA	125.3206717	0.622470881	18.87079265	23	0.708698063	0.021830734	0.017398144	0.222727766	NA	0.728
CD39 on granulocyte	Treg	ebi-a-GCST90002033	KkV310	Biliary tract cancer	exposure	27	-0.02497038	0.067123632	0.71302325	0.98 (0.86-1.11)	0.005332535	0.070955157	0.940092511	1.01 (0.87-1.16)	-0.037002932	0.045889464	0.420041535	0.970259403	0.96 (0.88-1.05)	0.018595773	0.069424994	0.790925143	1.02 (0.89-1.17)	-0.049060203	0.118306989	0.681773811	0.95 (0.76-1.20)	NA	23.23662916	0.181381398	19.3708322	26	0.820397138	-0.004750497	0.019340306	0.807976448	NA	0.792
CD39 on monocyte	Treg	ebi-a-GCST90002034	WxokQi	Biliary tract cancer	exposure	23	-0.002791581	0.033353972	0.934091171	1.00 (0.93-1.06)	-0.000809799	0.033887974	0.980935274	1.00 (0.93-1.07)	-0.004654264	0.024920476	0.851845175	0.994711594	1.00 (0.95-1.05)	-0.000158081	0.027483719	0.995462582	1.00 (0.95-1.06)	-0.03412576	0.04918931	0.495091094	0.97 (0.88-1.06)	NA	22.41815595	0.149113158	25.8338815	22	0.258882637	-0.001994719	0.020001976	0.921507681	NA	0.340333333
CD80 on myeloid DC	cDC	ebi-a-GCST90002035	KjOTSK	Biliary tract cancer	exposure	27	0.035780788	0.062826593	0.574087825	1.04 (0.92-1.17)	0.051546944	0.062323467	0.408187615	1.05 (0.93-1.19)	0.086583675	0.042552564	0.041876402	0.970259403	1.09 (1.00-1.19)	0.036851023	0.062484199	0.560438729	1.04 (0.92-1.17)	0.063042805	0.112518694	0.580079645	1.07 (0.85-1.33)	NA	29.98502392	0.232513498	17.10453525	26	0.905890883	0.019784549	0.018000524	0.282192579	NA	0.907666667
CD80 on CD62L+ myeloid DC	cDC	ebi-a-GCST90002036	WxokQi	Biliary tract cancer	exposure	26	-0.025201102	0.042377041	0.557617792	0.98 (0.90-1.06)	0.025675703	0.043067914	0.551063143	1.03 (0.94-1.12)	0.010973282	0.031914804	0.730973778	0.988134117	1.01 (0.95-1.08)	0.01657755	0.042645651	0.700768553	1.02 (0.94-1.11)	0.053308759	0.066090149	0.4275002	1.05 (0.93-1.20)	NA	28.81095626	0.215318297	19.58708961	25	0.768135839	0.023458416	0.018079249	0.206781807	NA	0.803666667
CD80 on plasmacytoid DC	cDC	ebi-a-GCST90002037	RtN9Fv	Biliary tract cancer	exposure	22	-0.000808981	0.044988367	0.98583139	1.00 (0.91-1.09)	-0.012294393	0.048840509	0.801253383	0.99 (0.90-1.09)	0.000917437	0.034450439	0.978754333	0.994711594	1.00 (0.94-1.07)	-0.017515965	0.044330286	0.696736178	0.98 (0.90-1.07)	-0.092910536	0.083339059	0.27751133	0.91 (0.77-1.07)	NA	25.31265153	0.160570797	15.38483503	21	0.803158488	0.000991715	0.016620136	0.953011107	NA	0.791333333
CD80 on CD62L+ plasmacytoid DC	cDC	ebi-a-GCST90002038	If6nSf	Biliary tract cancer	exposure	22	0.01124932	0.042874605	0.7957142	1.01 (0.93-1.10)	-0.029840173	0.048099064	0.53500112	0.97 (0.88-1.07)	0.0089915	0.03287868	0.784488035	0.994711594	1.01 (0.95-1.08)	-0.006663526	0.039309976	0.867015964	0.99 (0.92-1.07)	-0.08597327	0.077309284	0.278677865	0.92 (0.79-1.07)	NA	25.23105928	0.160077902	14.1709923	21	0.86214295	-0.001354356	0.016506522	0.935422771	NA	0.868
CD80 on monocyte	cDC	ebi-a-GCST90002039	If6nSf	Biliary tract cancer	exposure	25	0.119812557	0.07799283	0.138133079	1.13 (0.97-1.31)	0.058746002	0.078891568	0.45648796	1.06 (0.91-1.24)	0.06702967	0.049195037	0.173030965	0.970259403	1.07 (0.97-1.18)	0.078413445	0.095046916	0.417498074	1.08 (0.90-1.30)	0.078413445	0.13204077	0.558163665	1.08 (0.83-1.40)	NA	45.94975155	0.320057558	24.64541993	24	0.425228787	-0.019078141	0.021610064	0.386459464	NA	0.421666667
CD80 on granulocyte	cDC	ebi-a-GCST90002040	bkQpJ5	Biliary tract cancer	exposure	32	-0.061615224	0.06918787	0.380257495	0.94 (0.82-1.08)	-0.059334439	0.064124835	0.354812078	0.94 (0.83-1.07)	-0.030818611	0.040233027	0.443674642	0.970259403	0.97 (0.90-1.05)	-0.069056438	0.061559902	0.270571839	0.93 (0.83-1.05)	-0.144244139	0.116050111	0.223206702	0.87 (0.69-1.09)	NA	24.64661269	0.227718532	40.18853254	31	0.124843474	0.012071681	0.02015615	0.553730166	rs2981398	0.008333333
CD45 on lymphocyte	Myeloid cell	ebi-a-GCST90002041	kCeLBl	Biliary tract cancer	exposure	19	-0.035396583	0.039691291	0.384950753	0.97 (0.89-1.04)	-0.036105289	0.040661053	0.374563592	0.96 (0.89-1.04)	-0.02980196	0.031848972	0.349413492	0.970259403	0.97 (0.91-1.03)	-0.02996507	0.039540613	0.458360097	0.97 (0.90-1.05)	0.088466494	0.104241242	0.407209709	1.09 (0.89-1.34)	NA	21.67162811	0.119116405	13.95560041	18	0.731980996	0.00469626	0.019882854	0.816102546	NA	0.803
CD45 on CD33br HLA DR+ CD14-	Myeloid cell	ebi-a-GCST90002042	EKOMlM	Biliary tract cancer	exposure	18	0.325499049	0.1954046	0.115213889	1.38 (0.94-2.03)	0.012172238	0.08326028	0.883767441	1.01 (0.86-1.19)	0.022157246	0.056624563	0.695574779	0.986937754	1.02 (0.92-1.14)	0.010957005	0.137438657	0.937388638	1.01 (0.77-1.32)	0.051863253	0.150986307	0.735436569	1.05 (0.78-1.42)	NA	22.66597134	0.117981145	20.58917164	17	0.245207532	-0.07403709	0.045429027	0.122684492	NA	0.236
CD45 on CD33br HLA DR+ CD14dim	Myeloid cell	ebi-a-GCST90002043	ir79GV	Biliary tract cancer	exposure	16	0.093970425	0.071784456	0.211592648	1.10 (0.95-1.26)	0.054828922	0.068746205	0.425128415	1.06 (0.92-1.21)	0.013369991	0.047195793	0.776956253	0.994711594	1.01 (0.92-1.11)	0.074484823	0.073902292	0.329493727	1.08 (0.93-1.25)	0.099050135	0.107303489	0.370574172	1.10 (0.89-1.36)	NA	21.48016198	0.099427183	7.312724071	15	0.948383805	-0.031446127	0.021102537	0.158364929	NA	0.950333333
CD45 on CD33dim HLA DR+ CD11b-	Myeloid cell	ebi-a-GCST90002044	suoHTa	Biliary tract cancer	exposure	10	0.032636597	0.260943752	0.903552835	1.03 (0.62-1.72)	0.039695935	0.104890354	0.705095052	1.04 (0.85-1.28)	0.005101156	0.08152098	0.950105129	0.994711594	1.01 (0.86-1.18)	0.055540228	0.139874164	0.700565531	1.06 (0.80-1.39)	0.061498416	0.153514345	0.69805514	1.06 (0.79-1.44)	NA	21.61470729	0.062529185	6.308508299	9	0.708688342	-0.005925179	0.053340381	0.914287335	NA	0.745333333
CD45 on CD33- HLA DR-	Myeloid cell	ebi-a-GCST90002045	zFDXMQ	Biliary tract cancer	exposure	14	-0.232395333	0.153527874	0.155986376	0.79 (0.59-1.07)	-0.08929186	0.092601665	0.334916792	0.91 (0.76-1.10)	-0.025467988	0.062458727	0.683452031	0.986937754	0.97 (0.86-1.10)	-0.127532618	0.097378135	0.212982824	0.88 (0.73-1.07)	-0.035483749	0.130607636	0.790133172	0.97 (0.75-1.25)	NA	25.07703999	0.101373034	20.72668463	13	0.078513357	0.074263048	0.048082611	0.148421967	NA	0.087666667
CD45 on CD33- HLA DR+	Myeloid cell	ebi-a-GCST90002046	wZTn6E	Biliary tract cancer	exposure	25	0.027976784	0.023980979	0.255316543	1.03 (0.98-1.08)	0.01084283	0.025203604	0.66704323	1.01 (0.96-1.06)	0.026375997	0.019385062	0.17362901	0.970259403	1.03 (0.99-1.07)	0.016682728	0.023104359	0.477234703	1.02 (0.97-1.06)	0.013699833	0.052647488	0.796915023	1.01 (0.91-1.12)	NA	24.72912093	0.178463857	23.94599591	24	0.464688949	-0.001926101	0.016325167	0.907105015	NA	0.542
CD45 on Gr MDSC	Myeloid cell	ebi-a-GCST90002047	bkQpJ5	Biliary tract cancer	exposure	18	0.074750683	0.094633386	0.441137751	1.08 (0.90-1.30)	-0.018507674	0.068319661	0.786469317	0.98 (0.86-1.12)	-0.061042561	0.045979201	0.184306165	0.970259403	0.94 (0.86-1.03)	0.009652059	0.070230946	0.892303071	1.01 (0.88-1.16)	0.048330951	0.100951376	0.638212845	1.05 (0.86-1.28)	NA	21.54195666	0.112174456	11.58381937	17	0.824657317	-0.051418636	0.031319483	0.120148971	NA	0.835
CD45 on CD66b++ myelod cell	Myeloid cell	ebi-a-GCST90002048	ir79GV	Biliary tract cancer	exposure	16	0.061942414	0.069195342	0.385822464	1.06 (0.93-1.22)	0.055138886	0.060797566	0.364445991	1.06 (0.94-1.19)	0.043981208	0.045171446	0.330230034	0.970259403	1.04 (0.96-1.14)	0.062902404	0.058584507	0.299925211	1.06 (0.95-1.19)	0.083071286	0.096319325	0.402014779	1.09 (0.90-1.31)	NA	21.76018497	0.100716827	12.15983013	15	0.666893046	-0.009909355	0.028918886	0.736944363	NA	0.727
CD45 on Mo MDSC	Myeloid cell	ebi-a-GCST90002049	suoHTa	Biliary tract cancer	exposure	18	0.016582902	0.079451311	0.837302523	1.02 (0.87-1.19)	0.022568613	0.062041639	0.716033069	1.02 (0.91-1.16)	-0.036654014	0.041723209	0.379670161	0.970259403	0.96 (0.89-1.05)	0.037838472	0.057143021	0.51673828	1.04 (0.93-1.16)	0.028849075	0.091858739	0.757297354	1.03 (0.86-1.23)	NA	21.27643036	0.110801392	19.72763252	17	0.288396926	-0.028224442	0.03457059	0.426243719	NA	0.302
CD45 on CD33dim HLA DR-	Myeloid cell	ebi-a-GCST90002050	ir79GV	Biliary tract cancer	exposure	18	-0.182775708	0.096155993	0.075494261	0.83 (0.69-1.01)	0.025704189	0.069735489	0.712429235	1.03 (0.89-1.18)	0.001198895	0.048502216	0.980279608	0.994711594	1.00 (0.91-1.10)	0.060547437	0.10347431	0.566137177	1.06 (0.87-1.30)	0.087673277	0.105333603	0.416757484	1.09 (0.89-1.34)	NA	20.91642584	0.108937567	21.80953877	17	0.192155106	0.080043627	0.035878077	0.040341918	NA	0.177
CD45 on basophil	Myeloid cell	ebi-a-GCST90002051	ir79GV	Biliary tract cancer	exposure	17	-0.115997741	0.157121941	0.471746619	0.89 (0.65-1.21)	0.071726466	0.079071983	0.364352113	1.07 (0.92-1.25)	0.018070105	0.052657522	0.731475952	0.988134117	1.02 (0.92-1.13)	0.090366784	0.091555042	0.338324155	1.09 (0.91-1.31)	0.111735224	0.126114457	0.388749201	1.12 (0.87-1.43)	NA	21.49916763	0.105736506	23.47990618	16	0.101495348	0.044484065	0.047606099	0.364887146	NA	0.114333333
CD45 on Im MDSC	Myeloid cell	ebi-a-GCST90002052	mRWJ8P	Biliary tract cancer	exposure	10	0.010960094	0.060721286	0.861249969	1.01 (0.90-1.14)	-0.007504603	0.049908226	0.880474242	0.99 (0.90-1.09)	0.033534069	0.037113117	0.366226749	0.970259403	1.03 (0.96-1.11)	0.001781657	0.04604337	0.969978159	1.00 (0.92-1.10)	0.001781657	0.073697656	0.981240375	1.00 (0.87-1.16)	NA	43.81575218	0.12258341	6.374551198	9	0.701924808	0.015653916	0.033326668	0.651098226	NA	0.733333333
CD45 on CD33br HLA DR+	Myeloid cell	ebi-a-GCST90002053	zFDXMQ	Biliary tract cancer	exposure	16	0.004298165	0.056614889	0.940557501	1.00 (0.90-1.12)	-0.094124257	0.063281658	0.136912873	0.91 (0.80-1.03)	0.003117986	0.034139295	0.927229343	0.994711594	1.00 (0.94-1.07)	-0.107388008	0.065242729	0.120554743	0.90 (0.79-1.02)	-0.095280841	0.144242801	0.518911822	0.91 (0.69-1.21)	NA	21.98886558	0.101764639	23.53096621	15	0.073498702	-0.000897819	0.026858444	0.973805338	NA	0.14
CD8 on CM CD8br	Maturation stages of T cell	ebi-a-GCST90002054	suoHTa	Biliary tract cancer	exposure	13	0.305345555	0.198947486	0.153078313	1.36 (0.92-2.00)	0.143608964	0.125566415	0.252752517	1.15 (0.90-1.48)	0.025830995	0.083041624	0.755754389	0.994711594	1.03 (0.87-1.21)	0.182312958	0.151321242	0.251501291	1.20 (0.89-1.61)	-0.261579694	0.207763096	0.231960903	0.77 (0.51-1.16)	NA	29.23609673	0.109056126	10.715267	12	0.553465062	-0.06949171	0.044946661	0.150351276	NA	0.530333333
CD8 on naive CD8br	Maturation stages of T cell	ebi-a-GCST90002055	zV4hhX	Biliary tract cancer	exposure	17	-0.117301712	0.136117799	0.40238302	0.89 (0.68-1.16)	0.014961407	0.095725156	0.875800136	1.02 (0.84-1.22)	0.00424525	0.069625168	0.951380778	0.994711594	1.00 (0.88-1.15)	0.009175933	0.104001052	0.930789361	1.01 (0.82-1.24)	0.018521059	0.17179757	0.915488757	1.02 (0.73-1.43)	NA	33.2059941	0.16011387	18.20278081	16	0.312157006	0.03508566	0.032985456	0.304302398	NA	0.372333333
CD8 on EM CD8br	Maturation stages of T cell	ebi-a-GCST90002056	mRWJ8P	Biliary tract cancer	exposure	24	-0.052557364	0.12066898	0.667406796	0.95 (0.75-1.20)	-0.021767969	0.082505891	0.791906812	0.98 (0.83-1.15)	-0.01918851	0.066075528	0.771508203	0.994711594	0.98 (0.86-1.12)	-0.044398391	0.081724902	0.592173277	0.96 (0.81-1.12)	0.035518877	0.153149887	0.818649436	1.04 (0.77-1.40)	NA	26.79131926	0.185243007	36.57620585	23	0.03599206	0.009869796	0.029606715	0.742016284	NA	0.045666667
CD8 on TD CD8br	Maturation stages of T cell	ebi-a-GCST90002057	KkV310	Biliary tract cancer	exposure	17	-0.086602329	0.098151922	0.391519371	0.92 (0.76-1.11)	0.029237909	0.087797909	0.73912392	1.03 (0.87-1.22)	0.020656412	0.057524588	0.719528965	0.986937754	1.02 (0.91-1.14)	0.010776396	0.085137213	0.90085237	1.01 (0.86-1.19)	0.150051479	0.144969565	0.316034822	1.16 (0.87-1.54)	NA	26.91387477	0.131762667	17.08319128	16	0.380233685	0.033873786	0.02501831	0.195798081	NA	0.379333333
CD8 on CD8br	TBNK	ebi-a-GCST90002058	mRWJ8P	Biliary tract cancer	exposure	27	-0.093164065	0.066273322	0.172103935	0.91 (0.80-1.04)	-0.131484027	0.065737852	0.045486594	0.88 (0.77-1.00)	-0.050854883	0.042112594	0.227203765	0.970259403	0.95 (0.88-1.03)	-0.134748881	0.072730419	0.07530734	0.87 (0.76-1.01)	-0.038868734	0.128731661	0.765102811	0.96 (0.75-1.24)	NA	27.96717736	0.215771433	30.03653321	26	0.266100242	0.017724105	0.020199766	0.388601675	NA	0.221333333
CD8 on NKT	TBNK	ebi-a-GCST90002059	WxokQi	Biliary tract cancer	exposure	19	0.013501496	0.096335662	0.890188185	1.01 (0.84-1.22)	0.024464336	0.084962006	0.773389282	1.02 (0.87-1.21)	0.031847105	0.056583699	0.573549424	0.986937754	1.03 (0.92-1.15)	0.033994216	0.08202547	0.683452718	1.03 (0.88-1.22)	0.043889548	0.125327649	0.730254263	1.04 (0.82-1.34)	NA	23.42038271	0.128582269	13.13778159	18	0.783323579	0.005690929	0.02418586	0.816787105	NA	0.819333333
CD8 on HLA DR+ CD8br	TBNK	ebi-a-GCST90002060	EKOMlM	Biliary tract cancer	exposure	25	-0.014825798	0.048443998	0.762327277	0.99 (0.90-1.08)	-0.023726621	0.048886548	0.62743484	0.98 (0.89-1.07)	-0.001416253	0.034834612	0.967569752	0.994711594	1.00 (0.93-1.07)	-0.031616974	0.044742137	0.486589404	0.97 (0.89-1.06)	-0.046278406	0.085501845	0.593320181	0.95 (0.81-1.13)	NA	23.55208239	0.170098048	26.48302436	24	0.329120255	0.007487355	0.017308148	0.669340882	NA	0.366333333
CD4 on CD39+ CD4+	Treg	ebi-a-GCST90002061	bkQpJ5	Biliary tract cancer	exposure	26	-0.063570594	0.088263203	0.478334508	0.94 (0.79-1.12)	-0.02637906	0.070529913	0.708395108	0.97 (0.85-1.12)	-0.041473531	0.048848481	0.395867963	0.970259403	0.96 (0.87-1.06)	-0.011363804	0.071130458	0.874353886	0.99 (0.86-1.14)	0.061843839	0.114630913	0.594312184	1.06 (0.85-1.33)	NA	39.84344111	0.290099936	22.66994445	25	0.596829712	0.007032449	0.023395832	0.766319026	NA	0.627666667
CD4 on CD28+ CD4+	Treg	ebi-a-GCST90002062	RtN9Fv	Biliary tract cancer	exposure	21	-0.028665654	0.123765206	0.819314602	0.97 (0.76-1.24)	-0.032315501	0.083307982	0.69808706	0.97 (0.82-1.14)	-0.009429319	0.059224199	0.873500306	0.994711594	0.99 (0.88-1.11)	-0.061700577	0.089731814	0.499595177	0.94 (0.79-1.12)	0.036473211	0.112038003	0.748151247	1.04 (0.83-1.29)	NA	23.30608673	0.141470118	25.6655361	20	0.17714448	0.005557344	0.029727794	0.853688588	NA	0.194
CD4 on CD4 Treg	Treg	ebi-a-GCST90002063	DE6wd2	Biliary tract cancer	exposure	30	-0.063588961	0.049335763	0.207979746	0.94 (0.85-1.03)	-0.010198142	0.054523474	0.851628244	0.99 (0.89-1.10)	-0.052691582	0.035972188	0.142979128	0.970259403	0.95 (0.88-1.02)	-0.047926162	0.04641835	0.310379997	0.95 (0.87-1.04)	-0.02768166	0.088402217	0.75642055	0.97 (0.82-1.16)	NA	22.86025419	0.198213698	20.99178296	29	0.859448585	0.005678218	0.01759325	0.749282547	NA	0.867666667
CD4 on resting Treg	Treg	ebi-a-GCST90002064	hdXSYB	Biliary tract cancer	exposure	13	0.039418663	0.139791448	0.783191943	1.04 (0.79-1.37)	-0.013214917	0.104261201	0.899139714	0.99 (0.80-1.21)	0.045660956	0.077403421	0.555251821	0.986937754	1.05 (0.90-1.22)	-0.016140572	0.116839678	0.892418508	0.98 (0.78-1.24)	-0.002964457	0.139628679	0.983410327	1.00 (0.76-1.31)	NA	23.00528367	0.086466734	13.13289224	12	0.359455993	0.001756323	0.031319021	0.956284923	NA	0.425333333
CD4 on CD39+ resting Treg	Treg	ebi-a-GCST90002065	zV4hhX	Biliary tract cancer	exposure	14	-0.123006973	0.071249264	0.109898259	0.88 (0.77-1.02)	-0.129076703	0.069352353	0.062719798	0.88 (0.77-1.01)	-0.11178568	0.051068683	0.02860206	0.970259403	0.89 (0.81-0.99)	-0.131672227	0.072816124	0.093742045	0.88 (0.76-1.01)	-0.110632476	0.103865478	0.3061915	0.90 (0.73-1.10)	NA	22.15006642	0.08969017	9.466737893	13	0.736850712	0.006195231	0.027430045	0.825114664	NA	0.778333333
CD4 on activated Treg	Treg	ebi-a-GCST90002066	wZTn6E	Biliary tract cancer	exposure	24	-0.058150065	0.040841381	0.168532892	0.94 (0.87-1.02)	-0.047132891	0.044436767	0.288838412	0.95 (0.87-1.04)	-0.03104681	0.031613563	0.326064147	0.970259403	0.97 (0.91-1.03)	-0.035466809	0.040826744	0.393977874	0.97 (0.89-1.05)	0.090271435	0.074729859	0.239333414	1.09 (0.95-1.27)	NA	23.18113628	0.16073616	18.33485173	23	0.739081452	0.020738081	0.019784752	0.305932906	NA	0.777666667
CD4 on CD39+ activated Treg	Treg	ebi-a-GCST90002067	KkV310	Biliary tract cancer	exposure	23	-0.006194785	0.074334407	0.934373102	0.99 (0.86-1.15)	-0.00124701	0.070910962	0.985969468	1.00 (0.87-1.15)	0.071993963	0.047673738	0.131007999	0.970259403	1.07 (0.98-1.18)	-0.006195504	0.062096829	0.921429202	0.99 (0.88-1.12)	0.271731327	0.112024436	0.023936281	1.31 (1.05-1.63)	NA	24.64827231	0.163692993	18.09416662	22	0.700390803	0.03376773	0.024631311	0.18487272	NA	0.683
CD4 on secreting Treg	Treg	ebi-a-GCST90002068	KjOTSK	Biliary tract cancer	exposure	30	-0.008691775	0.056524231	0.87889342	0.99 (0.89-1.11)	-0.005651348	0.059372407	0.924168081	0.99 (0.89-1.12)	0.005045286	0.036227733	0.889240069	0.994711594	1.01 (0.94-1.08)	-0.052450241	0.06879952	0.451999662	0.95 (0.83-1.09)	-0.012149901	0.099618018	0.903768069	0.99 (0.81-1.20)	NA	22.2759585	0.193254978	32.51464332	29	0.297744037	0.007074779	0.021090592	0.739788276	NA	0.245
CD4 on CD39+ secreting Treg	Treg	ebi-a-GCST90002069	hdXSYB	Biliary tract cancer	exposure	22	0.000583279	0.039420345	0.98834123	1.00 (0.93-1.08)	-0.051657907	0.048723339	0.289040332	0.95 (0.86-1.04)	0.000692235	0.031266975	0.98233669	0.994711594	1.00 (0.94-1.06)	-0.042502336	0.039991491	0.299949133	0.96 (0.89-1.04)	-0.003972379	0.081272458	0.961478959	1.00 (0.85-1.17)	NA	29.04482835	0.183649248	20.40270657	21	0.495897252	8.21E-05	0.017779564	0.996361105	NA	0.393666667
CD4 on activated & secreting Treg	Treg	ebi-a-GCST90002070	If6nSf	Biliary tract cancer	exposure	32	-0.044548788	0.038745639	0.259320029	0.96 (0.89-1.03)	-0.051629013	0.041473896	0.213184826	0.95 (0.88-1.03)	-0.053122612	0.029567719	0.072392442	0.970259403	0.95 (0.89-1.00)	-0.045478233	0.038051446	0.24108123	0.96 (0.89-1.03)	-0.021098358	0.060696229	0.730485446	0.98 (0.87-1.10)	NA	22.55581691	0.208649746	24.50705952	31	0.789320027	-0.006029733	0.01760956	0.734427966	NA	0.829666667
SSC-A on myeloid DC	cDC	ebi-a-GCST90002071	RJd1Vh	Biliary tract cancer	exposure	18	0.026185213	0.025881544	0.326722056	1.03 (0.98-1.08)	0.028944929	0.028440512	0.308803502	1.03 (0.97-1.09)	0.008256796	0.02232873	0.711543795	0.986937754	1.01 (0.97-1.05)	0.020163716	0.023885463	0.410289622	1.02 (0.97-1.07)	-0.015220488	0.087139444	0.863403708	0.98 (0.83-1.17)	NA	26.05277943	0.135365258	11.66494934	17	0.8199875	-0.023626558	0.017247039	0.189639763	NA	0.65
SSC-A on plasmacytoid DC	cDC	ebi-a-GCST90002072	ir79GV	Biliary tract cancer	exposure	26	0.102842538	0.070762079	0.159076575	1.11 (0.96-1.27)	0.069095534	0.066780207	0.30082265	1.07 (0.94-1.22)	0.031255336	0.046769519	0.503952124	0.977795978	1.03 (0.94-1.13)	0.062496624	0.061991031	0.323038345	1.06 (0.94-1.20)	-0.044541929	0.117172312	0.707051754	0.96 (0.76-1.20)	NA	24.50829096	0.184058119	12.22027199	25	0.984703585	-0.025721488	0.01907991	0.190215606	NA	0.985333333
SSC-A on monocyte	cDC	ebi-a-GCST90002073	RtN9Fv	Biliary tract cancer	exposure	21	0.033544363	0.072144374	0.64724345	1.03 (0.90-1.19)	-0.083190212	0.063897418	0.192938996	0.92 (0.81-1.04)	-0.019796316	0.042945914	0.644827851	0.986937754	0.98 (0.90-1.07)	-0.098820749	0.066848823	0.154911904	0.91 (0.79-1.03)	-0.112888251	0.106789478	0.303063408	0.89 (0.72-1.10)	NA	71.60879942	0.395098627	16.5341082	20	0.682985525	-0.025872946	0.028118145	0.3690294	NA	0.639
SSC-A on CD14+ monocyte	TBNK	ebi-a-GCST90002074	DE6wd2	Biliary tract cancer	exposure	22	-0.058718909	0.085796155	0.50157696	0.94 (0.80-1.12)	-0.084784098	0.076492896	0.26769265	0.92 (0.79-1.07)	-0.037720308	0.053245138	0.478679962	0.975950618	0.96 (0.87-1.07)	-0.091655647	0.078260409	0.25465143	0.91 (0.78-1.06)	0.052099925	0.138119649	0.709803636	1.05 (0.80-1.38)	NA	57.42103718	0.341912176	16.52730524	21	0.739331055	0.006911255	0.022142197	0.758172178	NA	0.728666667
SSC-A on B cell	TBNK	ebi-a-GCST90002075	If6nSf	Biliary tract cancer	exposure	13	-0.05269321	0.113318335	0.650999797	0.95 (0.76-1.18)	-0.006038934	0.090787679	0.946966137	0.99 (0.83-1.19)	-0.031829643	0.066303233	0.631183515	0.986937754	0.97 (0.85-1.10)	-0.001808391	0.091048411	0.984479998	1.00 (0.84-1.19)	0.002306393	0.11775573	0.984695336	1.00 (0.80-1.26)	NA	21.86622378	0.082227534	11.43085593	12	0.492398988	0.006741965	0.029430061	0.823006936	NA	0.566333333
SSC-A on NK	TBNK	ebi-a-GCST90002076	zV4hhX	Biliary tract cancer	exposure	23	-0.073156026	0.089819535	0.424511694	0.93 (0.78-1.11)	0.004448466	0.075941564	0.953288648	1.00 (0.87-1.17)	-0.03102817	0.05037357	0.537920053	0.986937754	0.97 (0.88-1.07)	-0.057849327	0.083813832	0.497278285	0.94 (0.80-1.11)	0.003286223	0.127811662	0.979719295	1.00 (0.78-1.29)	NA	25.58788681	0.169525538	23.69951271	22	0.363175196	0.012755464	0.021936886	0.567118791	NA	0.335333333
SSC-A on HLA DR+ NK	TBNK	ebi-a-GCST90002077	KjOTSK	Biliary tract cancer	exposure	30	0.031555621	0.047784265	0.514408579	1.03 (0.94-1.13)	-0.025851942	0.05137981	0.614856212	0.97 (0.88-1.08)	-0.012746963	0.035639695	0.720596315	0.986937754	0.99 (0.92-1.06)	-0.012162747	0.045115531	0.789383868	0.99 (0.90-1.08)	-0.037190323	0.081491958	0.651525	0.96 (0.82-1.13)	NA	34.82411506	0.293094051	29.36057659	29	0.446408835	-0.02349165	0.016877998	0.174926203	NA	0.488666667
SSC-A on granulocyte	TBNK	ebi-a-GCST90002078	hdXSYB	Biliary tract cancer	exposure	26	0.000935931	0.079418155	0.990694685	1.00 (0.86-1.17)	0.068249735	0.068058154	0.315950147	1.07 (0.94-1.22)	-0.018508911	0.042622613	0.664106198	0.986937754	0.98 (0.90-1.07)	0.11658579	0.076579517	0.14045501	1.12 (0.97-1.31)	0.059612693	0.126677892	0.642017161	1.06 (0.83-1.36)	NA	29.91736798	0.222458589	34.51785628	25	0.097294304	-0.007901804	0.024736783	0.752160311	NA	0.059333333
SSC-A on lymphocyte	TBNK	ebi-a-GCST90002079	RtN9Fv	Biliary tract cancer	exposure	21	0.226393944	0.137491577	0.116080315	1.25 (0.96-1.64)	0.117305447	0.095345875	0.218579221	1.12 (0.93-1.36)	0.089435052	0.072288698	0.216015539	0.970259403	1.09 (0.95-1.26)	0.169175904	0.124109012	0.187994071	1.18 (0.93-1.51)	0.074451423	0.166708565	0.659964758	1.08 (0.78-1.49)	NA	22.37136312	0.135867938	13.78016613	20	0.841464768	-0.02719677	0.023224309	0.256057361	NA	0.827333333
SSC-A on T cell	TBNK	ebi-a-GCST90002080	DE6wd2	Biliary tract cancer	exposure	22	0.014370403	0.075584985	0.851129631	1.01 (0.87-1.18)	0.123296755	0.085282404	0.14824826	1.13 (0.96-1.34)	0.056150457	0.055114281	0.308297691	0.970259403	1.06 (0.95-1.18)	0.116778091	0.079269966	0.155537053	1.12 (0.96-1.31)	0.090387391	0.157830578	0.572938394	1.09 (0.80-1.49)	NA	22.21103927	0.141324699	15.68384114	21	0.78714347	0.014683108	0.018178245	0.428749047	NA	0.690333333
SSC-A on CD4+	TBNK	ebi-a-GCST90002081	If6nSf	Biliary tract cancer	exposure	30	0.086827689	0.098784869	0.386905409	1.09 (0.90-1.32)	0.043253334	0.075870836	0.568615501	1.04 (0.90-1.21)	0.045130876	0.053671736	0.400421566	0.970259403	1.05 (0.94-1.16)	0.01643048	0.081642717	0.841909143	1.02 (0.87-1.19)	0.044319065	0.12863599	0.732933188	1.05 (0.81-1.35)	NA	23.63670156	0.204874029	27.93675901	29	0.521296378	-0.010499697	0.02088327	0.619050663	NA	0.54
SSC-A on CD8br	TBNK	ebi-a-GCST90002082	hdXSYB	Biliary tract cancer	exposure	18	-0.00074384	0.051946229	0.988752178	1.00 (0.90-1.11)	0.022057246	0.048361985	0.648327815	1.02 (0.93-1.12)	0.00448891	0.036453103	0.901994601	0.994711594	1.00 (0.94-1.08)	0.005186584	0.040471361	0.899530619	1.01 (0.93-1.09)	0.058186531	0.123451951	0.643397636	1.06 (0.83-1.35)	NA	22.44660752	0.116853058	23.3825338	17	0.137206421	0.004982297	0.026262558	0.851921433	NA	0.235333333
SSC-A on HLA DR+ T cell	TBNK	ebi-a-GCST90002083	ir79GV	Biliary tract cancer	exposure	20	0.084999401	0.112146137	0.458299316	1.09 (0.87-1.36)	0.033233004	0.084246011	0.693229868	1.03 (0.88-1.22)	-0.005163102	0.057309422	0.928214356	0.994711594	0.99 (0.89-1.11)	0.044333554	0.091375652	0.633096396	1.05 (0.87-1.25)	0.064053523	0.130251677	0.628517087	1.07 (0.83-1.38)	NA	24.38100982	0.140887393	17.61711673	19	0.548134177	-0.0228517	0.02443184	0.36200065	NA	0.590333333
SSC-A on NKT	TBNK	ebi-a-GCST90002084	Z3KpJI	Biliary tract cancer	exposure	20	-0.017907441	0.032492224	0.58832099	0.98 (0.92-1.05)	0.013627394	0.038883645	0.725989028	1.01 (0.94-1.09)	-0.014594527	0.027885776	0.600718081	0.986937754	0.99 (0.93-1.04)	-0.013624128	0.030966823	0.664930791	0.99 (0.93-1.05)	-0.006211512	0.074566695	0.934483252	0.99 (0.86-1.15)	NA	22.90765579	0.132468156	14.80693429	19	0.734786665	0.003088851	0.015549246	0.844763359	NA	0.730666667
SSC-A on HLA DR+ CD4+	TBNK	ebi-a-GCST90002085	Z3KpJI	Biliary tract cancer	exposure	24	-0.150193974	0.079560938	0.072316026	0.86 (0.74-1.01)	-0.063679427	0.072369167	0.378900034	0.94 (0.81-1.08)	-0.004809967	0.049676649	0.922864963	0.994711594	1.00 (0.90-1.10)	-0.080078466	0.073179919	0.285165323	0.92 (0.80-1.07)	-0.043780428	0.102087462	0.672020845	0.96 (0.78-1.17)	NA	22.24129811	0.154388523	29.95153239	23	0.150798062	0.054449775	0.02268155	0.025262383	NA	0.172666667
SSC-A on HLA DR+ CD8br	TBNK	ebi-a-GCST90002086	KkV310	Biliary tract cancer	exposure	24	-0.121390975	0.081858402	0.152275586	0.89 (0.75-1.04)	-0.094122231	0.077670132	0.225581232	0.91 (0.78-1.06)	-0.04873572	0.050274684	0.332351198	0.970259403	0.95 (0.86-1.05)	-0.07847913	0.076237219	0.31399295	0.92 (0.80-1.07)	-0.062763381	0.104247651	0.55302345	0.94 (0.77-1.15)	NA	21.96553603	0.152483214	28.44086684	23	0.199568105	0.026374266	0.02188769	0.24101283	NA	0.248
CD11c on myeloid DC	cDC	ebi-a-GCST90002087	KkV310	Biliary tract cancer	exposure	30	0.005172598	0.047128388	0.913386189	1.01 (0.92-1.10)	-0.010055824	0.052394865	0.847801855	0.99 (0.89-1.10)	-0.000605503	0.03581339	0.986510665	0.994711594	1.00 (0.93-1.07)	0.003572776	0.041836607	0.932531598	1.00 (0.92-1.09)	-0.150770979	0.10145802	0.148059237	0.86 (0.70-1.05)	NA	27.91427625	0.24080311	23.25151546	29	0.764908788	-0.0030273	0.016050339	0.851756702	NA	0.809666667
CD11c on CD62L+ myeloid DC	cDC	ebi-a-GCST90002088	hdXSYB	Biliary tract cancer	exposure	26	0.009291023	0.047147197	0.845436695	1.01 (0.92-1.11)	-0.010175313	0.048923498	0.835241324	0.99 (0.90-1.09)	0.022666272	0.03598875	0.528815301	0.986937754	1.02 (0.95-1.10)	0.016621678	0.04335195	0.704655124	1.02 (0.93-1.11)	-0.012754797	0.092926442	0.891927174	0.99 (0.82-1.18)	NA	27.38805774	0.204497357	21.92770226	25	0.639915428	0.008430967	0.0191987	0.664486632	NA	0.667666667
CD11c on monocyte	cDC	ebi-a-GCST90002089	RtN9Fv	Biliary tract cancer	exposure	19	-0.059211143	0.081849115	0.479259539	0.94 (0.80-1.11)	-0.060221604	0.068421558	0.378775124	0.94 (0.82-1.08)	-0.076639172	0.045143536	0.089568621	0.970259403	0.93 (0.85-1.01)	-0.079551396	0.074197245	0.29781282	0.92 (0.80-1.07)	-0.098688575	0.09964716	0.335115766	0.91 (0.75-1.10)	NA	26.39593185	0.144543759	23.57045307	18	0.169610026	-0.006909841	0.024717544	0.783193918	NA	0.191
CD11c on granulocyte	cDC	ebi-a-GCST90002090	EKOMlM	Biliary tract cancer	exposure	22	0.059419284	0.101463624	0.564680264	1.06 (0.87-1.29)	0.057287876	0.075380641	0.447265771	1.06 (0.91-1.23)	0.058205422	0.053726201	0.278643666	0.970259403	1.06 (0.95-1.18)	0.040779015	0.076893138	0.601444161	1.04 (0.90-1.21)	0.007150207	0.125863662	0.955234297	1.01 (0.79-1.29)	NA	29.34707683	0.185300931	22.75252697	21	0.35731378	-0.00034553	0.023834775	0.988577199	NA	0.410333333
CD11b on CD14+ monocyte	Myeloid cell	ebi-a-GCST90002091	If6nSf	Biliary tract cancer	exposure	20	-0.092974785	0.064425258	0.166158457	0.91 (0.80-1.03)	-0.024992459	0.050608168	0.621417485	0.98 (0.88-1.08)	-0.028112553	0.043083698	0.514072074	0.983796365	0.97 (0.89-1.06)	-0.068076534	0.043558001	0.134580355	0.93 (0.86-1.02)	0.038598077	0.093232999	0.683513121	1.04 (0.87-1.25)	NA	35.48372755	0.199047022	32.00023959	19	0.031252747	0.034722689	0.026046689	0.19912888	NA	0.047666667
CD11b on Gr MDSC	Myeloid cell	ebi-a-GCST90002092	Z3KpJI	Biliary tract cancer	exposure	3	0.191563609	0.18589333	0.490437213	1.21 (0.84-1.74)	0.0723697	0.062532103	0.247141344	1.08 (0.95-1.22)	0.064032288	0.053334797	0.229917085	0.970259403	1.07 (0.96-1.18)	0.075091577	0.065782442	0.371907819	1.08 (0.95-1.23)	0.075091577	0.066821321	0.377875216	1.08 (0.95-1.23)	NA	21.7973156	0.018916727	0.51881961	2	0.771506791	-0.242698794	0.338891538	0.604349715	NA	NA
CD11b on CD66b++ myeloid cell	Myeloid cell	ebi-a-GCST90002093	NrKXHx	Biliary tract cancer	exposure	18	0.145795413	0.101411645	0.169800989	1.16 (0.95-1.41)	-0.001699118	0.075123096	0.981955157	1.00 (0.86-1.16)	-0.042113082	0.051651448	0.414882254	0.970259403	0.96 (0.87-1.06)	0.049635134	0.091810404	0.595778193	1.05 (0.88-1.26)	0.038953103	0.12369397	0.75665856	1.04 (0.82-1.32)	NA	21.3526802	0.111194611	18.43078146	17	0.362164612	-0.068272851	0.031708662	0.046908686	NA	0.356333333
CD11b on Mo MDSC	Myeloid cell	ebi-a-GCST90002094	ir79GV	Biliary tract cancer	exposure	16	-0.068209732	0.065898654	0.318185275	0.93 (0.82-1.06)	-0.03143755	0.048066963	0.513088266	0.97 (0.88-1.06)	-0.012323943	0.03713979	0.740020751	0.990596879	0.99 (0.92-1.06)	-0.037695876	0.051088219	0.471986827	0.96 (0.87-1.06)	0.015560714	0.071004384	0.829486184	1.02 (0.88-1.17)	NA	29.69540962	0.135994153	16.1594484	15	0.371534509	0.025412536	0.024341492	0.314177696	NA	0.405333333
CD11b on CD33dim HLA DR-	Myeloid cell	ebi-a-GCST90002095	suoHTa	Biliary tract cancer	exposure	22	-0.009921742	0.115538577	0.932420586	0.99 (0.79-1.24)	-0.048902093	0.064056118	0.445209493	0.95 (0.84-1.08)	-0.020017499	0.045134693	0.657399907	0.986937754	0.98 (0.90-1.07)	-0.072378631	0.086546836	0.412404703	0.93 (0.79-1.10)	-0.049281825	0.107013471	0.649876386	0.95 (0.77-1.17)	NA	25.09673533	0.1592415	25.02974694	21	0.245878011	-0.003429548	0.035304342	0.923580223	rs149090801	0.043333333
CD11b on basophil	Myeloid cell	ebi-a-GCST90002096	FhPrxY	Biliary tract cancer	exposure	19	-0.005476636	0.127296236	0.96618468	0.99 (0.77-1.28)	0.004228918	0.07905501	0.957338819	1.00 (0.86-1.17)	0.001605497	0.052878209	0.97577822	0.994711594	1.00 (0.90-1.11)	0.039608202	0.112193125	0.72816208	1.04 (0.84-1.30)	0.0457224	0.146535838	0.75860928	1.05 (0.79-1.40)	NA	25.70490843	0.140729845	16.4340731	18	0.56228127	0.002242961	0.036672734	0.951943866	NA	0.510666667
CD11b on CD33br HLA DR+ CD14dim	Myeloid cell	ebi-a-GCST90002097	EKOMlM	Biliary tract cancer	exposure	21	0.008067712	0.061477105	0.896972049	1.01 (0.89-1.14)	-0.02081346	0.052830739	0.693606907	0.98 (0.88-1.09)	-0.013464642	0.036625692	0.713150388	0.986937754	0.99 (0.92-1.06)	-0.009006952	0.048015704	0.853093215	0.99 (0.90-1.09)	0.00760399	0.071515372	0.916382459	1.01 (0.88-1.16)	NA	28.98339379	0.173850315	13.32948168	20	0.862804094	-0.01121238	0.02571121	0.66768675	NA	0.891
CD45RA on naive CD4+	Maturation stages of T cell	ebi-a-GCST90002098	DE6wd2	Biliary tract cancer	exposure	38	-0.052790359	0.039957873	0.194787377	0.95 (0.88-1.03)	-0.013021404	0.047878437	0.785646602	0.99 (0.90-1.08)	-0.012883945	0.030997736	0.677672351	0.986937754	0.99 (0.93-1.05)	-0.039645364	0.045695287	0.391204108	0.96 (0.88-1.05)	0.048872908	0.095429496	0.611599225	1.05 (0.87-1.27)	NA	36.0558659	0.390339114	32.62873508	37	0.674106119	0.026196014	0.016551723	0.122242247	NA	0.659666667
CD4RA on TD CD4+	Maturation stages of T cell	ebi-a-GCST90002099	HKM9jZ	Biliary tract cancer	exposure	34	-0.036349733	0.033910215	0.291764857	0.96 (0.90-1.03)	-0.013463135	0.044109909	0.760200182	0.99 (0.90-1.08)	-0.055879457	0.02635871	0.034009269	0.970259403	0.95 (0.90-1.00)	-0.02200562	0.041796883	0.602069259	0.98 (0.90-1.06)	-0.008973688	0.080134986	0.911515951	0.99 (0.85-1.16)	NA	24.01382299	0.235841892	31.54376437	33	0.539619755	-0.013800834	0.015075535	0.36680502	NA	0.468333333
CD45RA on naive CD8br	Maturation stages of T cell	ebi-a-GCST90002100	HALxtK	Biliary tract cancer	exposure	22	-0.144870453	0.102538591	0.173077021	0.87 (0.71-1.06)	-0.021515763	0.080692615	0.789747463	0.98 (0.84-1.15)	-0.044421894	0.05429947	0.413305369	0.970259403	0.96 (0.86-1.06)	-0.093066578	0.130822885	0.484668208	0.91 (0.71-1.18)	-0.044121196	0.14151574	0.758285143	0.96 (0.73-1.26)	NA	23.90149121	0.151943247	22.77757523	21	0.355951364	0.031584351	0.026996145	0.255771662	NA	0.355666667
CD45RA on TD CD8br	Maturation stages of T cell	ebi-a-GCST90002101	If6nSf	Biliary tract cancer	exposure	14	0.049136572	0.168340906	0.775357459	1.05 (0.76-1.46)	0.011909131	0.11176405	0.915141221	1.01 (0.81-1.26)	0.001807038	0.079352212	0.981831844	0.994711594	1.00 (0.86-1.17)	0.015229902	0.13648289	0.912854328	1.02 (0.78-1.33)	-0.110597209	0.184051124	0.558235567	0.90 (0.62-1.28)	NA	22.43701801	0.090828183	12.96662418	13	0.450393024	-0.012581022	0.039060703	0.752927159	NA	0.485333333
CD45RA on resting Treg	Treg	ebi-a-GCST90002102	wZTn6E	Biliary tract cancer	exposure	33	0.001682717	0.034613093	0.961537957	1.00 (0.94-1.07)	0.03822808	0.036937785	0.300700875	1.04 (0.97-1.12)	-0.031426167	0.022643499	0.165177525	0.970259403	0.97 (0.93-1.01)	0.040399469	0.034172624	0.245829971	1.04 (0.97-1.11)	0.034051431	0.077199808	0.662119634	1.03 (0.89-1.20)	NA	33.40543138	0.315893913	39.94111901	32	0.158039304	-0.031153668	0.022576526	0.177485065	NA	0.105333333
CD45RA on CD39+ resting Treg	Treg	ebi-a-GCST90002103	bhmwQD	Biliary tract cancer	exposure	9	0.03102039	0.084439592	0.724199926	1.03 (0.87-1.22)	0.033657316	0.078109955	0.666543537	1.03 (0.89-1.21)	-0.002097545	0.06357089	0.973678274	0.994711594	1.00 (0.88-1.13)	0.039437001	0.0815172	0.641501307	1.04 (0.89-1.22)	-0.06545236	0.121028797	0.603373038	0.94 (0.74-1.19)	NA	24.48147218	0.063658395	4.882957295	8	0.770009473	-0.022334303	0.037480305	0.570003623	NA	0.776
HLA DR on myeloid DC	cDC	ebi-a-GCST90002104	MXE5c6	Biliary tract cancer	exposure	15	-0.049699626	0.049087326	0.329785865	0.95 (0.86-1.05)	-0.054823389	0.041212155	0.183428564	0.95 (0.87-1.03)	-0.065927574	0.033123742	0.046553278	0.970259403	0.94 (0.88-1.00)	-0.049056291	0.04180605	0.260202705	0.95 (0.88-1.03)	-0.039009752	0.057420936	0.507984142	0.96 (0.86-1.08)	NA	70.5783324	0.292984489	7.642510774	14	0.907106912	-0.012183204	0.027197454	0.661560721	NA	0.93
HLA DR on plasmacytoid DC	cDC	ebi-a-GCST90002105	fylDa5	Biliary tract cancer	exposure	27	-0.03101495	0.048315951	0.52676819	0.97 (0.88-1.07)	-0.046177759	0.041722465	0.268387309	0.95 (0.88-1.04)	-0.05220926	0.0292709	0.074479334	0.970259403	0.95 (0.90-1.01)	-0.054064789	0.036330452	0.14874349	0.95 (0.88-1.02)	-0.05787108	0.073563544	0.438580434	0.94 (0.82-1.09)	NA	64.74372683	0.464889753	32.15827816	26	0.187939847	-0.012758307	0.02126546	0.553936279	NA	0.244666667
HLA DR on DC	cDC	ebi-a-GCST90002106	WxokQi	Biliary tract cancer	exposure	23	-0.103162197	0.057356409	0.086470053	0.90 (0.81-1.01)	-0.066093779	0.046442232	0.154695692	0.94 (0.85-1.03)	-0.060445691	0.035609214	0.089607206	0.970259403	0.94 (0.88-1.01)	-0.073718098	0.044472508	0.111588912	0.93 (0.85-1.01)	-0.082740981	0.076044266	0.288343912	0.92 (0.79-1.07)	NA	65.03109362	0.407270555	20.85230552	22	0.529881367	0.02098223	0.022086085	0.352908261	NA	0.617
HLA DR on HSC	Myeloid cell	ebi-a-GCST90002107	KjOTSK	Biliary tract cancer	exposure	6	-0.108969078	0.231574748	0.662469179	0.90 (0.57-1.41)	0.020368279	0.080821803	0.801029735	1.02 (0.87-1.20)	0.003677335	0.060692761	0.951686253	0.994711594	1.00 (0.89-1.13)	0.057081339	0.08045474	0.509729419	1.06 (0.90-1.24)	-0.137715176	0.116615488	0.290738096	0.87 (0.69-1.10)	NA	20.621622	0.035805304	5.729803516	5	0.333404182	0.102186226	0.200133435	0.636525499	NA	0.383666667
HLA DR on CD33br HLA DR+ CD14-	Myeloid cell	ebi-a-GCST90002108	BTlu8z	Biliary tract cancer	exposure	25	0.001122922	0.035683583	0.975167118	1.00 (0.93-1.07)	0.016001907	0.030430916	0.598996773	1.02 (0.96-1.08)	-0.001380299	0.023246107	0.952651314	0.994711594	1.00 (0.95-1.05)	0.008976072	0.032508786	0.784825606	1.01 (0.95-1.08)	0.02195881	0.04491706	0.629368227	1.02 (0.94-1.12)	NA	34.24275756	0.243165244	15.24737301	24	0.913311231	-0.001985919	0.021478083	0.927131197	NA	0.926333333
HLA DR on CD33br HLA DR+ CD14dim	Myeloid cell	ebi-a-GCST90002109	bkQpJ5	Biliary tract cancer	exposure	20	-0.014829639	0.06804304	0.829923644	0.99 (0.86-1.13)	-0.007260336	0.058938058	0.901959912	0.99 (0.88-1.11)	0.04638585	0.040019686	0.246425286	0.970259403	1.05 (0.97-1.13)	0.003304677	0.055377361	0.953037223	1.00 (0.90-1.12)	0.042268705	0.087472859	0.634460479	1.04 (0.88-1.24)	NA	27.91204224	0.160525937	17.86529403	19	0.531452595	0.025486501	0.022911151	0.280600291	NA	0.557
HLA DR on CD33dim HLA DR+ CD11b+	Myeloid cell	ebi-a-GCST90002110	Z3KpJI	Biliary tract cancer	exposure	24	0.057432174	0.042490971	0.190227959	1.06 (0.97-1.15)	0.053017841	0.040165327	0.186838266	1.05 (0.97-1.14)	-0.012234485	0.028515992	0.667894518	0.986937754	0.99 (0.93-1.04)	0.043895501	0.035333564	0.226637646	1.04 (0.97-1.12)	-0.008367121	0.06526362	0.899101177	0.99 (0.87-1.13)	NA	31.32958866	0.215840791	26.21235438	23	0.290944078	-0.041809816	0.018905115	0.037690133	NA	0.301
HLA DR on CD33dim HLA DR+ CD11b-	Myeloid cell	ebi-a-GCST90002111	KkV310	Biliary tract cancer	exposure	19	0.12257522	0.091780817	0.199313017	1.13 (0.94-1.35)	-0.013480617	0.061170518	0.825577023	0.99 (0.88-1.11)	0.00234034	0.039636466	0.952916162	0.994711594	1.00 (0.93-1.08)	-0.020844461	0.07753939	0.791121997	0.98 (0.84-1.14)	-0.082027491	0.094013269	0.394420629	0.92 (0.77-1.11)	NA	34.50519767	0.187808553	21.95224693	18	0.234112121	-0.041462668	0.028070154	0.157932283	NA	0.230333333
HLA DR on CD33- HLA DR+	Myeloid cell	ebi-a-GCST90002112	EKOMlM	Biliary tract cancer	exposure	15	0.046850077	0.060655711	0.453695438	1.05 (0.93-1.18)	-0.051817756	0.049175285	0.292003918	0.95 (0.86-1.05)	-0.031772334	0.037319283	0.394566587	0.970259403	0.97 (0.90-1.04)	-0.038541992	0.043854734	0.394313727	0.96 (0.88-1.05)	-0.061800753	0.079860666	0.451885782	0.94 (0.80-1.10)	NA	46.29370535	0.19405668	16.65566556	14	0.274992173	-0.045143525	0.02699639	0.118364871	NA	0.361
HLA DR on HLA DR+ T cell	TBNK	ebi-a-GCST90002113	fylDa5	Biliary tract cancer	exposure	20	0.114582759	0.057808702	0.062947158	1.12 (1.00-1.26)	0.079420065	0.062445889	0.203436315	1.08 (0.96-1.22)	0.053926132	0.043084595	0.210703361	0.970259403	1.06 (0.97-1.15)	0.087678989	0.058429294	0.149894357	1.09 (0.97-1.22)	-0.185279443	0.145362956	0.217819642	0.83 (0.62-1.10)	NA	23.87091127	0.137782013	20.59498292	19	0.359605215	-0.028909181	0.018312127	0.131819243	NA	0.369
HLA DR on HLA DR+ CD4+	TBNK	ebi-a-GCST90002114	Z3KpJI	Biliary tract cancer	exposure	21	-0.188424598	0.146117516	0.21268724	0.83 (0.62-1.10)	-0.105679833	0.105210185	0.315155061	0.90 (0.73-1.11)	-0.119059239	0.062952108	0.058588722	0.970259403	0.89 (0.78-1.00)	-0.230924783	0.130336123	0.0916705	0.79 (0.61-1.02)	-0.325533441	0.188426848	0.099464687	0.72 (0.50-1.04)	NA	21.53086109	0.130787507	25.84839566	20	0.170877498	0.019698026	0.035968235	0.590308021	NA	0.177333333
HLA DR on HLA DR+ CD8br	TBNK	ebi-a-GCST90002115	DE6wd2	Biliary tract cancer	exposure	21	0.043216618	0.148540278	0.77424777	1.04 (0.78-1.40)	-0.162469519	0.100370095	0.105510871	0.85 (0.70-1.03)	-0.086288599	0.067094542	0.198416963	0.970259403	0.92 (0.80-1.05)	-0.13341277	0.180751738	0.469026936	0.88 (0.61-1.25)	-0.146013175	0.184845061	0.438839206	0.86 (0.60-1.24)	NA	21.46333718	0.130397643	27.12299453	20	0.131838967	-0.031067412	0.030320119	0.318399384	NA	0.123666667
HLA DR on B cell	TBNK	ebi-a-GCST90002116	DE6wd2	Biliary tract cancer	exposure	23	0.067328503	0.065652319	0.316781397	1.07 (0.94-1.22)	0.022868953	0.052243708	0.661577651	1.02 (0.92-1.13)	0.032966984	0.037252863	0.376182685	0.970259403	1.03 (0.96-1.11)	0.031473483	0.04938795	0.530525315	1.03 (0.94-1.14)	0.227652052	0.084288268	0.013052954	1.26 (1.06-1.48)	NA	60.93362268	0.390258498	23.84351444	22	0.355485304	-0.015826191	0.024222818	0.520615152	NA	0.390666667
HLA DR on HLA DR+ NK	TBNK	ebi-a-GCST90002117	KjOTSK	Biliary tract cancer	exposure	28	0.066126129	0.060215815	0.282203989	1.07 (0.95-1.20)	0.031423698	0.055493584	0.57121826	1.03 (0.93-1.15)	0.056832739	0.039305948	0.148203332	0.970259403	1.06 (0.98-1.14)	0.028268499	0.059018554	0.635811809	1.03 (0.92-1.15)	0.049790413	0.078776484	0.532672285	1.05 (0.90-1.23)	NA	37.78217366	0.299805461	19.23280462	27	0.861362801	-0.003746346	0.018389434	0.840156302	NA	0.874
CD8 on CD28+ CD45RA- CD8br	Treg	ebi-a-GCST90002118	awR1F8	Biliary tract cancer	exposure	16	0.134846431	0.117018959	0.268476389	1.14 (0.91-1.44)	0.118637505	0.088382481	0.179492507	1.13 (0.95-1.34)	0.056551104	0.066330637	0.393901212	0.970259403	1.06 (0.93-1.21)	0.096038492	0.092746834	0.316845997	1.10 (0.92-1.32)	0.078658191	0.111981524	0.493173778	1.08 (0.87-1.35)	NA	31.37799568	0.143717565	15.97720262	15	0.383568413	-0.022480964	0.02709934	0.420699076	NA	0.45
CD8 on CD28+ CD45RA+ CD8br	Treg	ebi-a-GCST90002119	suoHTa	Biliary tract cancer	exposure	25	0.019549278	0.078613469	0.805818541	1.02 (0.87-1.19)	0.003668817	0.066357727	0.955908655	1.00 (0.88-1.14)	-0.006757386	0.042423035	0.873443731	0.994711594	0.99 (0.91-1.08)	0.02484781	0.077803207	0.752211202	1.03 (0.88-1.19)	-0.129191122	0.126701364	0.318063331	0.88 (0.69-1.13)	NA	43.16790442	0.303839908	19.62320901	24	0.717989121	-0.008260124	0.02078145	0.694681463	NA	0.706
CD8 on CD28- CD8br	Treg	ebi-a-GCST90002120	bkQpJ5	Biliary tract cancer	exposure	22	-0.063556677	0.252255819	0.803648179	0.94 (0.57-1.54)	0.0100002	0.103566105	0.923076921	1.01 (0.82-1.24)	-0.005991184	0.071502449	0.933223466	0.994711594	0.99 (0.86-1.14)	0.051993244	0.169877037	0.76256956	1.05 (0.76-1.47)	0.027680282	0.168524451	0.871104334	1.03 (0.74-1.43)	NA	24.17468345	0.153654149	25.28557148	21	0.235007712	0.012042537	0.050027396	0.812223446	NA	0.225666667
CD8 on CD39+ CD8br	Treg	ebi-a-GCST90002121	If6nSf	Biliary tract cancer	exposure	25	-0.107001774	0.118629159	0.376413827	0.90 (0.71-1.13)	0.0094867	0.078948648	0.904354086	1.01 (0.86-1.18)	-0.030978756	0.057095143	0.587418127	0.986937754	0.97 (0.87-1.08)	0.044641306	0.096738645	0.64862168	1.05 (0.87-1.26)	0.050213713	0.115987913	0.668937224	1.05 (0.84-1.32)	NA	26.393233	0.190379042	21.65058663	24	0.600113189	0.021030257	0.028765572	0.472106483	NA	0.629666667
