# Supplementary material for: Causal relationship between immune cell phenotypes and risk of biliary tract cancer: evidence from Mendelian randomization analysis
Source: Front Immunol. 2024 Jul 10;15:1430551. doi: 10.3389/fimmu.2024.1430551 (PMC11266158; doi:10.3389/fimmu.2024.1430551)
Supplement: Supplementary file 1 [file DataSheet_1.zip › Supplementary Table 1.xlsx]

## Sheet: Supplementary Table 1
Supplementary Table 1Instrumental variables(selected SNPs) used in MR analysis of the association between gut microbiota and esophageal cancer.
id.exposure	outcome	SNP	effect_allele.exposure	other_allele.exposure	effect_allele.outcome	other_allele.outcome	beta.exposure	beta.outcome	eaf.exposure	eaf.outcome	chr	pos	se.outcome	pval.outcome	chr.exposure	pos.exposure	se.exposure	pval.exposure	id.exposure	action	mr_keep	reliability.exposure	R2	F
IgD- CD24- AC	Biliary tract cancer	rs111237501	C	T	C	T	1.052	0.008092	0.003	0.015421	1	163272701	0.169982	0.962031	1	163272701	0.2261	3.34703e-06	ebi-a-GCST90001414	2	TRUE	high	0.00625927	21.636
IgD- CD24- AC	Biliary tract cancer	rs112898282	C	T	C	T	0.4601	-0.212934	0.0152	0.0237217	10	28462184	0.135518	0.116122	10	28462184	0.1017	6.27798e-06	ebi-a-GCST90001414	2	TRUE	high	0.00591977	20.4555
IgD- CD24- AC	Biliary tract cancer	rs114114265	A	G	A	G	0.2343	0.0791033	0.0647	0.017332	2	79806712	0.159154	0.619173	2	79806712	0.05149	5.50896e-06	ebi-a-GCST90001414	2	TRUE	high	0.0059884	20.6941
IgD- CD24- AC	Biliary tract cancer	rs145638783	A	G	A	G	-0.9851	0.150654	0.0033	0.0210013	6	1238442	0.148071	0.308941	6	1238442	0.2144	4.469e-06	ebi-a-GCST90001414	2	TRUE	high	0.00610481	21.0988
IgD- CD24- AC	Biliary tract cancer	rs17044633	G	A	G	A	0.3458	-0.448823	0.0286	0.00587463	4	113331648	0.27176	0.0986279	4	113331648	0.07605	5.62406e-06	ebi-a-GCST90001414	2	TRUE	high	0.00597953	20.6633
IgD- CD24- AC	Biliary tract cancer	rs191543445	G	A	G	A	0.3337	-0.00963471	0.031	0.0247697	14	31505138	0.135859	0.943464	14	31505138	0.07236	4.14295e-06	ebi-a-GCST90001414	2	TRUE	high	0.00614974	21.2551
IgD- CD24- AC	Biliary tract cancer	rs421516	A	C	A	C	-0.2921	-0.0298356	0.9583	0.997404	17	63135589	0.389818	0.938992	17	63135589	0.06361	4.54496e-06	ebi-a-GCST90001414	2	TRUE	high	0.00609785	21.0746
IgD- CD24- AC	Biliary tract cancer	rs451367	C	T	C	T	-0.146	-0.0162301	0.7674	0.8618	19	16412842	0.0595867	0.785331	19	16412842	0.0296	8.51805e-07	ebi-a-GCST90001414	2	TRUE	high	0.00702877	24.3147
IgD- CD24- AC	Biliary tract cancer	rs4697616	A	G	A	G	0.1246	-0.000900443	0.6779	0.665153	4	25767183	0.0436644	0.983547	4	25767183	0.02682	3.53403e-06	ebi-a-GCST90001414	2	TRUE	high	0.00624051	21.5708
IgD- CD24- AC	Biliary tract cancer	rs496760	A	G	A	G	0.1331	0.0259036	0.6422	0.486535	15	54695686	0.0413807	0.531326	15	54695686	0.02656	5.69102e-07	ebi-a-GCST90001414	2	TRUE	high	0.00725369	25.0985
IgD- CD24- AC	Biliary tract cancer	rs72953104	G	C	G	C	0.2344	-0.0513675	0.0643	0.167088	1	41379583	0.0550919	0.351132	1	41379583	0.05087	4.19701e-06	ebi-a-GCST90001414	2	TRUE	high	0.00613957	21.2197
IgD- CD24- AC	Biliary tract cancer	rs72977632	A	T	A	T	-0.2323	-0.00477293	0.0643	0.120123	19	1930174	0.0637781	0.940345	19	1930174	0.05115	5.75294e-06	ebi-a-GCST90001414	2	TRUE	high	0.00596526	20.6136
IgD- CD24- AC	Biliary tract cancer	rs74356874	A	G	A	G	0.6821	-0.26289	0.0066	0.0269453	5	22936562	0.130067	0.0432613	5	22936562	0.1488	4.73598e-06	ebi-a-GCST90001414	2	TRUE	high	0.00607664	21.0009
IgD- CD24- AC	Biliary tract cancer	rs75453701	G	A	G	A	0.2658	0.0202702	0.0464	0.00359496	13	55229646	0.349457	0.953745	13	55229646	0.05994	9.47305e-06	ebi-a-GCST90001414	2	TRUE	high	0.00568878	19.6528
IgD- CD24- AC	Biliary tract cancer	rs7615875	C	T	C	T	0.1425	-0.022237	0.1956	0.263067	3	29345411	0.047388	0.638888	3	29345411	0.03201	8.8481e-06	ebi-a-GCST90001414	2	TRUE	high	0.005733	19.8064
IgD- CD24- AC	Biliary tract cancer	rs76225955	C	T	C	T	-0.1924	0.104258	0.0909	0.0891109	4	31594004	0.072528	0.150581	4	31594004	0.0432	8.65506e-06	ebi-a-GCST90001414	2	TRUE	high	0.00573804	19.8239
IgD- CD24- AC	Biliary tract cancer	rs76499400	T	G	T	G	0.2069	0.00535191	0.0792	0.0855001	3	191888629	0.0736464	0.942069	3	191888629	0.04589	6.76893e-06	ebi-a-GCST90001414	2	TRUE	high	0.00587955	20.3157
IgD- CD24- AC	Biliary tract cancer	rs7982713	G	A	G	A	-0.1482	0.00648664	0.2157	0.283858	13	71376322	0.0460385	0.887952	13	71376322	0.03033	1.068e-06	ebi-a-GCST90001414	2	TRUE	high	0.00689867	23.8616
CD20- AC	Biliary tract cancer	rs111761453	T	G	T	G	0.249	-0.0650697	0.0524	0.0347631	7	137173666	0.114899	0.571177	7	137173666	0.05482	5.77006e-06	ebi-a-GCST90001421	2	TRUE	high	0.00596681	20.619
CD20- AC	Biliary tract cancer	rs116699251	A	G	A	G	-0.2732	0.1708	0.0446	0.0547587	5	142419461	0.0927387	0.0655134	5	142419461	0.05861	3.24399e-06	ebi-a-GCST90001421	2	TRUE	high	0.00628205	21.7153
CD20- AC	Biliary tract cancer	rs117905487	G	T	G	T	-0.3959	0.0838392	0.0209	0.0333779	6	134890714	0.117598	0.475887	6	134890714	0.08757	6.35697e-06	ebi-a-GCST90001421	2	TRUE	high	0.00591161	20.4271
CD20- AC	Biliary tract cancer	rs12146943	A	G	A	G	-0.1127	-0.0223037	0.3704	0.349454	13	21076875	0.0433101	0.60657	13	21076875	0.02495	6.50594e-06	ebi-a-GCST90001421	2	TRUE	high	0.00590142	20.3917
CD20- AC	Biliary tract cancer	rs16936840	T	C	T	C	0.1881	0.0671587	0.102	0.1577	11	19531128	0.0570032	0.238734	11	19531128	0.04049	3.49897e-06	ebi-a-GCST90001421	2	TRUE	high	0.00623999	21.569
CD20- AC	Biliary tract cancer	rs2212443	G	T	G	T	-0.1412	-0.0398345	0.8048	0.803003	11	88131197	0.0519267	0.443005	11	88131197	0.03117	6.07799e-06	ebi-a-GCST90001421	2	TRUE	high	0.00593514	20.5089
CD20- AC	Biliary tract cancer	rs252298	A	G	A	G	0.1091	-0.0246707	0.5643	0.416955	16	29232967	0.0419542	0.556506	16	29232967	0.02419	6.60998e-06	ebi-a-GCST90001421	2	TRUE	high	0.0058835	20.3294
CD20- AC	Biliary tract cancer	rs2637364	C	T	C	T	-0.1164	0.0274553	0.6221	0.558768	17	32078878	0.0416694	0.50997	17	32078878	0.02513	3.75301e-06	ebi-a-GCST90001421	2	TRUE	high	0.00620353	21.4421
CD20- AC	Biliary tract cancer	rs34625183	T	C	T	C	-0.1694	-0.000645916	0.1154	0.0702077	3	146097919	0.0809128	0.993631	3	146097919	0.03789	8.03397e-06	ebi-a-GCST90001421	2	TRUE	high	0.00578202	19.9767
CD20- AC	Biliary tract cancer	rs36123742	T	A	T	A	0.1193	0.00558727	0.6555	0.614734	3	133253719	0.0427566	0.896032	3	133253719	0.02587	4.11396e-06	ebi-a-GCST90001421	2	TRUE	high	0.00614936	21.2537
CD20- AC	Biliary tract cancer	rs38182	T	C	T	C	-0.1541	0.0314621	0.1693	0.0474765	7	15900650	0.0966331	0.744739	7	15900650	0.03305	3.21203e-06	ebi-a-GCST90001421	2	TRUE	high	0.00628557	21.7275
CD20- AC	Biliary tract cancer	rs41493	T	C	T	C	1.728	0.15232	0.999	0.951245	5	9689673	0.0960772	0.112877	5	9689673	0.3819	6.26397e-06	ebi-a-GCST90001421	2	TRUE	high	0.00592147	20.4614
CD20- AC	Biliary tract cancer	rs56736306	G	C	G	C	-0.1465	0.0912693	0.1719	0.135403	16	87840577	0.0606002	0.132045	16	87840577	0.03231	5.91602e-06	ebi-a-GCST90001421	2	TRUE	high	0.00594609	20.547
CD20- AC	Biliary tract cancer	rs57641238	C	G	C	G	-0.1546	-0.100147	0.2252	0.137608	2	75536553	0.0591985	0.0907006	2	75536553	0.02937	1.47999e-07	ebi-a-GCST90001421	2	TRUE	high	0.00799732	27.6923
CD20- AC	Biliary tract cancer	rs6008703	C	G	C	G	-0.1147	-0.00115903	0.3131	0.247568	22	48837650	0.0479759	0.980726	22	48837650	0.02589	9.67409e-06	ebi-a-GCST90001421	2	TRUE	high	0.00567819	19.616
CD20- AC	Biliary tract cancer	rs6029245	C	T	C	T	0.3071	0.0419589	0.0358	0.0152813	20	39267990	0.167632	0.802352	20	39267990	0.06585	3.23102e-06	ebi-a-GCST90001421	2	TRUE	high	0.00628824	21.7368
CD20- AC	Biliary tract cancer	rs6482467	G	A	G	A	-0.1128	-0.0974781	0.3646	0.381582	10	25320223	0.0425756	0.0220485	10	25320223	0.02546	9.72098e-06	ebi-a-GCST90001421	2	TRUE	high	0.0056787	19.6177
CD20- AC	Biliary tract cancer	rs6586822	C	T	C	T	-0.1182	-0.0286393	0.6508	0.667546	8	19139514	0.0438567	0.513742	8	19139514	0.02568	4.34901e-06	ebi-a-GCST90001421	2	TRUE	high	0.00612628	21.1735
CD20- AC	Biliary tract cancer	rs6712095	T	G	T	G	0.3592	-0.0337506	0.0246	0.0118034	2	205623497	0.186237	0.856192	2	205623497	0.07943	6.32499e-06	ebi-a-GCST90001421	2	TRUE	high	0.0059149	20.4386
CD20- AC	Biliary tract cancer	rs71431666	C	G	C	G	-0.1932	0.0484051	0.0946	0.0584621	14	95266847	0.0876214	0.580651	14	95266847	0.04158	3.49398e-06	ebi-a-GCST90001421	2	TRUE	high	0.00624232	21.5771
CD20- AC	Biliary tract cancer	rs74786971	C	G	C	G	0.2348	0.0223193	0.0645	0.0708084	4	90909176	0.0809626	0.782799	4	90909176	0.04935	2.031e-06	ebi-a-GCST90001421	2	TRUE	high	0.00654322	22.624
CD20- AC	Biliary tract cancer	rs77553819	C	G	C	G	-0.1249	0.0406817	0.2863	0.20675	13	24882401	0.0510483	0.425495	13	24882401	0.0269	3.51901e-06	ebi-a-GCST90001421	2	TRUE	high	0.0062334	21.546
CD20- AC	Biliary tract cancer	rs7773849	G	A	G	A	1.508	0.114775	0.0018	0.100259	6	128553518	0.0685829	0.0942237	6	128553518	0.2808	8.31209e-08	ebi-a-GCST90001421	2	TRUE	high	0.00832147	28.8241
Myeloid DC %DC	Biliary tract cancer	rs10735429	G	A	G	A	-0.1364	0.0221083	0.7411	0.721082	12	108726677	0.046268	0.63277	12	108726677	0.02991	5.313e-06	ebi-a-GCST90001459	2	TRUE	high	0.00601446	20.7847
Myeloid DC %DC	Biliary tract cancer	rs114586806	T	C	T	C	0.3577	0.36572	0.0292	0.00693319	6	36323614	0.248828	0.141624	6	36323614	0.07639	2.93299e-06	ebi-a-GCST90001459	2	TRUE	high	0.00633904	21.9135
Myeloid DC %DC	Biliary tract cancer	rs11715127	C	G	C	G	-0.1682	0.150499	0.1276	0.0571904	3	384169	0.0890198	0.0909097	3	384169	0.03678	4.99505e-06	ebi-a-GCST90001459	2	TRUE	high	0.00604804	20.9014
Myeloid DC %DC	Biliary tract cancer	rs12628370	T	C	T	C	-0.1675	0.0400016	0.1474	0.206029	22	27665142	0.0512107	0.434733	22	27665142	0.03597	3.34996e-06	ebi-a-GCST90001459	2	TRUE	high	0.00626957	21.6718
Myeloid DC %DC	Biliary tract cancer	rs1330145	G	T	G	T	0.1193	-0.0549549	0.5802	0.456376	9	110467582	0.0414937	0.185365	9	110467582	0.02592	4.35101e-06	ebi-a-GCST90001459	2	TRUE	high	0.0061258	21.1718
Myeloid DC %DC	Biliary tract cancer	rs141267173	T	C	T	C	-0.2542	-0.12463	0.0531	0.0266552	2	211051993	0.129559	0.336072	2	211051993	0.05602	5.89902e-06	ebi-a-GCST90001459	2	TRUE	high	0.00595513	20.5784
Myeloid DC %DC	Biliary tract cancer	rs142472859	C	T	C	T	0.7369	-0.117111	0.006	0.0418686	2	40026310	0.102306	0.252328	2	40026310	0.1648	8.07402e-06	ebi-a-GCST90001459	2	TRUE	high	0.00578368	19.9825
Myeloid DC %DC	Biliary tract cancer	rs143140559	T	C	T	C	0.6438	-0.212201	0.0094	0.00306888	1	160972255	0.369896	0.566187	1	160972255	0.1286	5.78496e-07	ebi-a-GCST90001459	2	TRUE	high	0.00723911	25.0477
Myeloid DC %DC	Biliary tract cancer	rs1571857	T	C	T	C	-0.2037	0.0937235	0.0855	0.118641	9	135295345	0.0644101	0.14564	9	135295345	0.04568	8.53002e-06	ebi-a-GCST90001459	2	TRUE	high	0.00575234	19.8736
Myeloid DC %DC	Biliary tract cancer	rs17767335	C	T	C	T	1.198	-0.486623	0.0023	0.00314989	8	71747316	0.365843	0.183472	8	71747316	0.2622	5.08698e-06	ebi-a-GCST90001459	2	TRUE	high	0.00603725	20.8639
Myeloid DC %DC	Biliary tract cancer	rs196051	G	A	G	A	0.1185	-0.0231954	0.3971	0.387642	6	22056131	0.0423081	0.58352	6	22056131	0.02668	9.16495e-06	ebi-a-GCST90001459	2	TRUE	high	0.0057069	19.7157
Myeloid DC %DC	Biliary tract cancer	rs34547718	G	T	G	T	-0.1378	0.0523751	0.2875	0.286771	8	130647985	0.0457633	0.252425	8	130647985	0.02808	9.67297e-07	ebi-a-GCST90001459	2	TRUE	high	0.00695813	24.0686
Myeloid DC %DC	Biliary tract cancer	rs4752481	T	G	T	G	0.1266	0.0290983	0.4535	0.521025	10	122700529	0.0412617	0.480678	10	122700529	0.02587	1.034e-06	ebi-a-GCST90001459	2	TRUE	high	0.00691958	23.9344
Myeloid DC %DC	Biliary tract cancer	rs4921823	T	C	T	C	-0.3324	0.134229	0.0362	0.00988053	8	17810983	0.205877	0.51441	8	17810983	0.07035	2.39398e-06	ebi-a-GCST90001459	2	TRUE	high	0.00645361	22.3121
Myeloid DC %DC	Biliary tract cancer	rs6079813	A	G	A	G	-0.5066	0.227185	0.0136	0.0507868	20	15407093	0.0953927	0.0172389	20	15407093	0.1102	4.43803e-06	ebi-a-GCST90001459	2	TRUE	high	0.00611119	21.121
Myeloid DC %DC	Biliary tract cancer	rs62272723	T	G	T	G	0.2972	-0.0286223	0.0501	0.0331559	3	151963160	0.113692	0.801232	3	151963160	0.05987	7.26708e-07	ebi-a-GCST90001459	2	TRUE	high	0.00711864	24.6278
Myeloid DC %DC	Biliary tract cancer	rs66730637	T	C	T	C	-0.2154	0.0284993	0.0839	0.105781	2	65193712	0.0671941	0.671469	2	65193712	0.04634	3.478e-06	ebi-a-GCST90001459	2	TRUE	high	0.0062471	21.5937
Myeloid DC %DC	Biliary tract cancer	rs71632979	G	A	G	A	0.6258	0.0179545	0.2447	0.110308	1	161526397	0.0670651	0.788916	1	161526397	0.0287	8.46058e-99	ebi-a-GCST90001459	2	TRUE	high	0.121523	475.176
Myeloid DC %DC	Biliary tract cancer	rs71639910	A	G	A	G	0.2526	0.0213881	0.0688	0.0286239	1	161937774	0.122162	0.861018	1	161937774	0.05138	9.21998e-07	ebi-a-GCST90001459	2	TRUE	high	0.00698322	24.156
Myeloid DC %DC	Biliary tract cancer	rs73064521	T	A	T	A	-0.2695	-0.175312	0.0466	0.00534209	19	58148090	0.286852	0.541096	19	58148090	0.05971	6.58097e-06	ebi-a-GCST90001459	2	TRUE	high	0.0058922	20.3597
Myeloid DC %DC	Biliary tract cancer	rs73180904	T	C	T	C	0.2116	-0.0884369	0.0842	0.0387715	13	44765322	0.109397	0.41886	13	44765322	0.04675	6.223e-06	ebi-a-GCST90001459	2	TRUE	high	0.00592526	20.4746
Myeloid DC %DC	Biliary tract cancer	rs7577824	A	G	A	G	-0.1227	0.0112499	0.4757	0.503868	2	111876763	0.041167	0.784643	2	111876763	0.02584	2.14699e-06	ebi-a-GCST90001459	2	TRUE	high	0.00651756	22.5347
Myeloid DC %DC	Biliary tract cancer	rs78726632	C	G	C	G	-0.6159	0.138557	0.0097	0.00683605	7	14195723	0.269615	0.607316	7	14195723	0.1305	2.44399e-06	ebi-a-GCST90001459	2	TRUE	high	0.00643894	22.2611
Myeloid DC %DC	Biliary tract cancer	rs79631949	T	C	T	C	0.5111	-0.0535352	0.0136	0.00748138	17	12078483	0.245336	0.827265	17	12078483	0.1141	7.71099e-06	ebi-a-GCST90001459	2	TRUE	high	0.00580407	20.0534
Myeloid DC %DC	Biliary tract cancer	rs79691782	T	C	T	C	-0.223	-0.0366266	0.0783	0.0566937	16	111247	0.089621	0.682772	16	111247	0.04904	5.62898e-06	ebi-a-GCST90001459	2	TRUE	high	0.00598032	20.666
Myeloid DC %DC	Biliary tract cancer	rs876036	C	T	C	T	0.1584	0.0366759	0.2645	0.299176	7	50307710	0.0446961	0.411895	7	50307710	0.02961	9.42193e-08	ebi-a-GCST90001459	2	TRUE	high	0.00825758	28.601
CD39+ resting Treg %resting Treg	Biliary tract cancer	rs10882701	C	A	C	A	-0.3681	-0.0113144	0.5141	0.576355	10	97741071	0.0421861	0.788544	10	97741071	0.02438	6.65733e-50	ebi-a-GCST90001484	2	TRUE	high	0.0622006	227.83
CD39+ resting Treg %resting Treg	Biliary tract cancer	rs10883093	G	A	G	A	-0.3772	-0.232423	0.9693	0.99405	10	100183774	0.25538	0.362767	10	100183774	0.0727	2.23599e-07	ebi-a-GCST90001484	2	TRUE	high	0.00777153	26.9043
CD39+ resting Treg %resting Treg	Biliary tract cancer	rs115328872	A	G	A	G	1.259	-0.0317355	0.0036	0.022358	1	197921246	0.140875	0.821765	1	197921246	0.199	2.81598e-10	ebi-a-GCST90001484	2	TRUE	high	0.0115116	40.003
CD39+ resting Treg %resting Treg	Biliary tract cancer	rs11676839	C	A	C	A	-0.1237	-0.0218946	0.7296	0.747203	2	197121290	0.047722	0.646382	2	197121290	0.02792	9.78003e-06	ebi-a-GCST90001484	2	TRUE	high	0.00567879	19.618
CD39+ resting Treg %resting Treg	Biliary tract cancer	rs116988060	T	A	T	A	1.009	-0.0643749	0.0031	0.0263741	18	34080354	0.133201	0.62889	18	34080354	0.2258	8.20106e-06	ebi-a-GCST90001484	2	TRUE	high	0.00577616	19.9564
CD39+ resting Treg %resting Treg	Biliary tract cancer	rs11718018	C	T	C	T	-0.1175	0.0298506	0.4149	0.398329	3	60364770	0.0420827	0.478118	3	60364770	0.02509	2.90402e-06	ebi-a-GCST90001484	2	TRUE	high	0.00634063	21.919
CD39+ resting Treg %resting Treg	Biliary tract cancer	rs117572834	G	T	G	T	-0.9654	0.170398	0.0031	0.0199723	10	109896541	0.14568	0.24213	10	109896541	0.214	6.68498e-06	ebi-a-GCST90001484	2	TRUE	high	0.00588632	20.3392
CD39+ resting Treg %resting Treg	Biliary tract cancer	rs118112011	G	A	G	A	0.647	-0.223831	0.0095	0.0139507	10	97204949	0.173147	0.196106	10	97204949	0.1268	3.49897e-07	ebi-a-GCST90001484	2	TRUE	high	0.00751819	26.0206
CD39+ resting Treg %resting Treg	Biliary tract cancer	rs12778837	C	T	C	T	0.2009	0.00493507	0.3595	0.345645	10	96998744	0.043462	0.909595	10	96998744	0.02654	4.84842e-14	ebi-a-GCST90001484	2	TRUE	high	0.0163983	57.2671
CD39+ resting Treg %resting Treg	Biliary tract cancer	rs141700904	G	A	G	A	0.5307	-0.0762187	0.0124	0.0062344	6	57764436	0.262126	0.771227	6	57764436	0.1133	2.91099e-06	ebi-a-GCST90001484	2	TRUE	high	0.00634301	21.9273
CD39+ resting Treg %resting Treg	Biliary tract cancer	rs143895795	G	T	G	T	0.4488	-0.264678	0.0163	0.00077875	15	94569845	0.811509	0.744307	15	94569845	0.09898	5.98494e-06	ebi-a-GCST90001484	2	TRUE	high	0.00594622	20.5475
CD39+ resting Treg %resting Treg	Biliary tract cancer	rs146265359	C	T	C	T	0.3376	0.0976903	0.0745	0.0178513	10	91995838	0.158187	0.536865	10	91995838	0.04641	4.24717e-13	ebi-a-GCST90001484	2	TRUE	high	0.0151624	52.8846
CD39+ resting Treg %resting Treg	Biliary tract cancer	rs146426185	C	A	C	A	-0.2324	0.0351181	0.0634	0.0175743	10	99452494	0.158356	0.824495	10	99452494	0.05195	7.95207e-06	ebi-a-GCST90001484	2	TRUE	high	0.00578896	20.0008
CD39+ resting Treg %resting Treg	Biliary tract cancer	rs146899923	C	T	C	T	0.66	-0.154602	0.0089	0.0187871	1	195919849	0.154382	0.316623	1	195919849	0.1367	1.44901e-06	ebi-a-GCST90001484	2	TRUE	high	0.00673652	23.2969
CD39+ resting Treg %resting Treg	Biliary tract cancer	rs183612488	C	T	C	T	1.767	-0.272785	0.001	0.0147222	2	97689175	0.172998	0.11484	2	97689175	0.3749	2.52802e-06	ebi-a-GCST90001484	2	TRUE	high	0.00642192	22.2019
CD39+ resting Treg %resting Treg	Biliary tract cancer	rs185106690	G	A	G	A	0.3208	-0.177586	0.0413	0.00745018	10	89106489	0.252183	0.481311	10	89106489	0.063	3.72503e-07	ebi-a-GCST90001484	2	TRUE	high	0.00748762	25.914
CD39+ resting Treg %resting Treg	Biliary tract cancer	rs1923692	G	T	G	T	-0.5718	0.3549	0.9453	0.995875	10	98173715	0.315121	0.260066	10	98173715	0.0529	8.3888e-27	ebi-a-GCST90001484	2	TRUE	high	0.032876	116.768
CD39+ resting Treg %resting Treg	Biliary tract cancer	rs2127464	G	C	G	C	0.2848	0.112797	0.0378	0.0181374	15	94581009	0.150882	0.454711	15	94581009	0.06305	6.49397e-06	ebi-a-GCST90001484	2	TRUE	high	0.00590146	20.3919
CD39+ resting Treg %resting Treg	Biliary tract cancer	rs2326054	C	T	C	T	-0.223	0.168416	0.0628	0.101541	20	3033175	0.0681499	0.0134639	20	3033175	0.04972	7.53703e-06	ebi-a-GCST90001484	2	TRUE	high	0.0058188	20.1046
CD39+ resting Treg %resting Treg	Biliary tract cancer	rs4293064	A	C	A	C	0.2434	0.0811404	0.0899	0.0466932	10	107757380	0.0976444	0.405986	10	107757380	0.04326	1.97601e-08	ebi-a-GCST90001484	2	TRUE	high	0.00912655	31.6385
CD39+ resting Treg %resting Treg	Biliary tract cancer	rs57091493	A	T	A	T	0.6109	-0.00593782	0.0172	0.0157762	10	95495162	0.166791	0.971601	10	95495162	0.09695	3.33403e-10	ebi-a-GCST90001484	2	TRUE	high	0.0114203	39.6818
CD39+ resting Treg %resting Treg	Biliary tract cancer	rs61856694	T	C	T	C	-0.5653	0.0792055	0.0103	0.0716944	10	88241916	0.0801276	0.322912	10	88241916	0.123	4.47301e-06	ebi-a-GCST90001484	2	TRUE	high	0.00610812	21.1103
CD39+ resting Treg %resting Treg	Biliary tract cancer	rs62416192	T	C	T	C	0.8281	-0.0418739	0.0049	0.00482706	6	93571691	0.288567	0.884624	6	93571691	0.1831	6.29303e-06	ebi-a-GCST90001484	2	TRUE	high	0.00591606	20.4426
CD39+ resting Treg %resting Treg	Biliary tract cancer	rs7077127	T	G	T	G	-0.1424	-0.0211933	0.2054	0.325401	10	18717348	0.0441357	0.631097	10	18717348	0.03091	4.26796e-06	ebi-a-GCST90001484	2	TRUE	high	0.00613718	21.2114
CD39+ resting Treg %resting Treg	Biliary tract cancer	rs72809762	T	C	T	C	0.4863	-0.0109401	0.0675	0.0175043	10	97294154	0.155427	0.943885	10	97294154	0.04898	6.3841e-23	ebi-a-GCST90001484	2	TRUE	high	0.0278812	98.5186
CD39+ resting Treg %resting Treg	Biliary tract cancer	rs73196633	C	A	C	A	-0.1457	-0.106615	0.1977	0.0612274	7	86574111	0.0857857	0.213939	7	86574111	0.03152	3.93604e-06	ebi-a-GCST90001484	2	TRUE	high	0.00617839	21.3547
CD39+ resting Treg %resting Treg	Biliary tract cancer	rs7328393	G	C	G	C	-0.1198	0.0160596	0.6881	0.605661	13	44805761	0.0422012	0.703539	13	44805761	0.02677	7.92702e-06	ebi-a-GCST90001484	2	TRUE	high	0.00579314	20.0154
CD39+ resting Treg %resting Treg	Biliary tract cancer	rs75834156	T	C	T	C	-0.1662	0.0239126	0.1589	0.0663704	2	38911130	0.0829326	0.773088	2	38911130	0.03462	1.64301e-06	ebi-a-GCST90001484	2	TRUE	high	0.00666079	23.0332
CD39+ resting Treg %resting Treg	Biliary tract cancer	rs77718305	T	C	T	C	0.2854	-0.143925	0.0425	0.0238425	2	85424907	0.138852	0.299954	2	85424907	0.06134	3.41397e-06	ebi-a-GCST90001484	2	TRUE	high	0.00625913	21.6355
CD39+ resting Treg %resting Treg	Biliary tract cancer	rs78809247	T	C	T	C	-0.3623	0.0859162	0.0239	0.0195117	8	4556480	0.147687	0.560738	8	4556480	0.08125	8.52001e-06	ebi-a-GCST90001484	2	TRUE	high	0.00575182	19.8718
CD39+ resting Treg %resting Treg	Biliary tract cancer	rs7963011	T	C	T	C	0.125	0.00423194	0.2733	0.312645	12	10389074	0.044526	0.92428	12	10389074	0.02724	4.62104e-06	ebi-a-GCST90001484	2	TRUE	high	0.00608939	21.0452
HSC AC	Biliary tract cancer	rs10080768	T	C	T	C	0.1703	0.00562192	0.7374	0.758562	6	2760245	0.048057	0.906872	6	2760245	0.03596	2.34202e-06	ebi-a-GCST90001514	2	TRUE	high	0.00648314	22.4149
HSC AC	Biliary tract cancer	rs10809987	C	T	C	T	0.2534	0.0835318	0.1082	0.13713	9	13585363	0.0601263	0.16475	9	13585363	0.05071	6.39102e-07	ebi-a-GCST90001514	2	TRUE	high	0.00721278	24.9559
HSC AC	Biliary tract cancer	rs112258784	G	A	G	A	-0.7371	-0.033611	0.0102	0.00881249	2	191015741	0.219795	0.878462	2	191015741	0.1606	4.75094e-06	ebi-a-GCST90001514	2	TRUE	high	0.00609156	21.0528
HSC AC	Biliary tract cancer	rs115076910	C	T	C	T	0.1647	-0.0175157	0.2484	0.220903	11	121009383	0.0494585	0.723226	11	121009383	0.03701	9.09704e-06	ebi-a-GCST90001514	2	TRUE	high	0.00572894	19.7923
HSC AC	Biliary tract cancer	rs115937242	A	G	A	G	1.543	-0.119906	0.0086	0.0328438	2	136121922	0.117648	0.308113	2	136121922	0.1747	2.30303e-18	ebi-a-GCST90001514	2	TRUE	high	0.0221932	77.9638
HSC AC	Biliary tract cancer	rs142114110	G	A	G	A	-0.4209	-0.125862	0.0334	0.0248645	7	82240518	0.135973	0.354631	7	82240518	0.08967	2.87402e-06	ebi-a-GCST90001514	2	TRUE	high	0.00636955	22.0197
HSC AC	Biliary tract cancer	rs1432243	C	T	C	T	-0.5029	-0.146569	0.9771	0.863458	2	137773206	0.0602454	0.0149796	2	137773206	0.1032	1.20099e-06	ebi-a-GCST90001514	2	TRUE	high	0.00686174	23.7329
HSC AC	Biliary tract cancer	rs143685973	T	C	T	C	-0.276	0.235972	0.0751	0.00818632	9	136023292	0.227545	0.299719	9	136023292	0.06129	7.11394e-06	ebi-a-GCST90001514	2	TRUE	high	0.00586549	20.2668
HSC AC	Biliary tract cancer	rs2709155	T	G	T	G	0.1444	0.0758384	0.4029	0.3442	11	4597980	0.0436584	0.0823721	11	4597980	0.03232	8.32204e-06	ebi-a-GCST90001514	2	TRUE	high	0.00577427	19.9498
HSC AC	Biliary tract cancer	rs2724803	G	C	G	C	-0.3134	-0.0888783	0.9451	0.923514	10	12404560	0.0778364	0.253512	10	12404560	0.06974	7.42506e-06	ebi-a-GCST90001514	2	TRUE	high	0.00584131	20.1828
HSC AC	Biliary tract cancer	rs2887466	T	C	T	C	0.152	0.0488147	0.5823	0.530387	3	131748507	0.041261	0.236781	3	131748507	0.03257	3.24997e-06	ebi-a-GCST90001514	2	TRUE	high	0.00629693	21.767
HSC AC	Biliary tract cancer	rs34526926	A	G	A	G	-0.2775	0.0127668	0.0721	0.138204	8	78599881	0.0597168	0.830711	8	78599881	0.0619	7.82997e-06	ebi-a-GCST90001514	2	TRUE	high	0.00581344	20.0859
HSC AC	Biliary tract cancer	rs466736	G	A	G	A	0.2384	0.0673575	0.0974	0.0760438	21	20337514	0.0778275	0.38678	21	20337514	0.0525	5.95196e-06	ebi-a-GCST90001514	2	TRUE	high	0.00596371	20.6082
HSC AC	Biliary tract cancer	rs6416872	C	T	C	T	0.1462	0.0328547	0.4378	0.483148	17	2750333	0.0414746	0.428264	17	2750333	0.03201	5.24505e-06	ebi-a-GCST90001514	2	TRUE	high	0.00603276	20.8483
HSC AC	Biliary tract cancer	rs74529033	G	A	G	A	1.453	0.243525	0.0081	0.00958324	2	137747326	0.213126	0.25319	2	137747326	0.1814	1.9971e-15	ebi-a-GCST90001514	2	TRUE	high	0.018325	64.1215
HSC AC	Biliary tract cancer	rs76038700	C	T	C	T	0.2177	0.0414077	0.1485	0.0724849	2	135226197	0.081237	0.610252	2	135226197	0.0451	1.493e-06	ebi-a-GCST90001514	2	TRUE	high	0.00673364	23.2869
HSC AC	Biliary tract cancer	rs77058454	T	C	T	C	-1.326	-0.180213	0.0038	0.0106525	15	81301816	0.200723	0.369283	15	81301816	0.2766	1.77501e-06	ebi-a-GCST90001514	2	TRUE	high	0.00664215	22.9684
HSC AC	Biliary tract cancer	rs77538571	G	C	G	C	0.9085	0.0358395	0.0062	0.00722481	8	4006968	0.237117	0.87986	8	4006968	0.1977	4.58997e-06	ebi-a-GCST90001514	2	TRUE	high	0.00610656	21.1049
HSC AC	Biliary tract cancer	rs80237985	A	G	A	G	0.4172	0.179588	0.0307	0.0144859	1	217396264	0.172743	0.298516	1	217396264	0.0926	7.04596e-06	ebi-a-GCST90001514	2	TRUE	high	0.00587124	20.2868
Basophil %CD33dim HLA DR- CD66b-	Biliary tract cancer	rs117417480	T	G	T	G	0.8056	-0.0614418	0.0129	0.0192819	19	54429001	0.14969	0.681467	19	54429001	0.1475	5.32304e-08	ebi-a-GCST90001533	2	TRUE	high	0.00860443	29.8128
Basophil %CD33dim HLA DR- CD66b-	Biliary tract cancer	rs118101102	G	C	G	C	-0.5982	0.165211	0.0159	0.056661	6	79907097	0.0915648	0.071182	6	79907097	0.1303	4.74504e-06	ebi-a-GCST90001533	2	TRUE	high	0.00609494	21.0645
Basophil %CD33dim HLA DR- CD66b-	Biliary tract cancer	rs13237906	T	G	T	G	0.157	-0.0133874	0.4297	0.310819	7	101155469	0.0447794	0.764969	7	101155469	0.03299	2.103e-06	ebi-a-GCST90001533	2	TRUE	high	0.0065464	22.6351
Basophil %CD33dim HLA DR- CD66b-	Biliary tract cancer	rs147753292	C	G	C	G	-0.4834	-0.0371678	0.0261	0.0402546	19	49003957	0.105189	0.723831	19	49003957	0.1043	3.85301e-06	ebi-a-GCST90001533	2	TRUE	high	0.00621097	21.468
Basophil %CD33dim HLA DR- CD66b-	Biliary tract cancer	rs16872136	G	A	G	A	-0.4165	-0.0760765	0.0382	0.114947	8	106003701	0.0646772	0.239496	8	106003701	0.08693	1.79201e-06	ebi-a-GCST90001533	2	TRUE	high	0.00663468	22.9423
Basophil %CD33dim HLA DR- CD66b-	Biliary tract cancer	rs1924240	C	T	C	T	-0.1764	0.0943715	0.2216	0.249617	9	85792653	0.0474118	0.0465393	9	85792653	0.03978	9.8159e-06	ebi-a-GCST90001533	2	TRUE	high	0.00568867	19.6524
Basophil %CD33dim HLA DR- CD66b-	Biliary tract cancer	rs208569	C	T	C	T	0.2465	-0.104824	0.1042	0.0707406	16	22868035	0.0809234	0.1952	16	22868035	0.05341	4.20097e-06	ebi-a-GCST90001533	2	TRUE	high	0.00615922	21.2881
Basophil %CD33dim HLA DR- CD66b-	Biliary tract cancer	rs2392579	G	A	G	A	-0.2561	0.0516632	0.9025	0.968492	7	38540948	0.117443	0.660009	7	38540948	0.05598	5.06396e-06	ebi-a-GCST90001533	2	TRUE	high	0.00605253	20.9171
Basophil %CD33dim HLA DR- CD66b-	Biliary tract cancer	rs3865444	A	C	A	C	-0.5183	0.0213577	0.2132	0.361973	19	51727962	0.0429427	0.618939	19	51727962	0.03788	1.14393e-40	ebi-a-GCST90001533	2	TRUE	high	0.0516569	187.107
Basophil %CD33dim HLA DR- CD66b-	Biliary tract cancer	rs422720	A	C	A	C	0.1584	-0.0568052	0.5533	0.639062	21	46578954	0.0428887	0.185344	21	46578954	0.03343	2.305e-06	ebi-a-GCST90001533	2	TRUE	high	0.00648979	22.438
Basophil %CD33dim HLA DR- CD66b-	Biliary tract cancer	rs4350951	A	G	A	G	0.1763	-0.0220518	0.2765	0.288619	3	169241641	0.0453461	0.626755	3	169241641	0.03653	1.501e-06	ebi-a-GCST90001533	2	TRUE	high	0.0067312	23.2784
Basophil %CD33dim HLA DR- CD66b-	Biliary tract cancer	rs4499342	T	C	T	C	0.2541	-0.0438845	0.1527	0.221812	19	8786913	0.0497938	0.378141	19	8786913	0.04602	3.85398e-08	ebi-a-GCST90001533	2	TRUE	high	0.00879227	30.4694
Basophil %CD33dim HLA DR- CD66b-	Biliary tract cancer	rs4679209	T	C	T	C	0.1576	-0.0706689	0.479	0.412547	3	125887424	0.0418342	0.0911696	3	125887424	0.03285	1.741e-06	ebi-a-GCST90001533	2	TRUE	high	0.00665217	23.0032
Basophil %CD33dim HLA DR- CD66b-	Biliary tract cancer	rs49195	T	C	T	C	0.1791	0.0454434	0.2477	0.384203	8	71550708	0.042409	0.283922	8	71550708	0.03849	3.48899e-06	ebi-a-GCST90001533	2	TRUE	high	0.0062602	21.6393
Basophil %CD33dim HLA DR- CD66b-	Biliary tract cancer	rs61823496	G	T	G	T	-0.1914	-0.00609801	0.1734	0.224394	1	223653616	0.0498563	0.902652	1	223653616	0.04301	9.08594e-06	ebi-a-GCST90001533	2	TRUE	high	0.00572889	19.7921
Basophil %CD33dim HLA DR- CD66b-	Biliary tract cancer	rs62024809	T	C	T	C	-0.7626	0.133524	0.0089	0.0328319	15	53420725	0.113999	0.241488	15	53420725	0.171	8.689e-06	ebi-a-GCST90001533	2	TRUE	high	0.00575329	19.8769
Basophil %CD33dim HLA DR- CD66b-	Biliary tract cancer	rs72714455	T	C	T	C	0.1482	0.0408381	0.4432	0.391749	8	131925751	0.0421651	0.332781	8	131925751	0.03274	6.38807e-06	ebi-a-GCST90001533	2	TRUE	high	0.00592623	20.4779
Basophil %CD33dim HLA DR- CD66b-	Biliary tract cancer	rs72777352	A	T	A	T	-0.7043	-0.0425466	0.0108	0.00300148	5	94316089	0.358921	0.905639	5	94316089	0.1561	6.81506e-06	ebi-a-GCST90001533	2	TRUE	high	0.00588797	20.345
Basophil %CD33dim HLA DR- CD66b-	Biliary tract cancer	rs73163591	A	C	A	C	0.3003	-0.309776	0.0652	0.0109528	13	28146072	0.203786	0.128485	13	28146072	0.06721	8.37009e-06	ebi-a-GCST90001533	2	TRUE	high	0.00577495	19.9522
Basophil %CD33dim HLA DR- CD66b-	Biliary tract cancer	rs7351079	G	A	G	A	-0.2756	0.016135	0.2722	0.153781	19	51574038	0.0572884	0.778216	19	51574038	0.03696	1.36994e-13	ebi-a-GCST90001533	2	TRUE	high	0.0159201	55.5702
Basophil %CD33dim HLA DR- CD66b-	Biliary tract cancer	rs75165408	A	G	A	G	0.2733	-0.0580675	0.0805	0.078449	3	67867718	0.0776686	0.454682	3	67867718	0.06145	9.17593e-06	ebi-a-GCST90001533	2	TRUE	high	0.00572221	19.7689
CD45RA- CD28- CD8br %CD8br	Biliary tract cancer	rs10759064	G	A	G	A	-1.314	0.00994994	0.535	0.603097	9	9405003	0.0421	0.813168	9	9405003	0.2966	9.65895e-06	ebi-a-GCST90001696	2	TRUE	high	0.00567801	19.6153
CD45RA- CD28- CD8br %CD8br	Biliary tract cancer	rs10970967	G	T	G	T	1.525	-0.105718	0.3676	0.210127	9	3250025	0.0507024	0.037063	9	3250025	0.3153	1.37499e-06	ebi-a-GCST90001696	2	TRUE	high	0.0067603	23.3797
CD45RA- CD28- CD8br %CD8br	Biliary tract cancer	rs11083962	G	T	G	T	1.361	-0.0646654	0.4828	0.49923	19	49663476	0.0414961	0.11915	19	49663476	0.3062	9.10605e-06	ebi-a-GCST90001696	2	TRUE	high	0.00571527	19.7448
CD45RA- CD28- CD8br %CD8br	Biliary tract cancer	rs112774387	G	A	G	A	20.96	-0.0244068	0.0013	0.0262132	2	100757118	0.128378	0.849218	2	100757118	3.949	1.17501e-07	ebi-a-GCST90001696	2	TRUE	high	0.00812987	28.155
CD45RA- CD28- CD8br %CD8br	Biliary tract cancer	rs113679275	C	A	C	A	7.293	0.359655	0.0092	0.00651956	3	115470787	0.258287	0.163782	3	115470787	1.623	7.22304e-06	ebi-a-GCST90001696	2	TRUE	high	0.00584053	20.1801
CD45RA- CD28- CD8br %CD8br	Biliary tract cancer	rs114135956	C	T	C	T	53.93	0.0375496	0.0003	0.0167354	2	8930530	0.161846	0.816531	2	8930530	8.721	6.98393e-10	ebi-a-GCST90001696	2	TRUE	high	0.0110038	38.2187
CD45RA- CD28- CD8br %CD8br	Biliary tract cancer	rs114216104	T	C	T	C	56.58	0.406971	0.0001	0.0245527	5	140131486	0.119649	0.000670486	5	140131486	11.01	2.91199e-07	ebi-a-GCST90001696	2	TRUE	high	0.00762513	26.3936
CD45RA- CD28- CD8br %CD8br	Biliary tract cancer	rs116077033	T	C	T	C	37.63	0.0444611	0.0004	0.0238159	5	114060904	0.139525	0.749982	5	114060904	8.283	5.72506e-06	ebi-a-GCST90001696	2	TRUE	high	0.00596916	20.6272
CD45RA- CD28- CD8br %CD8br	Biliary tract cancer	rs117428784	A	C	A	C	36.89	-0.124912	0.0004	0.00621532	19	43422957	0.286137	0.662439	19	43422957	8.022	4.40504e-06	ebi-a-GCST90001696	2	TRUE	high	0.00611517	21.1349
CD45RA- CD28- CD8br %CD8br	Biliary tract cancer	rs12791920	G	A	G	A	-1.512	-0.0177638	0.4593	0.429697	11	910259	0.0415816	0.669232	11	910259	0.306	8.14292e-07	ebi-a-GCST90001696	2	TRUE	high	0.00705354	24.401
CD45RA- CD28- CD8br %CD8br	Biliary tract cancer	rs130071	A	G	A	G	2.545	0.0577414	0.2185	0.267645	6	31116210	0.0468166	0.217444	6	31116210	0.4129	7.92793e-10	ebi-a-GCST90001696	2	TRUE	high	0.0109328	37.9693
CD45RA- CD28- CD8br %CD8br	Biliary tract cancer	rs138754438	T	C	T	C	14.12	-0.0694137	0.0023	0.0210619	1	6329089	0.149454	0.642327	1	6329089	3.162	8.29106e-06	ebi-a-GCST90001696	2	TRUE	high	0.00576838	19.9293
CD45RA- CD28- CD8br %CD8br	Biliary tract cancer	rs138758802	T	C	T	C	16.73	0.108907	0.0016	0.038791	1	91894308	0.106928	0.308437	1	91894308	3.78	9.90399e-06	ebi-a-GCST90001696	2	TRUE	high	0.0056671	19.5774
CD45RA- CD28- CD8br %CD8br	Biliary tract cancer	rs140385926	G	A	G	A	28.75	0.0693238	0.0009	0.0228467	15	69903187	0.136501	0.611549	15	69903187	5.206	3.586e-08	ebi-a-GCST90001696	2	TRUE	high	0.00879531	30.48
CD45RA- CD28- CD8br %CD8br	Biliary tract cancer	rs142399295	T	A	T	A	18.12	0.307702	0.0013	0.0177949	12	38143987	0.162862	0.0588464	12	38143987	4.089	9.61701e-06	ebi-a-GCST90001696	2	TRUE	high	0.00568105	19.6259
CD45RA- CD28- CD8br %CD8br	Biliary tract cancer	rs142507918	A	G	A	G	11.97	0.278924	0.0035	0.032739	4	188764989	0.118688	0.0187702	4	188764989	2.464	1.23401e-06	ebi-a-GCST90001696	2	TRUE	high	0.00681955	23.586
CD45RA- CD28- CD8br %CD8br	Biliary tract cancer	rs148265436	T	C	T	C	5.121	-0.0979698	0.0218	0.0678764	17	71407818	0.083811	0.242429	17	71407818	1.023	5.90895e-07	ebi-a-GCST90001696	2	TRUE	high	0.00723809	25.0441
CD45RA- CD28- CD8br %CD8br	Biliary tract cancer	rs149487182	T	C	T	C	36.99	0.252048	0.0004	0.0209299	8	131518018	0.149214	0.0911864	8	131518018	7.317	4.53503e-07	ebi-a-GCST90001696	2	TRUE	high	0.00738084	25.5417
CD45RA- CD28- CD8br %CD8br	Biliary tract cancer	rs149600977	G	A	G	A	19.53	0.124729	0.0012	0.0444642	6	9242018	0.103507	0.228193	6	9242018	4.148	2.58702e-06	ebi-a-GCST90001696	2	TRUE	high	0.00640848	22.1551
CD45RA- CD28- CD8br %CD8br	Biliary tract cancer	rs149716976	G	A	G	A	8.664	-0.00898075	0.0057	0.0496237	16	75062625	0.0948762	0.924587	16	75062625	1.937	8.007e-06	ebi-a-GCST90001696	2	TRUE	high	0.00578732	19.9952
CD45RA- CD28- CD8br %CD8br	Biliary tract cancer	rs150146567	A	T	A	T	15.46	-0.230178	0.0019	0.0146524	2	12784208	0.173691	0.185099	2	12784208	3.422	6.50894e-06	ebi-a-GCST90001696	2	TRUE	high	0.00590348	20.3989
CD45RA- CD28- CD8br %CD8br	Biliary tract cancer	rs150856260	T	C	T	C	28.31	-0.35626	0.0007	0.0124234	16	26527473	0.185452	0.0547281	16	26527473	6.128	4.00304e-06	ebi-a-GCST90001696	2	TRUE	high	0.00617127	21.3299
CD45RA- CD28- CD8br %CD8br	Biliary tract cancer	rs151237482	C	A	C	A	26.26	0.0250849	0.0009	0.0174015	16	78214566	0.157523	0.873475	16	78214566	5.048	2.09701e-07	ebi-a-GCST90001696	2	TRUE	high	0.00781205	27.0457
CD45RA- CD28- CD8br %CD8br	Biliary tract cancer	rs151336928	C	T	C	T	7.629	-0.0589498	0.0082	0.0531917	5	23996586	0.0940625	0.53085	5	23996586	1.661	4.54601e-06	ebi-a-GCST90001696	2	TRUE	high	0.00610041	21.0835
CD45RA- CD28- CD8br %CD8br	Biliary tract cancer	rs17212021	C	T	C	T	-2.715	0.10599	0.2372	0.0222557	6	32637474	0.14004	0.449135	6	32637474	0.473	1.033e-08	ebi-a-GCST90001696	2	TRUE	high	0.00949499	32.9279
CD45RA- CD28- CD8br %CD8br	Biliary tract cancer	rs1736913	C	T	C	T	2.095	0.0206612	0.6474	0.588298	6	29704400	0.0419622	0.622452	6	29704400	0.3672	1.26101e-08	ebi-a-GCST90001696	2	TRUE	high	0.00938187	32.5319
CD45RA- CD28- CD8br %CD8br	Biliary tract cancer	rs17388638	A	G	A	G	20.89	-0.122057	0.001	0.0448953	1	209805394	0.0996646	0.220696	1	209805394	4.337	1.52398e-06	ebi-a-GCST90001696	2	TRUE	high	0.00670497	23.187
CD45RA- CD28- CD8br %CD8br	Biliary tract cancer	rs17556536	T	A	T	A	3.019	0.0825801	0.058	0.126836	2	40269291	0.062173	0.184102	2	40269291	0.6515	3.71202e-06	ebi-a-GCST90001696	2	TRUE	high	0.00620888	21.4607
CD45RA- CD28- CD8br %CD8br	Biliary tract cancer	rs190312656	A	G	A	G	26.32	-0.0851769	0.001	0.0171513	16	81625215	0.162106	0.599279	16	81625215	4.629	1.41501e-08	ebi-a-GCST90001696	2	TRUE	high	0.00931863	32.3106
CD45RA- CD28- CD8br %CD8br	Biliary tract cancer	rs3133835	A	G	A	G	2.722	0.060121	0.0762	0.111963	8	104363126	0.0659709	0.362124	8	104363126	0.584	3.27997e-06	ebi-a-GCST90001696	2	TRUE	high	0.00628108	21.7119
CD45RA- CD28- CD8br %CD8br	Biliary tract cancer	rs450175	C	A	C	A	-1.704	-0.0538001	0.541	0.444109	2	38400812	0.041387	0.193626	2	38400812	0.3071	3.08099e-08	ebi-a-GCST90001696	2	TRUE	high	0.00887824	30.7699
CD45RA- CD28- CD8br %CD8br	Biliary tract cancer	rs538264691	C	A	C	A	38.41	0.167901	0.0003	0.00702275	12	97040021	0.252568	0.506193	12	97040021	8.177	2.74202e-06	ebi-a-GCST90001696	2	TRUE	high	0.00637884	22.052
CD45RA- CD28- CD8br %CD8br	Biliary tract cancer	rs55881385	T	G	T	G	55.35	0.102145	0.0001	0.0427443	1	34724192	0.102075	0.316977	1	34724192	10.46	1.305e-07	ebi-a-GCST90001696	2	TRUE	high	0.00808106	27.9846
CD45RA- CD28- CD8br %CD8br	Biliary tract cancer	rs55896100	T	C	T	C	7.798	0.0519437	0.0076	0.0313949	19	17509059	0.119252	0.663141	19	17509059	1.675	3.36403e-06	ebi-a-GCST90001696	2	TRUE	high	0.00626653	21.6613
CD45RA- CD28- CD8br %CD8br	Biliary tract cancer	rs58905133	G	A	G	A	3.541	-0.0164832	0.3523	0.423399	2	38887964	0.0417381	0.692902	2	38887964	0.3183	2.90603e-28	ebi-a-GCST90001696	2	TRUE	high	0.0347565	123.687
CD45RA- CD28- CD8br %CD8br	Biliary tract cancer	rs6001335	C	G	C	G	-1.811	0.0589197	0.2091	0.388411	22	39345966	0.0425995	0.166631	22	39345966	0.3762	1.52999e-06	ebi-a-GCST90001696	2	TRUE	high	0.00669733	23.1604
CD45RA- CD28- CD8br %CD8br	Biliary tract cancer	rs61188057	G	C	G	C	5.753	-0.00803077	0.0153	0.0706449	12	59068194	0.0812482	0.921263	12	59068194	1.259	5.04406e-06	ebi-a-GCST90001696	2	TRUE	high	0.00603848	20.8682
CD45RA- CD28- CD8br %CD8br	Biliary tract cancer	rs62033204	A	T	A	T	19.65	0.272122	0.0015	0.0111993	16	17388418	0.196063	0.165158	16	17388418	4.049	1.273e-06	ebi-a-GCST90001696	2	TRUE	high	0.00680588	23.5384
CD45RA- CD28- CD8br %CD8br	Biliary tract cancer	rs66657257	G	T	G	T	2.142	0.0105807	0.1194	0.179916	13	93732550	0.0538958	0.844361	13	93732550	0.472	5.863e-06	ebi-a-GCST90001696	2	TRUE	high	0.00595636	20.5827
CD45RA- CD28- CD8br %CD8br	Biliary tract cancer	rs66707192	A	G	A	G	1.892	0.0033779	0.1546	0.261832	3	186382065	0.0469048	0.942589	3	186382065	0.4138	4.99804e-06	ebi-a-GCST90001696	2	TRUE	high	0.00604572	20.8934
CD45RA- CD28- CD8br %CD8br	Biliary tract cancer	rs6941748	T	C	T	C	1.524	-0.0203567	0.3556	0.248344	6	45557327	0.047815	0.670298	6	45557327	0.3207	2.115e-06	ebi-a-GCST90001696	2	TRUE	high	0.00652752	22.5694
CD45RA- CD28- CD8br %CD8br	Biliary tract cancer	rs72815709	C	T	C	T	18.44	-0.0745844	0.0022	0.0371332	2	80415786	0.109675	0.496476	2	80415786	3.073	2.15899e-09	ebi-a-GCST90001696	2	TRUE	high	0.0103679	35.9869
CD45RA- CD28- CD8br %CD8br	Biliary tract cancer	rs72978357	A	G	A	G	19.06	0.0631627	0.0016	0.0554207	3	133630044	0.0906028	0.485717	3	133630044	3.981	1.76498e-06	ebi-a-GCST90001696	2	TRUE	high	0.00662514	22.9091
CD45RA- CD28- CD8br %CD8br	Biliary tract cancer	rs742867	T	C	T	C	14.88	-0.392563	0.0029	0.0044828	14	68217724	0.302206	0.193946	14	68217724	2.692	3.49301e-08	ebi-a-GCST90001696	2	TRUE	high	0.00881115	30.5354
CD45RA- CD28- CD8br %CD8br	Biliary tract cancer	rs75420474	C	T	C	T	44.86	-0.0143132	0.0003	0.0240231	18	39828718	0.136709	0.916615	18	39828718	8.442	1.13899e-07	ebi-a-GCST90001696	2	TRUE	high	0.00814882	28.2212
CD45RA- CD28- CD8br %CD8br	Biliary tract cancer	rs75427771	A	C	A	C	14.23	0.0730053	0.002	0.00965244	20	59382138	0.224663	0.745216	20	59382138	3.197	8.77304e-06	ebi-a-GCST90001696	2	TRUE	high	0.00573124	19.8003
CD45RA- CD28- CD8br %CD8br	Biliary tract cancer	rs75573571	A	T	A	T	10.34	-0.204051	0.0041	0.0223645	18	72932358	0.141415	0.149042	18	72932358	2.307	7.57495e-06	ebi-a-GCST90001696	2	TRUE	high	0.00581079	20.0767
CD45RA- CD28- CD8br %CD8br	Biliary tract cancer	rs76343453	C	T	C	T	18.5	0.221151	0.0018	0.00163143	5	81353920	0.562332	0.694116	5	81353920	3.684	5.36896e-07	ebi-a-GCST90001696	2	TRUE	high	0.00728366	25.203
CD45RA- CD28- CD8br %CD8br	Biliary tract cancer	rs77920451	G	A	G	A	5.131	0.0114581	0.0187	0.0151079	20	55040109	0.169726	0.946176	20	55040109	1.11	3.94303e-06	ebi-a-GCST90001696	2	TRUE	high	0.00617855	21.3553
CD45RA- CD28- CD8br %CD8br	Biliary tract cancer	rs77946649	A	G	A	G	27.72	0.185125	0.0006	0.0241139	17	67795226	0.131434	0.158983	17	67795226	5.936	3.133e-06	ebi-a-GCST90001696	2	TRUE	high	0.00630481	21.7944
CD45RA- CD28- CD8br %CD8br	Biliary tract cancer	rs77953154	T	C	T	C	6.375	-0.10171	0.012	0.0601132	5	179723042	0.087176	0.243322	5	179723042	1.362	2.95202e-06	ebi-a-GCST90001696	2	TRUE	high	0.00633384	21.8954
CD45RA- CD28- CD8br %CD8br	Biliary tract cancer	rs9468632	T	C	T	C	-2.744	0.0110671	0.1168	0.0144166	6	29775939	0.171413	0.948521	6	29775939	0.5907	3.51504e-06	ebi-a-GCST90001696	2	TRUE	high	0.00623931	21.5666
BAFF-R on IgD+ CD24-	Biliary tract cancer	rs1081003	A	G	A	G	-0.4975	0.0334585	0.0874	0.0180654	22	42525756	0.154814	0.828894	22	42525756	0.0448	3.3243e-28	ebi-a-GCST90001704	2	TRUE	high	0.0346371	123.247
BAFF-R on IgD+ CD24-	Biliary tract cancer	rs116470335	A	G	A	G	1.508	-0.0432291	0.0016	0.0197494	4	24492147	0.151429	0.775281	4	24492147	0.3285	4.54496e-06	ebi-a-GCST90001704	2	TRUE	high	0.00609393	21.061
BAFF-R on IgD+ CD24-	Biliary tract cancer	rs117430146	C	G	C	G	0.3164	0.208445	0.0561	0.00748368	22	41998660	0.241108	0.387296	22	41998660	0.0557	1.45101e-08	ebi-a-GCST90001704	2	TRUE	high	0.0093009	32.2485
BAFF-R on IgD+ CD24-	Biliary tract cancer	rs117705111	A	G	A	G	-0.763	0.0995732	0.0365	0.0251734	22	41957510	0.130542	0.445603	22	41957510	0.065	2.9662e-31	ebi-a-GCST90001704	2	TRUE	high	0.0385453	137.711
BAFF-R on IgD+ CD24-	Biliary tract cancer	rs143106266	A	C	A	C	-1.183	0.0725628	0.0025	0.00988736	13	29908421	0.209474	0.729038	13	29908421	0.247	1.74799e-06	ebi-a-GCST90001704	2	TRUE	high	0.0066299	22.9257
BAFF-R on IgD+ CD24-	Biliary tract cancer	rs145530421	T	C	T	C	-0.2783	-0.174171	0.0597	0.00930418	22	37921434	0.217587	0.423442	22	37921434	0.0535	2.09199e-07	ebi-a-GCST90001704	2	TRUE	high	0.00781148	27.0437
BAFF-R on IgD+ CD24-	Biliary tract cancer	rs145868946	C	T	C	T	-1.37	0.0861162	0.0018	0.0298798	17	26045225	0.124225	0.488167	17	26045225	0.3067	8.18898e-06	ebi-a-GCST90001704	2	TRUE	high	0.00577192	19.9416
BAFF-R on IgD+ CD24-	Biliary tract cancer	rs148563640	T	C	T	C	0.4012	-0.320564	0.0219	0.00517881	17	48145906	0.300233	0.285647	17	48145906	0.0856	2.87799e-06	ebi-a-GCST90001704	2	TRUE	high	0.00635079	21.9544
BAFF-R on IgD+ CD24-	Biliary tract cancer	rs149153670	C	T	C	T	-0.534	0.261505	0.0118	0.0142964	2	142280835	0.182509	0.151907	2	142280835	0.1199	8.66603e-06	ebi-a-GCST90001704	2	TRUE	high	0.00573806	19.824
BAFF-R on IgD+ CD24-	Biliary tract cancer	rs149398740	T	C	T	C	-1.117	0.513573	0.0027	0.00832468	22	23924845	0.193303	0.00788787	22	23924845	0.2393	3.14297e-06	ebi-a-GCST90001704	2	TRUE	high	0.00629937	21.7755
BAFF-R on IgD+ CD24-	Biliary tract cancer	rs149806587	G	A	G	A	-0.5384	-0.494846	0.0526	0.00593038	22	40774205	0.278314	0.0754015	22	40774205	0.05731	9.76562e-21	ebi-a-GCST90001704	2	TRUE	high	0.0250356	88.2057
BAFF-R on IgD+ CD24-	Biliary tract cancer	rs1563991	T	G	T	G	0.1491	0.0182612	0.8063	0.835055	11	37670518	0.055495	0.742111	11	37670518	0.03174	2.72201e-06	ebi-a-GCST90001704	2	TRUE	high	0.00637944	22.0541
BAFF-R on IgD+ CD24-	Biliary tract cancer	rs1801274	G	A	G	A	-0.1805	-0.0148313	0.325	0.502811	1	161479745	0.0411677	0.718649	1	161479745	0.02691	2.28876e-11	ebi-a-GCST90001704	2	TRUE	high	0.0129211	44.965
BAFF-R on IgD+ CD24-	Biliary tract cancer	rs1894588	T	C	T	C	-0.532	-0.0556059	0.0622	0.0724699	22	40629980	0.0790394	0.481731	22	40629980	0.051	3.96917e-25	ebi-a-GCST90001704	2	TRUE	high	0.0306879	108.75
BAFF-R on IgD+ CD24-	Biliary tract cancer	rs2925323	T	C	T	C	-0.1319	0.031725	0.2923	0.309343	3	101658926	0.0446314	0.477195	3	101658926	0.02806	2.67602e-06	ebi-a-GCST90001704	2	TRUE	high	0.0063878	22.0832
BAFF-R on IgD+ CD24-	Biliary tract cancer	rs2939924	T	C	T	C	0.1178	0.0414273	0.3273	0.572756	10	132491701	0.0416631	0.320057	10	132491701	0.02661	9.80709e-06	ebi-a-GCST90001704	2	TRUE	high	0.00566959	19.5861
BAFF-R on IgD+ CD24-	Biliary tract cancer	rs35754161	T	G	T	G	-0.1159	0.00449248	0.4649	0.261217	15	51655048	0.04696	0.923786	15	51655048	0.02548	5.58599e-06	ebi-a-GCST90001704	2	TRUE	high	0.00598387	20.6783
BAFF-R on IgD+ CD24-	Biliary tract cancer	rs4880914	G	A	G	A	-0.1388	-0.00467107	0.8043	0.825396	10	1746219	0.0543159	0.931468	10	1746219	0.03116	8.72991e-06	ebi-a-GCST90001704	2	TRUE	high	0.0057399	19.8304
BAFF-R on IgD+ CD24-	Biliary tract cancer	rs5757678	T	C	T	C	0.2191	-0.0235571	0.6418	0.739563	22	39843409	0.0469673	0.615975	22	39843409	0.0259	3.82384e-17	ebi-a-GCST90001704	2	TRUE	high	0.0203965	71.5208
BAFF-R on IgD+ CD24-	Biliary tract cancer	rs5759079	A	G	A	G	-0.4296	-0.049746	0.1406	0.105732	22	43393437	0.0667636	0.456208	22	43393437	0.03601	3.27265e-32	ebi-a-GCST90001704	2	TRUE	high	0.0397632	142.243
BAFF-R on IgD+ CD24-	Biliary tract cancer	rs6680891	T	A	T	A	0.1402	-0.0679344	0.2122	0.370624	1	164083691	0.0426376	0.111093	1	164083691	0.03047	4.31003e-06	ebi-a-GCST90001704	2	TRUE	high	0.00612216	21.1592
BAFF-R on IgD+ CD24-	Biliary tract cancer	rs74989989	C	T	C	T	-1.327	0.1313	0.1138	0.0866469	22	42299817	0.0733308	0.0733719	22	42299817	0.03315	1e-200	ebi-a-GCST90001704	2	TRUE	high	0.317976	1601.48
BAFF-R on IgD+ CD24-	Biliary tract cancer	rs76146864	T	C	T	C	-0.7283	0.284994	0.0264	0.0152526	22	40246055	0.170748	0.0950999	22	40246055	0.07763	1.10002e-20	ebi-a-GCST90001704	2	TRUE	high	0.024969	87.9647
BAFF-R on IgD- CD24-	Biliary tract cancer	rs10169360	A	G	A	G	-0.5775	0.208199	0.0094	0.00442786	2	5558511	0.325667	0.52263	2	5558511	0.1279	6.58006e-06	ebi-a-GCST90001710	2	TRUE	high	0.00589678	20.3756
BAFF-R on IgD- CD24-	Biliary tract cancer	rs11083093	A	G	A	G	-0.4613	0.129874	0.0144	0.0199591	18	22393283	0.149829	0.386042	18	22393283	0.1036	8.79691e-06	ebi-a-GCST90001710	2	TRUE	high	0.00573548	19.815
BAFF-R on IgD- CD24-	Biliary tract cancer	rs13058590	T	C	T	C	-0.355	0.176839	0.0468	0.027985	22	39641412	0.12745	0.165286	22	39641412	0.05912	2.1e-09	ebi-a-GCST90001710	2	TRUE	high	0.0103819	36.0359
BAFF-R on IgD- CD24-	Biliary tract cancer	rs142780018	A	G	A	G	-0.3245	0.421933	0.0463	0.0114765	22	44395926	0.194355	0.0299357	22	44395926	0.05867	3.41201e-08	ebi-a-GCST90001710	2	TRUE	high	0.00882205	30.5734
BAFF-R on IgD- CD24-	Biliary tract cancer	rs143106266	A	C	A	C	-1.247	0.0725628	0.0025	0.00988736	13	29908421	0.209474	0.729038	13	29908421	0.2463	4.35803e-07	ebi-a-GCST90001710	2	TRUE	high	0.00740283	25.6184
BAFF-R on IgD- CD24-	Biliary tract cancer	rs145530421	T	C	T	C	-0.2641	-0.174171	0.0597	0.00930418	22	37921434	0.217587	0.423442	22	37921434	0.05345	8.10606e-07	ebi-a-GCST90001710	2	TRUE	high	0.00705323	24.3999
BAFF-R on IgD- CD24-	Biliary tract cancer	rs146069723	T	C	T	C	-0.5779	-0.220953	0.0756	0.0249887	22	43339331	0.131303	0.0924187	22	43339331	0.0476	2.81773e-33	ebi-a-GCST90001710	2	TRUE	high	0.0411221	147.312
BAFF-R on IgD- CD24-	Biliary tract cancer	rs149228586	T	C	T	C	0.3495	0.0441333	0.0286	0.0247567	22	41608058	0.131735	0.737614	22	41608058	0.0787	9.22104e-06	ebi-a-GCST90001710	2	TRUE	high	0.00570533	19.7102
BAFF-R on IgD- CD24-	Biliary tract cancer	rs149398740	T	C	T	C	-1.126	0.513573	0.0027	0.00832468	22	23924845	0.193303	0.00788787	22	23924845	0.2389	2.53099e-06	ebi-a-GCST90001710	2	TRUE	high	0.00642195	22.202
BAFF-R on IgD- CD24-	Biliary tract cancer	rs150612106	A	G	A	G	-0.7252	0.319257	0.0261	0.0149344	22	40175781	0.171627	0.0628594	22	40175781	0.07811	2.73716e-20	ebi-a-GCST90001710	2	TRUE	high	0.0244661	86.1489
BAFF-R on IgD- CD24-	Biliary tract cancer	rs191405504	T	A	T	A	-0.5316	0.266661	0.0535	0.0121935	22	41305796	0.189542	0.159465	22	41305796	0.05831	1.2569e-19	ebi-a-GCST90001710	2	TRUE	high	0.0236117	83.0675
BAFF-R on IgD- CD24-	Biliary tract cancer	rs2269664	T	C	T	C	-1.257	0.131422	0.1138	0.0866469	22	42301943	0.0733309	0.0731038	22	42301943	0.03382	1e-200	ebi-a-GCST90001710	2	TRUE	high	0.286695	1380.61
BAFF-R on IgD- CD24-	Biliary tract cancer	rs2861184	T	C	T	C	0.1526	0.0381851	0.8361	0.871158	11	38422885	0.0616546	0.535693	11	38422885	0.03412	7.96893e-06	ebi-a-GCST90001710	2	TRUE	high	0.00578617	19.9912
BAFF-R on IgD- CD24-	Biliary tract cancer	rs2939924	T	C	T	C	0.1234	0.0414273	0.3273	0.572756	10	132491701	0.0416631	0.320057	10	132491701	0.02657	3.54903e-06	ebi-a-GCST90001710	2	TRUE	high	0.00623664	21.5573
BAFF-R on IgD- CD24-	Biliary tract cancer	rs41456252	G	A	G	A	0.2266	0.00147997	0.0721	0.00288956	22	38653875	0.392931	0.996995	22	38653875	0.04768	2.09402e-06	ebi-a-GCST90001710	2	TRUE	high	0.00652865	22.5733
BAFF-R on IgD- CD24-	Biliary tract cancer	rs4467081	G	A	G	A	-0.1151	0.0110976	0.4945	0.635247	16	25853127	0.0427515	0.795185	16	25853127	0.02532	5.66604e-06	ebi-a-GCST90001710	2	TRUE	high	0.00597641	20.6524
BAFF-R on IgD- CD24-	Biliary tract cancer	rs4657041	C	T	C	T	-0.1479	-0.0143514	0.3344	0.503527	1	161478859	0.0411861	0.7275	1	161478859	0.02692	4.176e-08	ebi-a-GCST90001710	2	TRUE	high	0.00870581	30.1671
BAFF-R on IgD- CD24-	Biliary tract cancer	rs5750432	T	C	T	C	-0.187	-0.0564326	0.9054	0.890414	22	22402940	0.0673467	0.402064	22	22402940	0.04188	8.27694e-06	ebi-a-GCST90001710	2	TRUE	high	0.00576738	19.9259
BAFF-R on IgD- CD24-	Biliary tract cancer	rs5758649	T	C	T	C	-0.6004	0.149761	0.0871	0.0105679	22	42605548	0.203093	0.460879	22	42605548	0.04473	3.89135e-40	ebi-a-GCST90001710	2	TRUE	high	0.0498098	180.066
BAFF-R on IgD- CD24-	Biliary tract cancer	rs6680891	T	A	T	A	0.1376	-0.0679344	0.2122	0.370624	1	164083691	0.0426376	0.111093	1	164083691	0.03043	6.31001e-06	ebi-a-GCST90001710	2	TRUE	high	0.00591395	20.4353
BAFF-R on IgD- CD24-	Biliary tract cancer	rs75891489	T	C	T	C	0.7886	0.109635	0.0052	0.0104278	22	42826793	0.20084	0.585147	22	42826793	0.177	8.628e-06	ebi-a-GCST90001710	2	TRUE	high	0.00574231	19.8387
BAFF-R on IgD- CD24-	Biliary tract cancer	rs7684683	T	G	T	G	-0.1485	-0.00700131	0.8188	0.771926	4	80423021	0.0492416	0.886936	4	80423021	0.03211	3.86403e-06	ebi-a-GCST90001710	2	TRUE	high	0.00618441	21.3757
BAFF-R on IgD- CD24-	Biliary tract cancer	rs78996523	C	G	C	G	-1.019	-0.226287	0.0042	0.0160498	22	37514022	0.166353	0.17374	22	37514022	0.1967	2.34898e-07	ebi-a-GCST90001710	2	TRUE	high	0.00774787	26.8217
BAFF-R on IgD- CD24-	Biliary tract cancer	rs9614288	T	A	T	A	-0.2871	0.0118647	0.2346	0.243691	22	44297686	0.0482932	0.80593	22	44297686	0.02912	1.20005e-22	ebi-a-GCST90001710	2	TRUE	high	0.0275038	97.1473
BAFF-R on IgD- CD24-	Biliary tract cancer	rs9869373	T	C	T	C	-0.1287	0.0319021	0.2896	0.309238	3	101645001	0.04461	0.474526	3	101645001	0.02827	5.45695e-06	ebi-a-GCST90001710	2	TRUE	high	0.00599398	20.7135
BAFF-R on naive-mature B cell	Biliary tract cancer	rs1081003	A	G	A	G	-0.5029	0.0334585	0.0874	0.0180654	22	42525756	0.154814	0.828894	22	42525756	0.04491	1.2249e-28	ebi-a-GCST90001716	2	TRUE	high	0.0351994	125.321
BAFF-R on naive-mature B cell	Biliary tract cancer	rs116470335	A	G	A	G	1.5	-0.0432291	0.0016	0.0197494	4	24492147	0.151429	0.775281	4	24492147	0.3294	5.44102e-06	ebi-a-GCST90001716	2	TRUE	high	0.00599713	20.7244
BAFF-R on naive-mature B cell	Biliary tract cancer	rs116674320	A	G	A	G	0.2548	-0.0637094	0.0509	0.126861	19	33884065	0.0629016	0.311135	19	33884065	0.05676	7.41105e-06	ebi-a-GCST90001716	2	TRUE	high	0.00582902	20.1401
BAFF-R on naive-mature B cell	Biliary tract cancer	rs117237923	A	C	A	C	-1.327	0.131525	0.1118	0.0866548	22	42310988	0.0733414	0.0729222	22	42310988	0.03443	1e-200	ebi-a-GCST90001716	2	TRUE	high	0.301775	1484.62
BAFF-R on naive-mature B cell	Biliary tract cancer	rs117430146	C	G	C	G	0.3056	0.208445	0.0561	0.00748368	22	41998660	0.241108	0.387296	22	41998660	0.05584	4.72803e-08	ebi-a-GCST90001716	2	TRUE	high	0.00863909	29.9339
BAFF-R on naive-mature B cell	Biliary tract cancer	rs117705111	A	G	A	G	-0.7531	0.0995732	0.0365	0.0251734	22	41957510	0.130542	0.445603	22	41957510	0.06516	2.26986e-30	ebi-a-GCST90001716	2	TRUE	high	0.0374114	133.503
BAFF-R on naive-mature B cell	Biliary tract cancer	rs12529650	T	G	T	G	0.1188	0.00583114	0.3253	0.217185	6	1751206	0.0502955	0.907702	6	1751206	0.02631	6.54606e-06	ebi-a-GCST90001716	2	TRUE	high	0.00589716	20.3769
BAFF-R on naive-mature B cell	Biliary tract cancer	rs143106266	A	C	A	C	-1.196	0.0725628	0.0025	0.00988736	13	29908421	0.209474	0.729038	13	29908421	0.2474	1.39499e-06	ebi-a-GCST90001716	2	TRUE	high	0.00675368	23.3566
BAFF-R on naive-mature B cell	Biliary tract cancer	rs145530421	T	C	T	C	-0.2735	-0.174171	0.0597	0.00930418	22	37921434	0.217587	0.423442	22	37921434	0.05362	3.54503e-07	ebi-a-GCST90001716	2	TRUE	high	0.00751288	26.0021
BAFF-R on naive-mature B cell	Biliary tract cancer	rs148563640	T	C	T	C	0.3942	-0.320564	0.0219	0.00517881	17	48145906	0.300233	0.285647	17	48145906	0.08577	4.45102e-06	ebi-a-GCST90001716	2	TRUE	high	0.00610832	21.111
BAFF-R on naive-mature B cell	Biliary tract cancer	rs149153670	C	T	C	T	-0.539	0.261505	0.0118	0.0142964	2	142280835	0.182509	0.151907	2	142280835	0.1201	7.40491e-06	ebi-a-GCST90001716	2	TRUE	high	0.00582605	20.1298
BAFF-R on naive-mature B cell	Biliary tract cancer	rs149398740	T	C	T	C	-1.111	0.513573	0.0027	0.00832468	22	23924845	0.193303	0.00788787	22	23924845	0.2398	3.743e-06	ebi-a-GCST90001716	2	TRUE	high	0.00620649	21.4525
BAFF-R on naive-mature B cell	Biliary tract cancer	rs149806587	G	A	G	A	-0.5248	-0.494846	0.0526	0.00593038	22	40774205	0.278314	0.0754015	22	40774205	0.05747	1.09295e-19	ebi-a-GCST90001716	2	TRUE	high	0.0236873	83.3398
BAFF-R on naive-mature B cell	Biliary tract cancer	rs1563991	T	G	T	G	0.1507	0.0182612	0.8063	0.835055	11	37670518	0.055495	0.742111	11	37670518	0.03181	2.23702e-06	ebi-a-GCST90001716	2	TRUE	high	0.00648773	22.4309
BAFF-R on naive-mature B cell	Biliary tract cancer	rs1801274	G	A	G	A	-0.1866	-0.0148313	0.325	0.502811	1	161479745	0.0411677	0.718649	1	161479745	0.02696	5.2517e-12	ebi-a-GCST90001716	2	TRUE	high	0.0137465	47.8774
BAFF-R on naive-mature B cell	Biliary tract cancer	rs1894588	T	C	T	C	-0.5235	-0.0556059	0.0622	0.0724699	22	40629980	0.0790394	0.481731	22	40629980	0.05113	2.83531e-24	ebi-a-GCST90001716	2	TRUE	high	0.0295974	104.768
BAFF-R on naive-mature B cell	Biliary tract cancer	rs2925323	T	C	T	C	-0.1289	0.031725	0.2923	0.309343	3	101658926	0.0446314	0.477195	3	101658926	0.02812	4.76299e-06	ebi-a-GCST90001716	2	TRUE	high	0.00607643	21.0002
BAFF-R on naive-mature B cell	Biliary tract cancer	rs35226928	A	C	A	C	0.509	-0.171192	0.0129	0.0248159	14	33787067	0.130418	0.189304	14	33787067	0.1148	9.4591e-06	ebi-a-GCST90001716	2	TRUE	high	0.00568716	19.6471
BAFF-R on naive-mature B cell	Biliary tract cancer	rs56020760	T	C	T	C	-0.2331	0.0412969	0.0607	0.039123	10	72391681	0.105873	0.69649	10	72391681	0.05252	9.29994e-06	ebi-a-GCST90001716	2	TRUE	high	0.00569867	19.6871
BAFF-R on naive-mature B cell	Biliary tract cancer	rs5757678	T	C	T	C	0.2161	-0.0235571	0.6418	0.739563	22	39843409	0.0469673	0.615975	22	39843409	0.02596	1.16305e-16	ebi-a-GCST90001716	2	TRUE	high	0.0197629	69.2544
BAFF-R on naive-mature B cell	Biliary tract cancer	rs5759079	A	G	A	G	-0.4336	-0.049746	0.1406	0.105732	22	43393437	0.0667636	0.456208	22	43393437	0.03609	1.21899e-32	ebi-a-GCST90001716	2	TRUE	high	0.040305	144.262
BAFF-R on naive-mature B cell	Biliary tract cancer	rs6680891	T	A	T	A	0.1445	-0.0679344	0.2122	0.370624	1	164083691	0.0426376	0.111093	1	164083691	0.03052	2.30102e-06	ebi-a-GCST90001716	2	TRUE	high	0.00647983	22.4034
BAFF-R on naive-mature B cell	Biliary tract cancer	rs72658947	C	G	C	G	-0.412	-0.171819	0.0187	0.058251	1	30372026	0.0882198	0.05146	1	30372026	0.08987	4.69905e-06	ebi-a-GCST90001716	2	TRUE	high	0.00607768	21.0045
BAFF-R on naive-mature B cell	Biliary tract cancer	rs76146864	T	C	T	C	-0.7259	0.284994	0.0264	0.0152526	22	40246055	0.170748	0.0950999	22	40246055	0.0778	1.77787e-20	ebi-a-GCST90001716	2	TRUE	high	0.0247031	87.0045
CD20 on CD20- CD38-	Biliary tract cancer	rs10426452	A	G	A	G	-0.115	0.00647831	0.3816	0.206027	19	49907690	0.050973	0.898867	19	49907690	0.02506	4.64002e-06	ebi-a-GCST90001744	2	TRUE	high	0.00608977	21.0465
CD20 on CD20- CD38-	Biliary tract cancer	rs116559476	A	G	A	G	-0.8919	0.185365	0.004	0.0854374	4	180025316	0.072722	0.0108049	4	180025316	0.1879	2.14398e-06	ebi-a-GCST90001744	2	TRUE	high	0.00651271	22.5178
CD20 on CD20- CD38-	Biliary tract cancer	rs12952217	G	C	G	C	-0.1326	0.00430752	0.2121	0.160889	17	1018426	0.0558776	0.938553	17	1018426	0.02994	9.78205e-06	ebi-a-GCST90001744	2	TRUE	high	0.00567456	19.6034
CD20 on CD20- CD38-	Biliary tract cancer	rs12977515	T	G	T	G	0.2986	0.0196402	0.0352	0.050238	19	16391727	0.0932985	0.83327	19	16391727	0.06719	9.10899e-06	ebi-a-GCST90001744	2	TRUE	high	0.0057135	19.7387
CD20 on CD20- CD38-	Biliary tract cancer	rs1318389	C	A	C	A	0.3135	-0.238259	0.9664	0.989776	13	35149649	0.20611	0.247689	13	35149649	0.06855	4.94197e-06	ebi-a-GCST90001744	2	TRUE	high	0.00604847	20.9029
CD20 on CD20- CD38-	Biliary tract cancer	rs145619091	C	G	C	G	0.3296	-0.306835	0.0294	0.0296261	17	4261253	0.121707	0.0116993	17	4261253	0.07367	7.91097e-06	ebi-a-GCST90001744	2	TRUE	high	0.00579017	20.0051
CD20 on CD20- CD38-	Biliary tract cancer	rs1558186	A	G	A	G	-0.1098	0.00436009	0.4377	0.483424	5	133041544	0.0414138	0.916153	5	133041544	0.02473	9.32095e-06	ebi-a-GCST90001744	2	TRUE	high	0.00570287	19.7017
CD20 on CD20- CD38-	Biliary tract cancer	rs2188517	A	G	A	G	0.112	0.0312077	0.3921	0.515257	7	90108278	0.0412418	0.449229	7	90108278	0.02516	8.769e-06	ebi-a-GCST90001744	2	TRUE	high	0.00573243	19.8044
CD20 on CD20- CD38-	Biliary tract cancer	rs34280838	C	T	C	T	-0.1648	0.105611	0.1735	0.0102498	6	32139565	0.205156	0.606703	6	32139565	0.03318	7.12098e-07	ebi-a-GCST90001744	2	TRUE	high	0.0071265	24.6552
CD20 on CD20- CD38-	Biliary tract cancer	rs35857670	A	G	A	G	0.1754	0.0136204	0.1104	0.0715402	10	82607555	0.0800426	0.864881	10	82607555	0.03963	9.86098e-06	ebi-a-GCST90001744	2	TRUE	high	0.00566713	19.5775
CD20 on CD20- CD38-	Biliary tract cancer	rs41329345	C	T	C	T	-0.1267	-0.00885615	0.3636	0.117852	7	48456925	0.0648644	0.8914	7	48456925	0.02568	8.37992e-07	ebi-a-GCST90001744	2	TRUE	high	0.00703264	24.3282
CD20 on CD20- CD38-	Biliary tract cancer	rs4921509	C	G	C	G	-0.112	0.0456926	0.6187	0.585761	5	159000854	0.041934	0.275876	5	159000854	0.02517	8.7961e-06	ebi-a-GCST90001744	2	TRUE	high	0.0057279	19.7887
CD20 on CD20- CD38-	Biliary tract cancer	rs5997212	A	T	A	T	-0.2309	0.146715	0.062	0.0534852	22	27679924	0.091928	0.110493	22	27679924	0.05166	8.06808e-06	ebi-a-GCST90001744	2	TRUE	high	0.00577886	19.9658
CD20 on CD20- CD38-	Biliary tract cancer	rs6930288	T	A	T	A	-0.1506	-0.0828444	0.1938	0.115481	6	29098881	0.0644522	0.198666	6	29098881	0.03245	3.59302e-06	ebi-a-GCST90001744	2	TRUE	high	0.0062277	21.5262
CD20 on CD20- CD38-	Biliary tract cancer	rs73015549	G	C	G	C	0.2735	0.0398579	0.046	0.144739	3	7495328	0.0589203	0.498741	3	7495328	0.05925	4.04203e-06	ebi-a-GCST90001744	2	TRUE	high	0.00616133	21.2954
CD20 on CD20- CD38-	Biliary tract cancer	rs79248632	T	C	T	C	-0.2045	-0.0521338	0.0799	0.0569892	5	158319820	0.0891704	0.55878	5	158319820	0.04571	7.95994e-06	ebi-a-GCST90001744	2	TRUE	high	0.00578979	20.0037
CD20 on CD20- CD38-	Biliary tract cancer	rs9525684	T	C	T	C	-0.1498	0.0807174	0.1582	0.1315	13	43362523	0.0614502	0.189	13	43362523	0.03292	5.53197e-06	ebi-a-GCST90001744	2	TRUE	high	0.00598847	20.6943
CD25 on CD24+ CD27+	Biliary tract cancer	rs10852336	T	G	T	G	0.121	0.0428967	0.6864	0.809133	16	11665465	0.0530487	0.418728	16	11665465	0.02653	5.23697e-06	ebi-a-GCST90001777	2	TRUE	high	0.00601584	20.7895
CD25 on CD24+ CD27+	Biliary tract cancer	rs11245200	T	C	T	C	0.1604	0.0121053	0.1303	0.134509	10	126182752	0.060539	0.841513	10	126182752	0.03531	5.73403e-06	ebi-a-GCST90001777	2	TRUE	high	0.00596807	20.6234
CD25 on CD24+ CD27+	Biliary tract cancer	rs11598494	C	T	C	T	-0.1762	-0.00432166	0.5587	0.330378	10	6178941	0.0439016	0.921583	10	6178941	0.02445	6.79047e-13	ebi-a-GCST90001777	2	TRUE	high	0.0148854	51.9041
CD25 on CD24+ CD27+	Biliary tract cancer	rs12139506	G	A	G	A	-0.2642	-0.0751709	0.0543	0.0565898	1	61376720	0.0908572	0.408037	1	61376720	0.05361	8.6451e-07	ebi-a-GCST90001777	2	TRUE	high	0.00701676	24.2729
CD25 on CD24+ CD27+	Biliary tract cancer	rs12192925	T	C	T	C	0.1224	0.0010618	0.5633	0.280998	6	37488754	0.04632	0.981712	6	37488754	0.02505	1.07199e-06	ebi-a-GCST90001777	2	TRUE	high	0.00689861	23.8613
CD25 on CD24+ CD27+	Biliary tract cancer	rs12886102	T	G	T	G	-0.1292	0.0458287	0.2186	0.191805	14	100108322	0.0523826	0.381637	14	100108322	0.02875	7.19101e-06	ebi-a-GCST90001777	2	TRUE	high	0.00584151	20.1835
CD25 on CD24+ CD27+	Biliary tract cancer	rs12907742	C	T	C	T	-0.2071	-0.0602847	0.0801	0.119196	15	101525737	0.0640244	0.346402	15	101525737	0.04383	2.37498e-06	ebi-a-GCST90001777	2	TRUE	high	0.00645395	22.3133
CD25 on CD24+ CD27+	Biliary tract cancer	rs140833732	T	A	T	A	-1.019	0.00349623	0.0033	0.0208718	8	36436637	0.149639	0.98136	8	36436637	0.228	8.10793e-06	ebi-a-GCST90001777	2	TRUE	high	0.00577807	19.963
CD25 on CD24+ CD27+	Biliary tract cancer	rs144182927	T	G	T	G	-0.3841	0.214032	0.0191	0.011121	21	23113704	0.197801	0.279227	21	23113704	0.08676	9.81002e-06	ebi-a-GCST90001777	2	TRUE	high	0.00567023	19.5883
CD25 on CD24+ CD27+	Biliary tract cancer	rs1660369	T	C	T	C	0.295	-0.10364	0.9512	0.970109	1	214407674	0.121899	0.39521	1	214407674	0.05615	1.56801e-07	ebi-a-GCST90001777	2	TRUE	high	0.00796693	27.5862
CD25 on CD24+ CD27+	Biliary tract cancer	rs183975337	T	A	T	A	-0.5379	0.148546	0.0108	0.00785918	14	89659141	0.245745	0.545529	14	89659141	0.1147	2.83498e-06	ebi-a-GCST90001777	2	TRUE	high	0.00635809	21.9798
CD25 on CD24+ CD27+	Biliary tract cancer	rs1887027	T	C	T	C	-0.4244	-0.0501801	0.2454	0.193352	10	6113782	0.0523032	0.337353	10	6113782	0.0273	8.06306e-53	ebi-a-GCST90001777	2	TRUE	high	0.0656953	241.531
CD25 on CD24+ CD27+	Biliary tract cancer	rs200381543	T	C	T	C	0.652	0.0179004	0.0074	0.0506729	22	22547864	0.097875	0.854884	22	22547864	0.1458	8.00903e-06	ebi-a-GCST90001777	2	TRUE	high	0.0057847	19.9861
CD25 on CD24+ CD27+	Biliary tract cancer	rs2139146	T	C	T	C	-0.2094	0.05535	0.0796	0.117582	2	15014620	0.064041	0.387428	2	15014620	0.04454	2.69401e-06	ebi-a-GCST90001777	2	TRUE	high	0.00638983	22.0902
CD25 on CD24+ CD27+	Biliary tract cancer	rs28365327	A	G	A	G	-0.1397	0.0151427	0.7747	0.563376	18	25753552	0.0415268	0.715374	18	25753552	0.02905	1.57e-06	ebi-a-GCST90001777	2	TRUE	high	0.00668357	23.1125
CD25 on CD24+ CD27+	Biliary tract cancer	rs2853765	C	G	C	G	0.2088	-0.00458107	0.9228	0.876265	10	7830675	0.0627005	0.941756	10	7830675	0.04568	5.02204e-06	ebi-a-GCST90001777	2	TRUE	high	0.00604223	20.8812
CD25 on CD24+ CD27+	Biliary tract cancer	rs2999572	G	T	G	T	0.1279	-0.0493118	0.3095	0.337699	7	25590299	0.0435626	0.257644	7	25590299	0.02704	2.33598e-06	ebi-a-GCST90001777	2	TRUE	high	0.00646741	22.3602
CD25 on CD24+ CD27+	Biliary tract cancer	rs3793662	T	C	T	C	-0.1594	0.0518632	0.7759	0.777948	9	95886051	0.0495193	0.294946	9	95886051	0.0289	3.74904e-08	ebi-a-GCST90001777	2	TRUE	high	0.00877353	30.4038
CD25 on CD24+ CD27+	Biliary tract cancer	rs3862036	A	G	A	G	-0.2881	0.128074	0.0424	0.0169593	21	44262209	0.155081	0.408888	21	44262209	0.05892	1.053e-06	ebi-a-GCST90001777	2	TRUE	high	0.00690829	23.8951
CD25 on CD24+ CD27+	Biliary tract cancer	rs4747882	T	A	T	A	-0.2267	-0.0162281	0.7132	0.786532	10	6162476	0.0504936	0.747916	10	6162476	0.02692	5.31741e-17	ebi-a-GCST90001777	2	TRUE	high	0.0202164	70.8762
CD25 on CD24+ CD27+	Biliary tract cancer	rs59278703	A	C	A	C	0.201	0.198788	0.0904	0.0430626	11	35069685	0.102222	0.0518143	11	35069685	0.04337	3.71997e-06	ebi-a-GCST90001777	2	TRUE	high	0.00621052	21.4665
CD25 on CD24+ CD27+	Biliary tract cancer	rs7708967	A	G	A	G	-0.1126	-0.00928917	0.5387	0.474964	5	8139657	0.0411352	0.821341	5	8139657	0.0246	4.90704e-06	ebi-a-GCST90001777	2	TRUE	high	0.00605882	20.9389
CD25 on CD24+ CD27+	Biliary tract cancer	rs77303104	G	A	G	A	1.506	0.137553	0.0016	0.0267925	9	108634724	0.129513	0.288201	9	108634724	0.3343	6.87702e-06	ebi-a-GCST90001777	2	TRUE	high	0.00587004	20.2826
CD25 on CD24+ CD27+	Biliary tract cancer	rs78080419	C	T	C	T	4.75	0.23036	0.0001	0.0162281	7	18491820	0.163627	0.159181	7	18491820	1.057	7.17398e-06	ebi-a-GCST90001777	2	TRUE	high	0.00584135	20.1829
CD25 on CD24+ CD27+	Biliary tract cancer	rs78990890	C	T	C	T	4.103	0.17598	0.0001	0.0717418	4	161318933	0.0807922	0.0293927	4	161318933	0.9119	7.02102e-06	ebi-a-GCST90001777	2	TRUE	high	0.0058557	20.2328
CD25 on IgD+ CD38- naive	Biliary tract cancer	rs10843928	T	G	T	G	-0.1556	0.0273345	0.5142	0.427351	12	31502991	0.0418577	0.513735	12	31502991	0.03376	4.33501e-06	ebi-a-GCST90001781	2	TRUE	high	0.00614269	21.2306
CD25 on IgD+ CD38- naive	Biliary tract cancer	rs10920477	G	A	G	A	0.155	0.00885157	0.4185	0.555037	1	190053879	0.0414392	0.830856	1	190053879	0.03475	8.69801e-06	ebi-a-GCST90001781	2	TRUE	high	0.00575529	19.8839
CD25 on IgD+ CD38- naive	Biliary tract cancer	rs111926422	C	A	C	A	0.3546	0.213742	0.0499	0.0112975	3	157871039	0.192327	0.266419	3	157871039	0.07788	5.62497e-06	ebi-a-GCST90001781	2	TRUE	high	0.00599562	20.7192
CD25 on IgD+ CD38- naive	Biliary tract cancer	rs113066333	A	G	A	G	-0.3375	-0.0986769	0.0572	0.0221376	2	28889318	0.142446	0.488478	2	28889318	0.07297	4.00396e-06	ebi-a-GCST90001781	2	TRUE	high	0.00618564	21.3799
CD25 on IgD+ CD38- naive	Biliary tract cancer	rs114964656	T	C	T	C	1.613	-0.0621729	0.0025	0.0533799	2	182116922	0.0924262	0.501153	2	182116922	0.3486	4.00203e-06	ebi-a-GCST90001781	2	TRUE	high	0.00619067	21.3974
CD25 on IgD+ CD38- naive	Biliary tract cancer	rs118088397	T	C	T	C	0.4811	-0.0739938	0.0297	0.0252492	16	11709659	0.132456	0.576415	16	11709659	0.1027	2.99102e-06	ebi-a-GCST90001781	2	TRUE	high	0.00634434	21.9319
CD25 on IgD+ CD38- naive	Biliary tract cancer	rs12655234	A	G	A	G	0.2481	-0.0509965	0.1087	0.108815	5	150592481	0.0658433	0.438628	5	150592481	0.05504	6.99005e-06	ebi-a-GCST90001781	2	TRUE	high	0.00587702	20.3069
CD25 on IgD+ CD38- naive	Biliary tract cancer	rs139976226	G	T	G	T	1.019	0.237881	0.0063	0.0256841	8	78082998	0.133645	0.0750862	8	78082998	0.223	5.23094e-06	ebi-a-GCST90001781	2	TRUE	high	0.00603849	20.8682
CD25 on IgD+ CD38- naive	Biliary tract cancer	rs142906903	C	G	C	G	0.747	-0.00657677	0.0112	0.0153454	8	82141410	0.166042	0.968405	8	82141410	0.1576	2.31302e-06	ebi-a-GCST90001781	2	TRUE	high	0.00649411	22.4531
CD25 on IgD+ CD38- naive	Biliary tract cancer	rs147734841	G	A	G	A	0.2901	0.241752	0.0768	0.0231797	5	112536717	0.137861	0.0794987	5	112536717	0.06526	9.32009e-06	ebi-a-GCST90001781	2	TRUE	high	0.00571652	19.7492
CD25 on IgD+ CD38- naive	Biliary tract cancer	rs2139146	T	C	T	C	-0.2782	0.05535	0.0798	0.117582	2	15014620	0.064041	0.387428	2	15014620	0.06163	6.76503e-06	ebi-a-GCST90001781	2	TRUE	high	0.00589364	20.3647
CD25 on IgD+ CD38- naive	Biliary tract cancer	rs2267601	A	G	A	G	0.1709	-0.0261698	0.4172	0.513152	22	44448338	0.041615	0.529444	22	44448338	0.03451	7.99797e-07	ebi-a-GCST90001781	2	TRUE	high	0.00708479	24.5099
CD25 on IgD+ CD38- naive	Biliary tract cancer	rs2275848	T	G	T	G	-0.2187	0.0446348	0.7711	0.776823	9	95887320	0.0494238	0.366471	9	95887320	0.0399	4.80695e-08	ebi-a-GCST90001781	2	TRUE	high	0.00866548	30.0261
CD25 on IgD+ CD38- naive	Biliary tract cancer	rs2616542	T	G	T	G	0.3126	-0.0339982	0.9166	0.88447	3	11688393	0.0647073	0.599294	3	11688393	0.06189	4.83304e-07	ebi-a-GCST90001781	2	TRUE	high	0.00736793	25.4967
CD25 on IgD+ CD38- naive	Biliary tract cancer	rs35504411	G	C	G	C	0.1636	-0.00197756	0.3207	0.416915	8	6766251	0.0418554	0.962316	8	6766251	0.03679	9.24102e-06	ebi-a-GCST90001781	2	TRUE	high	0.00572053	19.7631
CD25 on IgD+ CD38- naive	Biliary tract cancer	rs41294937	C	T	C	T	0.4909	0.0632038	0.1068	0.0362617	10	6106621	0.111254	0.569966	10	6106621	0.05533	1.66686e-18	ebi-a-GCST90001781	2	TRUE	high	0.0223898	78.6705
CD25 on IgD+ CD38- naive	Biliary tract cancer	rs4593388	G	A	G	A	-0.2079	-0.0507594	0.2033	0.153225	6	159340868	0.057378	0.376347	6	159340868	0.04223	9.33792e-07	ebi-a-GCST90001781	2	TRUE	high	0.00700222	24.2222
CD25 on IgD+ CD38- naive	Biliary tract cancer	rs578114150	A	G	A	G	-1.044	-0.173274	0.0063	0.0678663	7	65244440	0.0832906	0.037493	7	65244440	0.2312	6.70394e-06	ebi-a-GCST90001781	2	TRUE	high	0.00589762	20.3785
CD25 on IgD+ CD38- naive	Biliary tract cancer	rs696306	T	G	T	G	0.1754	0.0844183	0.3054	0.315185	1	7854998	0.0443335	0.0568892	1	7854998	0.03678	2.01201e-06	ebi-a-GCST90001781	2	TRUE	high	0.00657343	22.7291
CD25 on IgD+ CD38- naive	Biliary tract cancer	rs709589	T	C	T	C	-0.2484	-0.121504	0.4529	0.48609	14	106306841	0.0456392	0.0077614	14	106306841	0.04396	1.84302e-08	ebi-a-GCST90001781	2	TRUE	high	0.00920433	31.9106
CD25 on IgD+ CD38- naive	Biliary tract cancer	rs716408	G	A	G	A	0.3925	0.259712	0.0411	0.0431542	17	32309424	0.102542	0.0113175	17	32309424	0.08635	5.85504e-06	ebi-a-GCST90001781	2	TRUE	high	0.00597547	20.6491
CD25 on IgD+ CD38- naive	Biliary tract cancer	rs72948393	C	T	C	T	-0.7003	-0.017257	0.0147	0.00305709	2	215843408	0.365	0.962291	2	215843408	0.1385	4.73598e-07	ebi-a-GCST90001781	2	TRUE	high	0.00738364	25.5515
CD25 on IgD+ CD38- naive	Biliary tract cancer	rs76032804	G	A	G	A	-0.396	-0.127326	0.0477	0.0529405	3	173656076	0.0921747	0.167171	3	173656076	0.07974	7.486e-07	ebi-a-GCST90001781	2	TRUE	high	0.00712448	24.6482
CD25 on IgD+ CD38- naive	Biliary tract cancer	rs76504408	A	G	A	G	-0.3261	0.0597451	0.0575	0.0305094	2	11202300	0.121673	0.623403	2	11202300	0.0732	8.90697e-06	ebi-a-GCST90001781	2	TRUE	high	0.00574116	19.8347
CD25 on IgD+ CD38- naive	Biliary tract cancer	rs9293516	T	C	T	C	-0.2459	-0.127996	0.1106	0.108694	5	88747297	0.0661899	0.053141	5	88747297	0.05473	7.48497e-06	ebi-a-GCST90001781	2	TRUE	high	0.00583907	20.175
CD27 on CD20- CD38-	Biliary tract cancer	rs10042952	A	C	A	C	-0.1577	-0.0254219	0.1366	0.124638	5	67196963	0.0631559	0.687296	5	67196963	0.03509	7.24703e-06	ebi-a-GCST90001797	2	TRUE	high	0.00584215	20.1857
CD27 on CD20- CD38-	Biliary tract cancer	rs10740344	T	C	T	C	-0.1301	0.0210221	0.7394	0.642506	10	72155840	0.0431941	0.62648	10	72155840	0.02703	1.52999e-06	ebi-a-GCST90001797	2	TRUE	high	0.00669523	23.1531
CD27 on CD20- CD38-	Biliary tract cancer	rs10763431	C	T	C	T	0.1126	0.081939	0.6356	0.727732	10	58623676	0.0462528	0.0764698	10	58623676	0.02504	7.07701e-06	ebi-a-GCST90001797	2	TRUE	high	0.00584899	20.2095
CD27 on CD20- CD38-	Biliary tract cancer	rs113532966	C	T	C	T	0.1937	-0.0895772	0.0846	0.0239339	2	50627626	0.134255	0.504632	2	50627626	0.04232	4.86598e-06	ebi-a-GCST90001797	2	TRUE	high	0.00605828	20.937
CD27 on CD20- CD38-	Biliary tract cancer	rs115412883	G	A	G	A	0.6043	0.0544916	0.0088	0.00954136	3	26147574	0.213665	0.798698	3	26147574	0.1366	9.96805e-06	ebi-a-GCST90001797	2	TRUE	high	0.00566185	19.5592
CD27 on CD20- CD38-	Biliary tract cancer	rs118135815	G	A	G	A	1.931	0.248731	0.001	0.014755	7	146514190	0.171935	0.147994	7	146514190	0.4117	2.84001e-06	ebi-a-GCST90001797	2	TRUE	high	0.00635993	21.9862
CD27 on CD20- CD38-	Biliary tract cancer	rs139998	C	T	C	T	-0.121	-0.0477502	0.2739	0.229601	22	36862501	0.0490453	0.330258	22	36862501	0.02655	5.40194e-06	ebi-a-GCST90001797	2	TRUE	high	0.00600683	20.7582
CD27 on CD20- CD38-	Biliary tract cancer	rs147153707	A	G	A	G	0.5283	0.0837578	0.0129	0.00429187	9	31165407	0.315874	0.790884	9	31165407	0.11	1.64399e-06	ebi-a-GCST90001797	2	TRUE	high	0.0066664	23.0528
CD27 on CD20- CD38-	Biliary tract cancer	rs147680281	T	C	T	C	2.007	0.348543	0.0008	0.0054981	5	127113029	0.285831	0.222693	5	127113029	0.4386	4.92096e-06	ebi-a-GCST90001797	2	TRUE	high	0.00605536	20.9269
CD27 on CD20- CD38-	Biliary tract cancer	rs1785249	T	C	T	C	-0.1234	-0.0476231	0.38	0.389536	18	3362511	0.0426394	0.264046	18	3362511	0.02452	5.08604e-07	ebi-a-GCST90001797	2	TRUE	high	0.00731512	25.3126
CD27 on CD20- CD38-	Biliary tract cancer	rs2024568	C	T	C	T	-0.118	0.00616837	0.636	0.727817	20	44732089	0.0463525	0.894134	20	44732089	0.02501	2.488e-06	ebi-a-GCST90001797	2	TRUE	high	0.00643507	22.2476
CD27 on CD20- CD38-	Biliary tract cancer	rs4578504	G	C	G	C	-0.1364	0.00137624	0.77	0.694539	13	27510490	0.0448884	0.975541	13	27510490	0.02898	2.60801e-06	ebi-a-GCST90001797	2	TRUE	high	0.00640416	22.1401
CD27 on CD20- CD38-	Biliary tract cancer	rs61566441	T	C	T	C	0.1244	-0.0171127	0.2848	0.125204	3	155044125	0.0621593	0.783083	3	155044125	0.02693	3.95003e-06	ebi-a-GCST90001797	2	TRUE	high	0.00617022	21.3263
CD27 on CD20- CD38-	Biliary tract cancer	rs7007180	G	T	G	T	0.1322	0.0156027	0.7354	0.683479	8	6947493	0.0446603	0.726817	8	6947493	0.0288	4.60999e-06	ebi-a-GCST90001797	2	TRUE	high	0.00609318	21.0584
CD27 on CD20- CD38-	Biliary tract cancer	rs7114298	G	A	G	A	-0.1221	0.0182507	0.7206	0.674399	11	65582028	0.0440621	0.678725	11	65582028	0.02695	6.08597e-06	ebi-a-GCST90001797	2	TRUE	high	0.00593674	20.5145
CD27 on CD20- CD38-	Biliary tract cancer	rs74432706	T	C	T	C	0.3494	0.0992529	0.0245	0.0475632	2	197887417	0.0972792	0.307591	2	197887417	0.0766	5.23299e-06	ebi-a-GCST90001797	2	TRUE	high	0.00601711	20.7939
CD27 on CD20- CD38-	Biliary tract cancer	rs74551235	A	G	A	G	-0.2031	0.0235346	0.0899	0.0458975	6	150575442	0.0986169	0.811379	6	150575442	0.04168	1.15001e-06	ebi-a-GCST90001797	2	TRUE	high	0.00686112	23.7308
CD27 on CD20- CD38-	Biliary tract cancer	rs8072367	C	T	C	T	-0.1944	0.00226362	0.0869	0.0743036	17	75901729	0.0774096	0.976671	17	75901729	0.04255	5.05801e-06	ebi-a-GCST90001797	2	TRUE	high	0.00603649	20.8613
CD27 on CD20- CD38-	Biliary tract cancer	rs909973	G	A	G	A	0.4996	0.150332	0.0131	0.0186837	1	40901979	0.148605	0.311719	1	40901979	0.1065	2.80498e-06	ebi-a-GCST90001797	2	TRUE	high	0.00636201	21.9934
CD27 on CD20- CD38-	Biliary tract cancer	rs9914679	T	C	T	C	-0.1266	-0.0100547	0.7428	0.722888	17	13675196	0.048342	0.835237	17	13675196	0.0276	4.678e-06	ebi-a-GCST90001797	2	TRUE	high	0.00608442	21.0279
CD38 on IgD- CD38br	Biliary tract cancer	rs10421176	A	C	A	C	-0.1269	-0.0579018	0.3279	0.180069	19	13425338	0.0536808	0.280751	19	13425338	0.02621	1.34701e-06	ebi-a-GCST90001814	2	TRUE	high	0.00677419	23.4281
CD38 on IgD- CD38br	Biliary tract cancer	rs115860771	A	G	A	G	-0.273	0.144164	0.0429	0.0020875	5	176167900	0.47005	0.759072	5	176167900	0.06083	7.43704e-06	ebi-a-GCST90001814	2	TRUE	high	0.00582603	20.1297
CD38 on IgD- CD38br	Biliary tract cancer	rs116152899	T	C	T	C	-1.085	-0.0926111	0.0032	0.029285	2	1833668	0.123973	0.455046	2	1833668	0.2285	2.123e-06	ebi-a-GCST90001814	2	TRUE	high	0.0065173	22.5338
CD38 on IgD- CD38br	Biliary tract cancer	rs11668091	C	T	C	T	-0.1631	0.0655636	0.139	0.119482	19	51583553	0.063792	0.304057	19	51583553	0.03479	2.87303e-06	ebi-a-GCST90001814	2	TRUE	high	0.00635406	21.9658
CD38 on IgD- CD38br	Biliary tract cancer	rs141365416	T	C	T	C	2.383	-0.101325	0.0005	0.0399483	1	102236814	0.107089	0.344059	1	102236814	0.5056	2.53198e-06	ebi-a-GCST90001814	2	TRUE	high	0.0064218	22.2014
CD38 on IgD- CD38br	Biliary tract cancer	rs141403650	C	T	C	T	0.9464	-0.240371	0.0033	0.00303182	3	3381223	0.355589	0.499053	3	3381223	0.2116	7.99208e-06	ebi-a-GCST90001814	2	TRUE	high	0.00578653	19.9924
CD38 on IgD- CD38br	Biliary tract cancer	rs144135856	T	C	T	C	-4.574	0.274594	0.0004	0.0279016	9	129618074	0.125326	0.0284492	9	129618074	0.9957	4.50402e-06	ebi-a-GCST90001814	2	TRUE	high	0.00610235	21.0903
CD38 on IgD- CD38br	Biliary tract cancer	rs145388152	A	G	A	G	1.935	0.15656	0.001	0.014445	6	4347705	0.177756	0.378449	6	4347705	0.3853	5.33998e-07	ebi-a-GCST90001814	2	TRUE	high	0.00728466	25.2064
CD38 on IgD- CD38br	Biliary tract cancer	rs145546485	T	C	T	C	3.83	-0.145595	0.0001	0.0184011	5	56047410	0.1529	0.340982	5	56047410	0.8554	7.78001e-06	ebi-a-GCST90001814	2	TRUE	high	0.00579901	20.0358
CD38 on IgD- CD38br	Biliary tract cancer	rs145853751	A	G	A	G	-0.2679	0.100506	0.0451	0.0265658	17	65601110	0.125739	0.424103	17	65601110	0.05989	7.96508e-06	ebi-a-GCST90001814	2	TRUE	high	0.0057881	19.9979
CD38 on IgD- CD38br	Biliary tract cancer	rs17777402	T	C	T	C	-0.1283	0.0894793	0.2404	0.23631	20	5256339	0.0490102	0.0678907	20	5256339	0.02869	8.07607e-06	ebi-a-GCST90001814	2	TRUE	high	0.00578486	19.9866
CD38 on IgD- CD38br	Biliary tract cancer	rs6420407	A	C	A	C	-0.1323	-0.0384631	0.7887	0.645413	16	78856580	0.0430304	0.371398	16	78856580	0.02965	8.31898e-06	ebi-a-GCST90001814	2	TRUE	high	0.00575947	19.8984
CD38 on IgD- CD38br	Biliary tract cancer	rs706295	G	A	G	A	0.1131	0.0227778	0.3746	0.455624	5	14767502	0.0415909	0.583924	5	14767502	0.02501	6.25706e-06	ebi-a-GCST90001814	2	TRUE	high	0.00591482	20.4383
CD38 on IgD- CD38br	Biliary tract cancer	rs7933950	G	T	G	T	-0.4505	-0.0857928	0.9859	0.988122	11	97355697	0.190493	0.652442	11	97355697	0.1013	8.91805e-06	ebi-a-GCST90001814	2	TRUE	high	0.00572136	19.766
IgD on IgD+ CD38- unsw mem	Biliary tract cancer	rs10277136	C	T	C	T	0.1883	0.01495	0.7961	0.709532	7	153304156	0.0455468	0.742735	7	153304156	0.04202	7.88406e-06	ebi-a-GCST90001823	2	TRUE	high	0.0058087	20.0695
IgD on IgD+ CD38- unsw mem	Biliary tract cancer	rs10823811	T	C	T	C	0.1865	0.00602484	0.7612	0.639539	10	73404650	0.0429434	0.888425	10	73404650	0.04008	3.51901e-06	ebi-a-GCST90001823	2	TRUE	high	0.0062603	21.6396
IgD on IgD+ CD38- unsw mem	Biliary tract cancer	rs111505634	C	T	C	T	0.2714	0.164725	0.0883	0.0255268	7	10147518	0.130843	0.208047	7	10147518	0.06124	9.88804e-06	ebi-a-GCST90001823	2	TRUE	high	0.00568192	19.6289
IgD on IgD+ CD38- unsw mem	Biliary tract cancer	rs2040406	G	A	G	A	-0.2692	0.0235715	0.3212	0.23377	6	32603007	0.0489403	0.630064	6	32603007	0.04397	1.12101e-09	ebi-a-GCST90001823	2	TRUE	high	0.0107881	37.4614
IgD on IgD+ CD38- unsw mem	Biliary tract cancer	rs2735071	C	G	C	G	-0.1954	0.0226825	0.3116	0.0575528	6	29944979	0.0881247	0.796877	6	29944979	0.04123	2.29198e-06	ebi-a-GCST90001823	2	TRUE	high	0.00649253	22.4476
IgD on IgD+ CD38- unsw mem	Biliary tract cancer	rs28723652	A	C	A	C	0.5152	0.0549594	0.045	0.134209	14	106644507	0.0653643	0.400451	14	106644507	0.101	3.76002e-07	ebi-a-GCST90001823	2	TRUE	high	0.0075137	26.005
IgD on IgD+ CD38- unsw mem	Biliary tract cancer	rs539975	T	C	T	C	0.2199	0.0335223	0.1355	0.0661273	18	7562317	0.0833129	0.687415	18	7562317	0.04952	9.51393e-06	ebi-a-GCST90001823	2	TRUE	high	0.0057046	19.7077
IgD on IgD+ CD38- unsw mem	Biliary tract cancer	rs546103177	A	G	A	G	0.4413	0.207408	0.0463	0.0134145	6	42913071	0.179222	0.247163	6	42913071	0.08176	7.63308e-08	ebi-a-GCST90001823	2	TRUE	high	0.00840506	29.1161
IgD on IgD+ CD38- unsw mem	Biliary tract cancer	rs56247432	T	C	T	C	-0.4734	-0.0466712	0.0262	0.0726841	6	74955867	0.0795113	0.55722	6	74955867	0.1069	9.96391e-06	ebi-a-GCST90001823	2	TRUE	high	0.00567349	19.5996
IgD on IgD+ CD38- unsw mem	Biliary tract cancer	rs568035	T	C	T	C	0.1933	0.108839	0.2154	0.0533085	1	156110167	0.0924045	0.238855	1	156110167	0.04227	5.11105e-06	ebi-a-GCST90001823	2	TRUE	high	0.00604763	20.9
IgD on IgD+ CD38- unsw mem	Biliary tract cancer	rs709589	T	C	T	C	-0.6783	-0.121504	0.4528	0.48609	14	106306841	0.0456392	0.0077614	14	106306841	0.04125	9.00949e-57	ebi-a-GCST90001823	2	TRUE	high	0.0729335	270.236
IgD on IgD+ CD38- unsw mem	Biliary tract cancer	rs72863094	G	A	G	A	0.4239	-0.223507	0.0327	0.0149611	11	11497311	0.17147	0.192413	11	11497311	0.0944	7.55597e-06	ebi-a-GCST90001823	2	TRUE	high	0.00583261	20.1526
IgD on IgD+ CD38- unsw mem	Biliary tract cancer	rs74717895	A	G	A	G	0.4649	0.107378	0.0311	0.0359481	11	9145922	0.109853	0.328334	11	9145922	0.09826	2.40602e-06	ebi-a-GCST90001823	2	TRUE	high	0.00647093	22.3724
IgD on IgD+ CD38- unsw mem	Biliary tract cancer	rs7754054	G	C	G	C	0.2083	-0.0144769	0.1726	0.304904	6	29392503	0.044863	0.746928	6	29392503	0.04693	9.63496e-06	ebi-a-GCST90001823	2	TRUE	high	0.00569922	19.689
IgD on IgD+ CD38- unsw mem	Biliary tract cancer	rs78288740	C	T	C	T	0.4091	-0.159573	0.0363	0.00621059	15	60339435	0.267321	0.550552	15	60339435	0.0885	4.06303e-06	ebi-a-GCST90001823	2	TRUE	high	0.00617876	21.356
IgD on IgD+ CD38- unsw mem	Biliary tract cancer	rs79841057	A	G	A	G	0.1774	0.00628654	0.2448	0.0859056	12	103294260	0.0733117	0.931664	12	103294260	0.03992	9.3519e-06	ebi-a-GCST90001823	2	TRUE	high	0.00571292	19.7366
IgD on IgD+ CD38- unsw mem	Biliary tract cancer	rs919590	G	T	G	T	0.1535	-0.00286037	0.5692	0.550248	8	13061713	0.0415975	0.945178	8	13061713	0.03459	9.66095e-06	ebi-a-GCST90001823	2	TRUE	high	0.00569711	19.6817
IgD on IgD+ CD38br	Biliary tract cancer	rs1037633	G	T	G	T	0.2035	-0.0785869	0.124	0.0630546	3	23709030	0.0862429	0.362175	3	23709030	0.03838	1.20601e-07	ebi-a-GCST90001824	2	TRUE	high	0.00811337	28.0974
IgD on IgD+ CD38br	Biliary tract cancer	rs118089299	T	C	T	C	-0.3915	-0.0463294	0.0261	0.0527534	14	104207683	0.0935907	0.620586	14	104207683	0.07811	5.626e-07	ebi-a-GCST90001824	2	TRUE	high	0.00725618	25.1072
IgD on IgD+ CD38br	Biliary tract cancer	rs1227420	G	A	G	A	0.1594	-0.0824678	0.8543	0.707093	4	92211287	0.0453722	0.0691274	4	92211287	0.03511	5.76103e-06	ebi-a-GCST90001824	2	TRUE	high	0.00596127	20.5998
IgD on IgD+ CD38br	Biliary tract cancer	rs12436535	A	G	A	G	0.2501	-0.012345	0.1358	0.175803	14	105941402	0.0615827	0.84112	14	105941402	0.04699	1.09401e-07	ebi-a-GCST90001824	2	TRUE	high	0.00817471	28.3116
IgD on IgD+ CD38br	Biliary tract cancer	rs12788641	A	G	A	G	-0.2014	-0.0977974	0.1059	0.0298966	11	58083707	0.120512	0.41707	11	58083707	0.04195	1.65101e-06	ebi-a-GCST90001824	2	TRUE	high	0.00666151	23.0357
IgD on IgD+ CD38br	Biliary tract cancer	rs139488523	G	T	G	T	-0.3119	0.0441526	0.031	0.0248183	4	168699960	0.133457	0.740768	4	168699960	0.07018	9.09599e-06	ebi-a-GCST90001824	2	TRUE	high	0.00571394	19.7402
IgD on IgD+ CD38br	Biliary tract cancer	rs149919568	A	G	A	G	0.4212	-0.17411	0.0172	0.00292475	11	88371292	0.412619	0.673053	11	88371292	0.09335	6.60998e-06	ebi-a-GCST90001824	2	TRUE	high	0.00588849	20.3468
IgD on IgD+ CD38br	Biliary tract cancer	rs200468	G	C	G	C	-0.179	0.0378874	0.3113	0.13217	6	27790076	0.0604963	0.531134	6	27790076	0.03009	2.91803e-09	ebi-a-GCST90001824	2	TRUE	high	0.0101914	35.3679
IgD on IgD+ CD38br	Biliary tract cancer	rs2018404	T	C	T	C	-0.2711	-0.0643696	0.1325	0.1856	14	105229109	0.0549117	0.241102	14	105229109	0.03734	4.68598e-13	ebi-a-GCST90001824	2	TRUE	high	0.015105	52.6814
IgD on IgD+ CD38br	Biliary tract cancer	rs2338377	A	G	A	G	0.3485	0.0568155	0.0747	0.269545	14	106214632	0.0506797	0.262258	14	106214632	0.06024	7.86502e-09	ebi-a-GCST90001824	2	TRUE	high	0.00964379	33.449
IgD on IgD+ CD38br	Biliary tract cancer	rs28669075	T	C	T	C	-0.1665	-0.019069	0.4074	0.372033	15	40564322	0.0427284	0.655393	15	40564322	0.02485	2.44006e-11	ebi-a-GCST90001824	2	TRUE	high	0.0128932	44.8666
IgD on IgD+ CD38br	Biliary tract cancer	rs3915868	G	A	G	A	-0.1239	-0.0304876	0.3982	0.234095	11	8812253	0.0485052	0.529649	11	8812253	0.02585	1.69399e-06	ebi-a-GCST90001824	2	TRUE	high	0.0066397	22.9598
IgD on IgD+ CD38br	Biliary tract cancer	rs56658995	A	G	A	G	0.1771	-0.00560367	0.1627	0.250408	14	106600266	0.0497266	0.910277	14	106600266	0.03589	8.41298e-07	ebi-a-GCST90001824	2	TRUE	high	0.00703469	24.3353
IgD on IgD+ CD38br	Biliary tract cancer	rs62442539	C	G	C	G	0.2603	-0.00346889	0.2802	0.2175	7	2312959	0.0500365	0.944729	7	2312959	0.0276	6.79516e-21	ebi-a-GCST90001824	2	TRUE	high	0.0252264	88.895
IgD on IgD+ CD38br	Biliary tract cancer	rs709589	T	C	T	C	-0.7004	-0.121504	0.4557	0.48609	14	105840505	0.0456392	0.0077614	14	105840505	0.0293	2.04644e-117	ebi-a-GCST90001824	2	TRUE	high	0.142555	571.09
IgD on IgD+ CD38br	Biliary tract cancer	rs72757668	A	G	A	G	0.193	0.0357674	0.0914	0.114675	5	68246361	0.0647799	0.580854	5	68246361	0.04249	5.75997e-06	ebi-a-GCST90001824	2	TRUE	high	0.00596709	20.62
IgD on IgD+ CD38br	Biliary tract cancer	rs72764109	A	G	A	G	-0.4254	0.097832	0.0174	0.0254105	15	87183965	0.1321	0.458943	15	87183965	0.09508	7.90096e-06	ebi-a-GCST90001824	2	TRUE	high	0.00579049	20.0062
IgD on IgD+ CD38br	Biliary tract cancer	rs73398969	A	C	A	C	-0.3014	-0.0161584	0.0446	0.00386183	6	29442481	0.35578	0.963775	6	29442481	0.06578	4.75401e-06	ebi-a-GCST90001824	2	TRUE	high	0.0060712	20.982
IgD on IgD+ CD38br	Biliary tract cancer	rs73569760	A	G	A	G	-0.1319	0.00575218	0.2302	0.175057	16	63963342	0.0543645	0.915735	16	63963342	0.02907	5.92202e-06	ebi-a-GCST90001824	2	TRUE	high	0.00595424	20.5753
IgD on IgD+ CD38br	Biliary tract cancer	rs74017080	A	G	A	G	0.1458	0.00776861	0.1671	0.242304	16	48782181	0.0480212	0.871483	16	48782181	0.03294	9.93894e-06	ebi-a-GCST90001824	2	TRUE	high	0.00566787	19.5801
IgD on IgD+ CD38br	Biliary tract cancer	rs7530780	T	C	T	C	0.1212	0.0321669	0.549	0.639685	1	92664711	0.0429631	0.454034	1	92664711	0.02609	3.55099e-06	ebi-a-GCST90001824	2	TRUE	high	0.00623964	21.5677
IgD on IgD+ CD38br	Biliary tract cancer	rs76714110	A	G	A	G	0.1551	-0.0628969	0.1677	0.0908639	9	128117762	0.0725155	0.385746	9	128117762	0.03346	3.69598e-06	ebi-a-GCST90001824	2	TRUE	high	0.00621277	21.4743
IgD on IgD+ CD38br	Biliary tract cancer	rs7853163	T	G	T	G	-0.3889	-0.049555	0.0241	0.0613284	9	615904	0.0864343	0.566424	9	615904	0.08189	2.123e-06	ebi-a-GCST90001824	2	TRUE	high	0.0065192	22.5404
IgD on IgD+ CD38br	Biliary tract cancer	rs793853	C	T	C	T	-0.1359	0.0322844	0.7646	0.785335	6	24196697	0.0502209	0.520323	6	24196697	0.03011	6.60298e-06	ebi-a-GCST90001824	2	TRUE	high	0.00589212	20.3594
IgD on IgD+ CD38br	Biliary tract cancer	rs9614208	A	G	A	G	0.1112	-0.00609995	0.4799	0.291691	22	44172198	0.0453499	0.893	22	44172198	0.02503	9.06505e-06	ebi-a-GCST90001824	2	TRUE	high	0.00570981	19.7258
IgD on IgD+	Biliary tract cancer	rs117004076	G	A	G	A	-0.5068	-0.000740845	0.0146	0.0315392	14	97702226	0.117604	0.994974	14	97702226	0.1032	9.43192e-07	ebi-a-GCST90001827	2	TRUE	high	0.00696783	24.1024
IgD on IgD+	Biliary tract cancer	rs11721614	C	T	C	T	0.2168	0.0415673	0.0726	0.290872	4	1500753	0.0456848	0.36289	4	1500753	0.04794	6.32004e-06	ebi-a-GCST90001827	2	TRUE	high	0.00591516	20.4395
IgD on IgD+	Biliary tract cancer	rs12745074	G	T	G	T	0.2087	-0.0365646	0.0805	0.0973621	1	7337805	0.0702824	0.602887	1	7337805	0.04521	4.01504e-06	ebi-a-GCST90001827	2	TRUE	high	0.00616186	21.2972
IgD on IgD+	Biliary tract cancer	rs139534045	G	C	G	C	0.5063	0.0357451	0.0127	0.0279476	20	21561213	0.128465	0.780822	20	21561213	0.1137	8.76496e-06	ebi-a-GCST90001827	2	TRUE	high	0.0057361	19.8172
IgD on IgD+	Biliary tract cancer	rs149936983	A	G	A	G	-0.526	-0.707491	0.0112	0.0029424	5	141470423	0.382488	0.0643561	5	141470423	0.1173	7.60992e-06	ebi-a-GCST90001827	2	TRUE	high	0.00581651	20.0966
IgD on IgD+	Biliary tract cancer	rs150521764	C	A	C	A	-0.4925	0.151056	0.0135	0.00328683	18	67714307	0.363617	0.677829	18	67714307	0.107	4.31301e-06	ebi-a-GCST90001827	2	TRUE	high	0.00612628	21.1735
IgD on IgD+	Biliary tract cancer	rs2601762	A	G	A	G	0.1201	-0.117843	0.3194	0.174324	10	33794680	0.0545502	0.0307518	10	33794680	0.02712	9.77192e-06	ebi-a-GCST90001827	2	TRUE	high	0.00567357	19.5999
IgD on IgD+	Biliary tract cancer	rs28669075	T	C	T	C	-0.1749	-0.019069	0.4074	0.372033	15	40856521	0.0427284	0.655393	15	40856521	0.02521	4.7076e-12	ebi-a-GCST90001827	2	TRUE	high	0.0138107	48.104
IgD on IgD+	Biliary tract cancer	rs28723652	A	C	A	C	0.3906	0.0549594	0.0442	0.134209	14	106644507	0.0653643	0.400451	14	106644507	0.07364	1.20099e-07	ebi-a-GCST90001827	2	TRUE	high	0.00811927	28.118
IgD on IgD+	Biliary tract cancer	rs403185	G	A	G	A	-0.119	0.0646811	0.6392	0.639237	8	26476721	0.0429415	0.132	8	26476721	0.02645	7.07701e-06	ebi-a-GCST90001827	2	TRUE	high	0.00585481	20.2297
IgD on IgD+	Biliary tract cancer	rs4968675	T	G	T	G	-0.1296	-0.0174931	0.5781	0.370097	17	62015230	0.0427265	0.68223	17	62015230	0.02514	2.65797e-07	ebi-a-GCST90001827	2	TRUE	high	0.00767282	26.5599
IgD on IgD+	Biliary tract cancer	rs62175190	T	C	T	C	-0.1342	-0.0586679	0.2268	0.16151	2	180573329	0.0565305	0.299359	2	180573329	0.02996	7.79202e-06	ebi-a-GCST90001827	2	TRUE	high	0.00580382	20.0525
IgD on IgD+	Biliary tract cancer	rs6476402	A	G	A	G	-0.112	0.0351146	0.4445	0.278943	9	33148552	0.0457685	0.442949	9	33148552	0.02531	9.97907e-06	ebi-a-GCST90001827	2	TRUE	high	0.00566507	19.5704
IgD on IgD+	Biliary tract cancer	rs68173597	A	G	A	G	-0.1784	0.00466215	0.1106	0.121656	21	21000598	0.0637597	0.94171	21	21000598	0.0399	7.97903e-06	ebi-a-GCST90001827	2	TRUE	high	0.0057829	19.9798
IgD on IgD+	Biliary tract cancer	rs709589	T	C	T	C	-0.5948	-0.121504	0.4557	0.48609	14	106306841	0.0456392	0.0077614	14	106306841	0.03043	5.06407e-81	ebi-a-GCST90001827	2	TRUE	high	0.100042	381.843
IgD on IgD+	Biliary tract cancer	rs72715996	A	G	A	G	-0.2418	0.00867208	0.0863	0.235208	14	105277950	0.0507175	0.864233	14	105277950	0.04504	8.36296e-08	ebi-a-GCST90001827	2	TRUE	high	0.00831591	28.8047
IgD on IgD+	Biliary tract cancer	rs73192651	T	C	T	C	-0.4556	0.118774	0.0198	0.0169215	13	50212885	0.159592	0.456733	13	50212885	0.09059	5.16095e-07	ebi-a-GCST90001827	2	TRUE	high	0.00730538	25.2787
IgD on IgD+	Biliary tract cancer	rs7332134	T	C	T	C	-0.2453	-0.0570027	0.0577	0.145913	13	59712737	0.0585262	0.330072	13	59712737	0.05446	6.897e-06	ebi-a-GCST90001827	2	TRUE	high	0.00586819	20.2762
IgD on IgD+	Biliary tract cancer	rs74322648	A	G	A	G	-0.3983	0.0120474	0.0217	0.0819412	6	19598450	0.0757586	0.87365	6	19598450	0.08661	4.39602e-06	ebi-a-GCST90001827	2	TRUE	high	0.00611563	21.1364
IgD on IgD+	Biliary tract cancer	rs75459915	A	G	A	G	0.1524	-0.0495105	0.1669	0.205359	12	24400511	0.051187	0.33342	12	24400511	0.03398	7.50205e-06	ebi-a-GCST90001827	2	TRUE	high	0.00581848	20.1034
IgD on IgD+	Biliary tract cancer	rs79925536	C	T	C	T	-0.3496	-0.0430565	0.0447	0.0040012	6	29413972	0.351117	0.902402	6	29413972	0.07212	1.302e-06	ebi-a-GCST90001827	2	TRUE	high	0.00679036	23.4844
IgD on IgD+	Biliary tract cancer	rs809558	T	C	T	C	-0.1287	-0.0298042	0.6077	0.680369	7	40011350	0.0440661	0.498817	7	40011350	0.02533	3.94403e-07	ebi-a-GCST90001827	2	TRUE	high	0.00745517	25.8008
IgD on IgD+	Biliary tract cancer	rs9443423	T	G	T	G	-0.1522	-0.0909119	0.1751	0.342418	6	78306504	0.0433689	0.0360604	6	78306504	0.03356	5.886e-06	ebi-a-GCST90001827	2	TRUE	high	0.0059486	20.5557
CD28 on CD4+	Biliary tract cancer	rs10848070	C	G	C	G	-0.2792	-0.0226069	0.0531	0.0933859	12	130784674	0.0702095	0.747458	12	130784674	0.06115	5.16e-06	ebi-a-GCST90001898	2	TRUE	high	0.00602882	20.8346
CD28 on CD4+	Biliary tract cancer	rs115478283	G	A	G	A	-0.2669	-0.34743	0.057	0.00740174	4	13704839	0.245076	0.156295	4	13704839	0.05822	4.75499e-06	ebi-a-GCST90001898	2	TRUE	high	0.00607751	21.0039
CD28 on CD4+	Biliary tract cancer	rs141494298	A	G	A	G	1.106	-0.0549388	0.0031	0.0263812	3	190052936	0.128819	0.669758	3	190052936	0.2325	2.05698e-06	ebi-a-GCST90001898	2	TRUE	high	0.00654086	22.6158
CD28 on CD4+	Biliary tract cancer	rs16823817	A	C	A	C	-0.1616	0.0396639	0.8253	0.617881	3	115239407	0.0425513	0.351263	3	115239407	0.0359	7.02296e-06	ebi-a-GCST90001898	2	TRUE	high	0.00586086	20.2507
CD28 on CD4+	Biliary tract cancer	rs16954045	T	C	T	C	-0.1905	-0.040365	0.1279	0.139095	15	70299168	0.0598932	0.500343	15	70299168	0.04105	3.62602e-06	ebi-a-GCST90001898	2	TRUE	high	0.00622689	21.5234
CD28 on CD4+	Biliary tract cancer	rs17640797	A	G	A	G	-0.4007	-0.107869	0.0233	0.0843782	11	56654147	0.0749061	0.14985	11	56654147	0.08994	8.69201e-06	ebi-a-GCST90001898	2	TRUE	high	0.00574186	19.8372
CD28 on CD4+	Biliary tract cancer	rs1973872	G	T	G	T	0.3661	-0.0269693	0.601	0.806361	2	204631016	0.0519553	0.6037	2	204631016	0.02791	3.15065e-38	ebi-a-GCST90001898	2	TRUE	high	0.0476744	171.96
CD28 on CD4+	Biliary tract cancer	rs28572519	T	C	T	C	0.1602	-0.0795928	0.1894	0.150176	4	10975237	0.057908	0.169296	4	10975237	0.03491	4.64002e-06	ebi-a-GCST90001898	2	TRUE	high	0.00608966	21.0461
CD28 on CD4+	Biliary tract cancer	rs28591324	A	G	A	G	0.3135	-0.0656493	0.0587	0.0980506	4	29419166	0.070143	0.349306	4	29419166	0.05974	1.65402e-07	ebi-a-GCST90001898	2	TRUE	high	0.00794876	27.5228
CD28 on CD4+	Biliary tract cancer	rs2977738	T	C	T	C	-0.1296	-0.0261581	0.3928	0.328388	8	72600833	0.0438883	0.551165	8	72600833	0.0278	3.27499e-06	ebi-a-GCST90001898	2	TRUE	high	0.00628353	21.7204
CD28 on CD4+	Biliary tract cancer	rs3133072	C	T	C	T	0.1265	-0.0502908	0.5158	0.615441	11	134196629	0.0423211	0.234709	11	134196629	0.02711	3.18999e-06	ebi-a-GCST90001898	2	TRUE	high	0.00629506	21.7605
CD28 on CD4+	Biliary tract cancer	rs35771002	G	C	G	C	0.136	0.0299964	0.3238	0.282134	1	117276978	0.0459129	0.513542	1	117276978	0.02917	3.27597e-06	ebi-a-GCST90001898	2	TRUE	high	0.00628474	21.7246
CD28 on CD4+	Biliary tract cancer	rs4541428	A	G	A	G	-0.1251	0.0305601	0.368	0.278118	3	20399142	0.0459413	0.505924	3	20399142	0.02823	9.67609e-06	ebi-a-GCST90001898	2	TRUE	high	0.00568119	19.6264
CD28 on CD4+	Biliary tract cancer	rs4779516	C	T	C	T	-0.1293	0.0396795	0.3702	0.527223	15	31625040	0.0414463	0.338379	15	31625040	0.02796	3.88803e-06	ebi-a-GCST90001898	2	TRUE	high	0.00618371	21.3732
CD28 on CD4+	Biliary tract cancer	rs56764046	T	C	T	C	0.1403	-0.089565	0.2801	0.276916	15	96648129	0.0462163	0.0526284	15	96648129	0.0308	5.41502e-06	ebi-a-GCST90001898	2	TRUE	high	0.00600095	20.7377
CD28 on CD4+	Biliary tract cancer	rs5751902	T	C	T	C	0.139	0.00541982	0.3435	0.400374	22	24996630	0.0421519	0.897691	22	24996630	0.02908	1.84001e-06	ebi-a-GCST90001898	2	TRUE	high	0.00660365	22.8343
CD28 on CD4+	Biliary tract cancer	rs59159369	G	T	G	T	-0.4528	0.149418	0.0193	0.0482335	5	125344924	0.096319	0.120834	5	125344924	0.1002	6.418e-06	ebi-a-GCST90001898	2	TRUE	high	0.00590643	20.4091
CD28 on CD4+	Biliary tract cancer	rs62273311	C	T	C	T	0.1542	-0.0392263	0.194	0.222126	3	167771624	0.0496692	0.429674	3	167771624	0.03468	8.99601e-06	ebi-a-GCST90001898	2	TRUE	high	0.00571926	19.7587
CD28 on CD4+	Biliary tract cancer	rs62458220	C	T	C	T	-0.8905	0.144617	0.006	0.059878	7	43252572	0.0873249	0.0977057	7	43252572	0.1813	9.56291e-07	ebi-a-GCST90001898	2	TRUE	high	0.00697036	24.1112
CD28 on CD4+	Biliary tract cancer	rs62647604	A	C	A	C	0.2262	0.0597188	0.9187	0.849164	11	25673248	0.0585184	0.307486	11	25673248	0.05034	7.27294e-06	ebi-a-GCST90001898	2	TRUE	high	0.0058403	20.1793
CD28 on CD4+	Biliary tract cancer	rs72928038	A	G	A	G	0.233	-0.121534	0.199	0.115441	6	90976768	0.0642084	0.0583848	6	90976768	0.03402	9.00326e-12	ebi-a-GCST90001898	2	TRUE	high	0.0134641	46.8803
CD28 on CD4+	Biliary tract cancer	rs7656433	T	A	T	A	-0.4758	0.0999267	0.9824	0.974213	4	155510224	0.131256	0.446471	4	155510224	0.1004	2.24099e-06	ebi-a-GCST90001898	2	TRUE	high	0.00649192	22.4455
CD28 on CD4+	Biliary tract cancer	rs77397796	T	C	T	C	1.858	-0.149522	0.0012	0.013871	5	5367152	0.179564	0.405016	5	5367152	0.3795	1.02799e-06	ebi-a-GCST90001898	2	TRUE	high	0.0069258	23.956
CD28 on CD4+	Biliary tract cancer	rs78883235	T	C	T	C	0.9225	0.0401191	0.0043	0.0149647	13	39737161	0.17076	0.814252	13	39737161	0.2042	6.52695e-06	ebi-a-GCST90001898	2	TRUE	high	0.00590297	20.3971
CD28 on CD4+	Biliary tract cancer	rs9516901	C	T	C	T	0.3696	0.0201726	0.0353	0.00884771	13	97958649	0.222459	0.927747	13	97958649	0.07347	5.19697e-07	ebi-a-GCST90001898	2	TRUE	high	0.00730934	25.2925
CD28 on CD4+	Biliary tract cancer	rs998490	T	G	T	G	0.337	-0.0273453	0.043	0.018679	21	16860484	0.152397	0.857596	21	16860484	0.06674	4.67897e-07	ebi-a-GCST90001898	2	TRUE	high	0.00736373	25.4821
CD25 on CD39+ activated Treg	Biliary tract cancer	rs11097003	C	T	C	T	0.1223	-0.0363329	0.5878	0.579733	4	39796980	0.0420465	0.387526	4	39796980	0.02581	2.25798e-06	ebi-a-GCST90001940	2	TRUE	high	0.00649037	22.4401
CD25 on CD39+ activated Treg	Biliary tract cancer	rs117086655	A	G	A	G	0.2982	0.268847	0.0409	0.0196399	13	114821897	0.146555	0.0665886	13	114821897	0.06492	4.51097e-06	ebi-a-GCST90001940	2	TRUE	high	0.00610128	21.0865
CD25 on CD39+ activated Treg	Biliary tract cancer	rs11968423	T	C	T	C	0.1758	-0.0508763	0.1392	0.114495	6	25422353	0.0646011	0.430963	6	25422353	0.03715	2.31499e-06	ebi-a-GCST90001940	2	TRUE	high	0.00647322	22.3804
CD25 on CD39+ activated Treg	Biliary tract cancer	rs13106248	G	A	G	A	-1.534	0.264048	0.0017	0.0406184	4	5775106	0.0997273	0.0081042	4	5775106	0.3132	1.01599e-06	ebi-a-GCST90001940	2	TRUE	high	0.00693118	23.9748
CD25 on CD39+ activated Treg	Biliary tract cancer	rs145139270	C	T	C	T	0.378	-0.860247	0.0234	0.00198647	15	100841329	0.474407	0.0697847	15	100841329	0.08516	9.35104e-06	ebi-a-GCST90001940	2	TRUE	high	0.00569968	19.6906
CD25 on CD39+ activated Treg	Biliary tract cancer	rs615854	C	T	C	T	0.1181	0.0166322	0.3556	0.266964	3	61803428	0.0465931	0.721116	3	61803428	0.02649	8.48008e-06	ebi-a-GCST90001940	2	TRUE	high	0.00574979	19.8647
CD25 on CD39+ activated Treg	Biliary tract cancer	rs62065216	A	G	A	G	0.1358	-0.0187252	0.2707	0.483	17	38218773	0.0412615	0.649959	17	38218773	0.02867	2.24099e-06	ebi-a-GCST90001940	2	TRUE	high	0.00648543	22.4229
CD25 on CD39+ activated Treg	Biliary tract cancer	rs7078614	T	G	T	G	0.1714	0.0231445	0.3413	0.36268	10	6075831	0.0429087	0.589618	10	6075831	0.0264	9.58959e-11	ebi-a-GCST90001940	2	TRUE	high	0.0121155	42.127
CD25 on CD39+ activated Treg	Biliary tract cancer	rs73154186	A	G	A	G	0.4663	0.115288	0.0163	0.0132764	22	26421469	0.179684	0.521122	22	26421469	0.09808	2.07401e-06	ebi-a-GCST90001940	2	TRUE	high	0.00653347	22.59
CD25 on CD39+ activated Treg	Biliary tract cancer	rs73215328	A	G	A	G	-0.1519	0.12246	0.1886	0.158072	4	29722257	0.0564275	0.0299902	4	29722257	0.03196	2.08502e-06	ebi-a-GCST90001940	2	TRUE	high	0.00652946	22.5761
CD25 on CD39+ activated Treg	Biliary tract cancer	rs76651564	A	G	A	G	-0.4274	0.0416916	0.0173	0.00824062	1	11771496	0.229299	0.855722	1	11771496	0.09613	8.99705e-06	ebi-a-GCST90001940	2	TRUE	high	0.00571848	19.756
CD25 on CD39+ activated Treg	Biliary tract cancer	rs80100661	A	G	A	G	-0.1994	-0.302583	0.0929	0.0127886	2	200338980	0.184743	0.10145	2	200338980	0.04378	5.41901e-06	ebi-a-GCST90001940	2	TRUE	high	0.00599937	20.7322
CD25 on CD39+ secreting Treg	Biliary tract cancer	rs10489950	T	C	T	C	-0.7382	0.0577023	0.0076	0.077966	1	78842265	0.0783583	0.461493	1	78842265	0.1615	5.01303e-06	ebi-a-GCST90001942	2	TRUE	high	0.00604215	20.8809
CD25 on CD39+ secreting Treg	Biliary tract cancer	rs113116201	C	T	C	T	1.189	-0.212902	0.0044	0.0104322	1	198830942	0.206691	0.302988	1	198830942	0.186	1.82398e-10	ebi-a-GCST90001942	2	TRUE	high	0.0117497	40.8399
CD25 on CD39+ secreting Treg	Biliary tract cancer	rs113465498	A	T	A	T	0.1559	-0.0807346	0.2563	0.26361	1	59360338	0.0470757	0.0863456	1	59360338	0.02876	6.33199e-08	ebi-a-GCST90001942	2	TRUE	high	0.00847691	29.3671
CD25 on CD39+ secreting Treg	Biliary tract cancer	rs141181706	T	C	T	C	-0.609	0.0978774	0.0087	0.0110346	6	153211456	0.201698	0.627486	6	153211456	0.1355	7.21606e-06	ebi-a-GCST90001942	2	TRUE	high	0.00584294	20.1885
CD25 on CD39+ secreting Treg	Biliary tract cancer	rs1871898	G	T	G	T	-0.1158	-0.0614448	0.4697	0.472279	12	129849900	0.0413505	0.137292	12	129849900	0.02562	6.36796e-06	ebi-a-GCST90001942	2	TRUE	high	0.00590888	20.4177
CD25 on CD39+ secreting Treg	Biliary tract cancer	rs1900955	G	T	G	T	-0.1448	0.00780818	0.809	0.74308	7	96427656	0.047006	0.86807	7	96427656	0.03223	7.23702e-06	ebi-a-GCST90001942	2	TRUE	high	0.0058384	20.1727
CD25 on CD39+ secreting Treg	Biliary tract cancer	rs2907626	T	C	T	C	-0.1419	-0.0136122	0.1965	0.174077	17	52861335	0.0542783	0.80198	17	52861335	0.03198	9.41499e-06	ebi-a-GCST90001942	2	TRUE	high	0.00569571	19.6768
CD25 on CD39+ secreting Treg	Biliary tract cancer	rs34394397	C	A	C	A	-0.1124	-0.0109439	0.4886	0.439148	4	92182072	0.0415152	0.792078	4	92182072	0.02521	8.45201e-06	ebi-a-GCST90001942	2	TRUE	high	0.00575046	19.8671
CD25 on CD39+ secreting Treg	Biliary tract cancer	rs34645541	A	C	A	C	0.5994	-0.173675	0.0092	0.0200141	1	195875605	0.147987	0.240564	1	195875605	0.135	9.32395e-06	ebi-a-GCST90001942	2	TRUE	high	0.00570299	19.7021
CD25 on CD39+ secreting Treg	Biliary tract cancer	rs4747846	C	G	C	G	0.1439	-0.052435	0.3854	0.404526	10	6074451	0.0421446	0.213437	10	6074451	0.0258	2.63603e-08	ebi-a-GCST90001942	2	TRUE	high	0.00896994	31.0906
CD25 on CD39+ secreting Treg	Biliary tract cancer	rs4982176	T	C	T	C	0.1945	-0.00640918	0.1071	0.143346	14	34867304	0.0593248	0.913968	14	34867304	0.04052	1.64801e-06	ebi-a-GCST90001942	2	TRUE	high	0.00665915	23.0275
CD25 on CD39+ secreting Treg	Biliary tract cancer	rs7265470	G	C	G	C	-0.1849	0.0277614	0.1272	0.138242	20	1478662	0.059505	0.64083	20	1478662	0.03817	1.33401e-06	ebi-a-GCST90001942	2	TRUE	high	0.00678102	23.4518
CD25 on CD39+ secreting Treg	Biliary tract cancer	rs73554143	C	G	C	G	0.7483	0.250284	0.0063	0.003533	9	137270712	0.366875	0.495109	9	137270712	0.1641	5.31998e-06	ebi-a-GCST90001942	2	TRUE	high	0.00601361	20.7817
CD25 on CD39+ secreting Treg	Biliary tract cancer	rs75991976	T	C	T	C	-0.2683	-0.00957525	0.0627	0.137352	18	70998473	0.0599576	0.873117	18	70998473	0.05224	2.96401e-07	ebi-a-GCST90001942	2	TRUE	high	0.00761614	26.3622
CD25 on CD39+ secreting Treg	Biliary tract cancer	rs7796815	G	T	G	T	-0.1694	0.0370815	0.1691	0.0871674	7	152731524	0.0729261	0.611116	7	152731524	0.03419	7.62904e-07	ebi-a-GCST90001942	2	TRUE	high	0.00709183	24.5344
CD25 on CD39+ secreting Treg	Biliary tract cancer	rs79795219	G	C	G	C	-2.181	-0.173385	0.0007	0.0130163	7	70613403	0.181183	0.338587	7	70613403	0.4675	3.20797e-06	ebi-a-GCST90001942	2	TRUE	high	0.00629256	21.7518
CD25 on CD39+ secreting Treg	Biliary tract cancer	rs80267112	A	C	A	C	-3.403	0.315332	0.0003	0.020936	10	66599595	0.144934	0.0295788	10	66599595	0.7332	3.59402e-06	ebi-a-GCST90001942	2	TRUE	high	0.00622854	21.5291
CD33 on CD33br HLA DR+	Biliary tract cancer	rs11078779	G	A	G	A	0.1969	0.00229948	0.3198	0.370048	17	8952193	0.0430084	0.957361	17	8952193	0.03979	8.29201e-07	ebi-a-GCST90001956	2	TRUE	high	0.00707426	24.4732
CD33 on CD33br HLA DR+	Biliary tract cancer	rs111918250	C	A	C	A	0.8434	-0.104551	0.0098	0.0955818	10	21637249	0.0726378	0.150053	10	21637249	0.1866	6.633e-06	ebi-a-GCST90001956	2	TRUE	high	0.00590868	20.417
CD33 on CD33br HLA DR+	Biliary tract cancer	rs114090793	A	C	A	C	0.3672	-0.215504	0.0586	0.0634463	10	132935005	0.0851366	0.0113648	10	132935005	0.0803	5.18299e-06	ebi-a-GCST90001956	2	TRUE	high	0.00604729	20.8988
CD33 on CD33br HLA DR+	Biliary tract cancer	rs116927029	A	T	A	T	-0.2761	0.0176042	0.0947	0.205191	7	33186066	0.050946	0.729684	7	33186066	0.06181	8.49806e-06	ebi-a-GCST90001956	2	TRUE	high	0.00577194	19.9417
CD33 on CD33br HLA DR+	Biliary tract cancer	rs13345775	G	T	G	T	0.3322	0.0655777	0.0674	0.0947363	19	57597678	0.0709008	0.355006	19	57597678	0.07267	5.21699e-06	ebi-a-GCST90001956	2	TRUE	high	0.00604334	20.8851
CD33 on CD33br HLA DR+	Biliary tract cancer	rs1397071	A	G	A	G	-0.5376	-0.176011	0.0253	0.0220586	18	68477432	0.13964	0.207502	18	68477432	0.1137	2.49e-06	ebi-a-GCST90001956	2	TRUE	high	0.00646253	22.3432
CD33 on CD33br HLA DR+	Biliary tract cancer	rs139876813	T	C	T	C	-0.2794	0.0948391	0.108	0.0967038	17	2689271	0.0710519	0.181946	17	2689271	0.05794	1.56099e-06	ebi-a-GCST90001956	2	TRUE	high	0.00672029	23.2404
CD33 on CD33br HLA DR+	Biliary tract cancer	rs140051672	A	G	A	G	-1.897	0.479213	0.0016	0.0112505	16	86460135	0.195873	0.0144231	16	86460135	0.4252	8.69101e-06	ebi-a-GCST90001956	2	TRUE	high	0.00575786	19.8928
CD33 on CD33br HLA DR+	Biliary tract cancer	rs17580821	T	C	T	C	-0.2685	-0.0124875	0.127	0.0690754	4	114358371	0.0806812	0.876998	4	114358371	0.05661	2.30202e-06	ebi-a-GCST90001956	2	TRUE	high	0.00650264	22.4828
CD33 on CD33br HLA DR+	Biliary tract cancer	rs1868503	C	T	C	T	-0.2548	-0.0348441	0.1305	0.0687837	3	54426911	0.0826677	0.673392	3	54426911	0.0558	5.34306e-06	ebi-a-GCST90001956	2	TRUE	high	0.00603009	20.839
CD33 on CD33br HLA DR+	Biliary tract cancer	rs2362605	A	G	A	G	-0.2025	0.127451	0.2169	0.458725	3	190480177	0.0409262	0.00184472	3	190480177	0.04448	5.71505e-06	ebi-a-GCST90001956	2	TRUE	high	0.00599418	20.7142
CD33 on CD33br HLA DR+	Biliary tract cancer	rs2849905	C	G	C	G	-0.1706	-0.0300306	0.3667	0.398104	21	18957035	0.0424577	0.479376	21	18957035	0.03755	5.95498e-06	ebi-a-GCST90001956	2	TRUE	high	0.00596978	20.6293
CD33 on CD33br HLA DR+	Biliary tract cancer	rs3865444	A	C	A	C	-1.219	0.0213577	0.1938	0.361973	19	51727962	0.0429427	0.618939	19	51727962	0.03627	2.80543e-187	ebi-a-GCST90001956	2	TRUE	high	0.247356	1128.91
CD33 on CD33br HLA DR+	Biliary tract cancer	rs4442789	T	C	T	C	0.2198	-0.041305	0.8043	0.838036	15	98373329	0.0559445	0.460319	15	98373329	0.04733	3.71801e-06	ebi-a-GCST90001956	2	TRUE	high	0.00623571	21.5541
CD33 on CD33br HLA DR+	Biliary tract cancer	rs558625031	A	G	A	G	-0.7095	0.0879019	0.0475	0.0274709	19	51858911	0.13023	0.49969	19	51858911	0.08484	1.33414e-16	ebi-a-GCST90001956	2	TRUE	high	0.0199423	69.8957
CD33 on CD33br HLA DR+	Biliary tract cancer	rs58301181	G	C	G	C	-0.4318	0.002429	0.0842	0.106541	19	52097261	0.0671778	0.971157	19	52097261	0.06738	1.937e-10	ebi-a-GCST90001956	2	TRUE	high	0.0118077	41.0441
CD33 on CD33br HLA DR+	Biliary tract cancer	rs6679331	A	C	A	C	-0.5939	-0.463052	0.0212	0.0102922	1	244420967	0.202046	0.0219159	1	244420967	0.1293	4.71303e-06	ebi-a-GCST90001956	2	TRUE	high	0.00610088	21.0852
CD33 on CD33br HLA DR+	Biliary tract cancer	rs6679371	C	T	C	T	0.2197	-0.0314701	0.835	0.938373	1	246566874	0.0842375	0.708711	1	246566874	0.04876	7.12902e-06	ebi-a-GCST90001956	2	TRUE	high	0.00587213	20.2899
CD33 on CD33br HLA DR+	Biliary tract cancer	rs7047105	G	A	G	A	-0.1802	0.00561314	0.5646	0.757357	9	105951980	0.0480917	0.907084	9	105951980	0.0383	2.76898e-06	ebi-a-GCST90001956	2	TRUE	high	0.00639947	22.1238
CD33 on CD33br HLA DR+	Biliary tract cancer	rs72957739	A	T	A	T	0.3972	0.0417639	0.0481	0.104385	6	115952566	0.067494	0.536062	6	115952566	0.0859	4.07502e-06	ebi-a-GCST90001956	2	TRUE	high	0.00618243	21.3688
CD33 on CD33br HLA DR+	Biliary tract cancer	rs73051934	G	A	G	A	-0.5371	0.229075	0.026	0.00721349	19	48582916	0.250213	0.359918	19	48582916	0.1116	1.626e-06	ebi-a-GCST90001956	2	TRUE	high	0.006694	23.1488
CD33 on CD33br HLA DR+	Biliary tract cancer	rs7351079	G	A	G	A	-0.3366	0.016135	0.2619	0.153781	19	51574038	0.0572884	0.778216	19	51574038	0.04212	2.53805e-15	ebi-a-GCST90001956	2	TRUE	high	0.0182422	63.8262
CD33 on CD33br HLA DR+	Biliary tract cancer	rs75216873	G	A	G	A	-0.3608	0.377581	0.0608	0.00322407	14	53742598	0.375592	0.314755	14	53742598	0.07645	2.57199e-06	ebi-a-GCST90001956	2	TRUE	high	0.00643863	22.26
CD33 on CD33br HLA DR+	Biliary tract cancer	rs78949787	T	C	T	C	0.2938	-0.00982793	0.5592	0.549444	19	51591138	0.0417554	0.813923	19	51591138	0.03696	3.54324e-15	ebi-a-GCST90001956	2	TRUE	high	0.018053	63.152
CD80 on myeloid DC	Biliary tract cancer	rs111689986	T	C	T	C	0.1605	0.0265819	0.1945	0.0690719	12	51535753	0.0813528	0.743858	12	51535753	0.03524	5.51303e-06	ebi-a-GCST90002035	2	TRUE	high	0.00599909	20.7312
CD80 on myeloid DC	Biliary tract cancer	rs11178308	A	C	A	C	0.8745	-0.0143431	0.0051	0.0745343	12	70975329	0.0799449	0.857614	12	70975329	0.1944	7.15007e-06	ebi-a-GCST90002035	2	TRUE	high	0.00585326	20.2243
CD80 on myeloid DC	Biliary tract cancer	rs1146465	G	A	G	A	-0.1373	-0.0098059	0.6075	0.400083	1	95401613	0.0419797	0.815306	1	95401613	0.02846	1.46801e-06	ebi-a-GCST90002035	2	TRUE	high	0.00672606	23.2605
CD80 on myeloid DC	Biliary tract cancer	rs115521852	C	G	C	G	-0.8027	-0.264056	0.0061	0.0136826	1	152739242	0.174079	0.129299	1	152739242	0.1733	3.79298e-06	ebi-a-GCST90002035	2	TRUE	high	0.00620337	21.4416
CD80 on myeloid DC	Biliary tract cancer	rs12609290	A	G	A	G	0.3923	-0.101899	0.0277	0.0254844	19	17910564	0.129613	0.431766	19	17910564	0.08387	3.04103e-06	ebi-a-GCST90002035	2	TRUE	high	0.0063254	21.8661
CD80 on myeloid DC	Biliary tract cancer	rs12640679	C	T	C	T	0.1342	0.055248	0.3927	0.599246	4	155764038	0.0422977	0.191495	4	155764038	0.02856	2.74101e-06	ebi-a-GCST90002035	2	TRUE	high	0.00638305	22.0666
CD80 on myeloid DC	Biliary tract cancer	rs139795227	C	A	C	A	-0.5725	-0.0717118	0.0479	0.0274811	1	92842367	0.128377	0.576432	1	92842367	0.0642	8.24328e-19	ebi-a-GCST90002035	2	TRUE	high	0.0226135	79.4746
CD80 on myeloid DC	Biliary tract cancer	rs146503240	T	C	T	C	0.3095	0.0166598	0.0453	0.0357455	17	6496912	0.111797	0.881539	17	6496912	0.06674	3.69896e-06	ebi-a-GCST90002035	2	TRUE	high	0.00621814	21.493
CD80 on myeloid DC	Biliary tract cancer	rs2052324	A	C	A	C	-0.1828	-0.0152288	0.1696	0.145859	7	35419263	0.0587511	0.795474	7	35419263	0.03667	6.56493e-07	ebi-a-GCST90002035	2	TRUE	high	0.00717831	24.8358
CD80 on myeloid DC	Biliary tract cancer	rs2325259	C	T	C	T	0.1995	-0.0599932	0.4422	0.250758	6	90850164	0.0474938	0.206525	6	90850164	0.02793	1.16708e-12	ebi-a-GCST90002035	2	TRUE	high	0.0146273	50.9907
CD80 on myeloid DC	Biliary tract cancer	rs329521	A	G	A	G	0.2191	0.0874391	0.0902	0.264188	11	29440261	0.0467682	0.0615347	11	29440261	0.04848	6.42599e-06	ebi-a-GCST90002035	2	TRUE	high	0.00590754	20.413
CD80 on myeloid DC	Biliary tract cancer	rs34687967	T	C	T	C	0.1416	0.0291211	0.2489	0.304541	2	155359340	0.0448314	0.515972	2	155359340	0.0317	8.19294e-06	ebi-a-GCST90002035	2	TRUE	high	0.00577184	19.9414
CD80 on myeloid DC	Biliary tract cancer	rs35291101	G	C	G	C	-0.1803	-0.0499859	0.1362	0.118865	8	4443670	0.0639759	0.434612	8	4443670	0.03998	6.78703e-06	ebi-a-GCST90002035	2	TRUE	high	0.00588253	20.3261
CD80 on myeloid DC	Biliary tract cancer	rs398462	C	T	C	T	-0.1266	-0.0731292	0.497	0.543633	19	5996439	0.0414248	0.077505	19	5996439	0.02753	4.42996e-06	ebi-a-GCST90002035	2	TRUE	high	0.00611521	21.135
CD80 on myeloid DC	Biliary tract cancer	rs55752165	T	C	T	C	-0.1277	-0.051559	0.5799	0.630247	19	17830975	0.0426599	0.226814	19	17830975	0.02827	6.55707e-06	ebi-a-GCST90002035	2	TRUE	high	0.00590174	20.3928
CD80 on myeloid DC	Biliary tract cancer	rs6445506	C	T	C	T	0.4055	0.00158055	0.8955	0.962401	3	52528292	0.107548	0.988274	3	52528292	0.04516	4.79181e-19	ebi-a-GCST90002035	2	TRUE	high	0.0229205	80.5788
CD80 on myeloid DC	Biliary tract cancer	rs651398	A	G	A	G	-0.1258	0.0312362	0.5939	0.499566	10	80446485	0.0415303	0.451974	10	80446485	0.02838	9.60108e-06	ebi-a-GCST90002035	2	TRUE	high	0.00568436	19.6374
CD80 on myeloid DC	Biliary tract cancer	rs71632979	G	A	G	A	0.3323	0.0179545	0.2457	0.110308	1	161526397	0.0670651	0.788916	1	161526397	0.0314	1.06194e-25	ebi-a-GCST90002035	2	TRUE	high	0.031557	111.931
CD80 on myeloid DC	Biliary tract cancer	rs71639910	A	G	A	G	0.2523	0.0213881	0.0702	0.0286239	1	161937774	0.122162	0.861018	1	161937774	0.05465	4.06996e-06	ebi-a-GCST90002035	2	TRUE	high	0.00616297	21.3011
CD80 on myeloid DC	Biliary tract cancer	rs74562173	C	T	C	T	2.414	0.107421	0.0009	0.00794489	6	87279281	0.239255	0.653445	6	87279281	0.5452	9.88189e-06	ebi-a-GCST90002035	2	TRUE	high	0.0056717	19.5934
CD80 on myeloid DC	Biliary tract cancer	rs76064946	G	T	G	T	-0.2002	-0.0116163	0.1202	0.0569989	1	93926697	0.090415	0.897771	1	93926697	0.04253	2.62301e-06	ebi-a-GCST90002035	2	TRUE	high	0.00640571	22.1455
CD80 on myeloid DC	Biliary tract cancer	rs7757423	A	G	A	G	-0.1289	0.00126061	0.5662	0.697387	6	149222646	0.0450293	0.977666	6	149222646	0.02809	4.65704e-06	ebi-a-GCST90002035	2	TRUE	high	0.00608934	21.045
CD80 on myeloid DC	Biliary tract cancer	rs77891122	C	T	C	T	-0.3839	-0.0293927	0.0275	0.0126681	11	132943074	0.187778	0.875616	11	132943074	0.08486	6.33097e-06	ebi-a-GCST90002035	2	TRUE	high	0.00591933	20.454
CD80 on myeloid DC	Biliary tract cancer	rs79015439	T	C	T	C	-0.5455	-0.188265	0.0124	0.0316355	1	94803124	0.117665	0.109596	1	94803124	0.1228	9.16896e-06	ebi-a-GCST90002035	2	TRUE	high	0.00570856	19.7215
CD80 on myeloid DC	Biliary tract cancer	rs79299158	A	G	A	G	1.005	0.0788009	0.0042	0.0258	3	194861480	0.131449	0.548855	3	194861480	0.2197	4.91496e-06	ebi-a-GCST90002035	2	TRUE	high	0.00605141	20.9131
CD80 on myeloid DC	Biliary tract cancer	rs79470163	C	T	C	T	0.3505	-0.330071	0.0319	0.00211041	6	43733897	0.420241	0.4322	6	43733897	0.07762	6.56206e-06	ebi-a-GCST90002035	2	TRUE	high	0.00589767	20.3787
CD80 on myeloid DC	Biliary tract cancer	rs9650736	A	C	A	C	0.2271	0.0599837	0.0991	0.119512	9	121270755	0.0640861	0.34928	9	121270755	0.04703	1.43999e-06	ebi-a-GCST90002035	2	TRUE	high	0.00673858	23.3041
CD4 on CD39+ resting Treg	Biliary tract cancer	rs117153869	T	G	T	G	-0.6	-0.00770128	0.0134	0.0198134	8	32077693	0.150206	0.959109	8	32077693	0.121	7.54606e-07	ebi-a-GCST90002065	2	TRUE	high	0.00710324	24.5742
CD4 on CD39+ resting Treg	Biliary tract cancer	rs117450546	T	C	T	C	-0.3065	0.0336832	0.043	0.111401	8	37371755	0.0659257	0.609402	8	37371755	0.068	6.86199e-06	ebi-a-GCST90002065	2	TRUE	high	0.0058763	20.3044
CD4 on CD39+ resting Treg	Biliary tract cancer	rs138782600	G	A	G	A	0.2826	0.122557	0.0489	0.0278998	9	35195975	0.127086	0.334861	9	35195975	0.06328	8.31591e-06	ebi-a-GCST90002065	2	TRUE	high	0.00576925	19.9324
CD4 on CD39+ resting Treg	Biliary tract cancer	rs142122078	A	G	A	G	-0.856	-0.0127167	0.0066	0.0422606	3	36456475	0.104212	0.902877	3	36456475	0.1722	7.12394e-07	ebi-a-GCST90002065	2	TRUE	high	0.00713823	24.6961
CD4 on CD39+ resting Treg	Biliary tract cancer	rs147763768	A	G	A	G	0.3722	-0.029253	0.0434	0.0453194	10	97548303	0.100634	0.771291	10	97548303	0.06802	4.86295e-08	ebi-a-GCST90002065	2	TRUE	high	0.0086364	29.9245
CD4 on CD39+ resting Treg	Biliary tract cancer	rs1543082	C	A	C	A	-0.1663	0.0184168	0.8053	0.898303	2	9212749	0.0684127	0.787775	2	9212749	0.03501	2.139e-06	ebi-a-GCST90002065	2	TRUE	high	0.00652197	22.55
CD4 on CD39+ resting Treg	Biliary tract cancer	rs17110593	C	T	C	T	0.1441	-0.0326367	0.2336	0.133332	14	26533159	0.0611851	0.593751	14	26533159	0.03213	7.55197e-06	ebi-a-GCST90002065	2	TRUE	high	0.00581826	20.1027
CD4 on CD39+ resting Treg	Biliary tract cancer	rs184800017	A	G	A	G	1.07	-0.139972	0.0038	0.046681	1	3275382	0.0991537	0.158047	1	3275382	0.2217	1.46599e-06	ebi-a-GCST90002065	2	TRUE	high	0.00673168	23.28
CD4 on CD39+ resting Treg	Biliary tract cancer	rs2239094	G	A	G	A	0.1305	-0.0351494	0.3443	0.248687	12	2610538	0.0477155	0.461338	12	2610538	0.02867	5.58998e-06	ebi-a-GCST90002065	2	TRUE	high	0.00599206	20.7068
CD4 on CD39+ resting Treg	Biliary tract cancer	rs2523887	G	A	G	A	0.1256	-0.0158855	0.5362	0.340793	6	31040725	0.0435079	0.715025	6	31040725	0.02816	8.58895e-06	ebi-a-GCST90002065	2	TRUE	high	0.00575477	19.8821
CD4 on CD39+ resting Treg	Biliary tract cancer	rs56075460	A	G	A	G	0.1446	0.0445924	0.2568	0.177845	16	27901250	0.0539427	0.408428	16	27901250	0.03172	5.34601e-06	ebi-a-GCST90002065	2	TRUE	high	0.00600998	20.7691
CD4 on CD39+ resting Treg	Biliary tract cancer	rs6601591	C	T	C	T	-0.3118	0.0187002	0.0428	0.0268875	8	11316692	0.130898	0.8864	8	11316692	0.06847	5.50998e-06	ebi-a-GCST90002065	2	TRUE	high	0.00599735	20.7252
CD4 on CD39+ resting Treg	Biliary tract cancer	rs72852573	C	T	C	T	-0.4493	0.314522	0.0206	0.0237287	2	142742594	0.120432	0.00901156	2	142742594	0.09801	4.76003e-06	ebi-a-GCST90002065	2	TRUE	high	0.00607722	21.0029
CD4 on CD39+ resting Treg	Biliary tract cancer	rs79998393	A	C	A	C	1.515	-0.249186	0.0017	0.0154596	10	25354093	0.160348	0.120175	10	25354093	0.3255	3.42003e-06	ebi-a-GCST90002065	2	TRUE	high	0.00626347	21.6506
CD4RA on TD CD4+	Biliary tract cancer	rs10114587	G	A	G	A	-0.2921	0.222676	0.0462	0.0270338	9	133795282	0.127578	0.0809133	9	133795282	0.06387	4.99597e-06	ebi-a-GCST90002099	2	TRUE	high	0.0060486	20.9034
CD4RA on TD CD4+	Biliary tract cancer	rs10815513	A	G	A	G	-0.1382	0.024983	0.2687	0.202899	9	7088522	0.0513113	0.626335	9	7088522	0.03076	7.284e-06	ebi-a-GCST90002099	2	TRUE	high	0.00583876	20.1739
CD4RA on TD CD4+	Biliary tract cancer	rs111916169	T	A	T	A	0.6182	-0.182459	0.0107	0.0221646	5	78137524	0.139049	0.189457	5	78137524	0.1318	2.848e-06	ebi-a-GCST90002099	2	TRUE	high	0.00636029	21.9874
CD4RA on TD CD4+	Biliary tract cancer	rs11579717	A	G	A	G	1.19	0.134897	0.0045	0.0750856	1	199999121	0.0781646	0.0843801	1	199999121	0.202	4.314e-09	ebi-a-GCST90002099	2	TRUE	high	0.00999651	34.6847
CD4RA on TD CD4+	Biliary tract cancer	rs116345427	A	G	A	G	1.005	-0.309287	0.0038	0.00621251	3	146702237	0.258518	0.231547	3	146702237	0.224	7.50395e-06	ebi-a-GCST90002099	2	TRUE	high	0.00582265	20.1179
CD4RA on TD CD4+	Biliary tract cancer	rs11652274	A	G	A	G	-0.1887	0.0483338	0.1194	0.204723	17	26010931	0.0509839	0.343118	17	26010931	0.04162	6.04102e-06	ebi-a-GCST90002099	2	TRUE	high	0.00594525	20.5441
CD4RA on TD CD4+	Biliary tract cancer	rs116794175	C	T	C	T	0.8908	0.233708	0.0047	0.0013406	1	194010208	0.565772	0.679551	1	194010208	0.201	9.63896e-06	ebi-a-GCST90002099	2	TRUE	high	0.00568217	19.6298
CD4RA on TD CD4+	Biliary tract cancer	rs117931526	C	T	C	T	-2.267	0.241471	0.0007	0.0144799	6	117716047	0.179234	0.177902	6	117716047	0.4975	5.40605e-06	ebi-a-GCST90002099	2	TRUE	high	0.00600512	20.7522
CD4RA on TD CD4+	Biliary tract cancer	rs13269202	C	G	C	G	-0.204	0.119735	0.0973	0.207845	8	70924735	0.0510432	0.0189885	8	70924735	0.04559	7.95207e-06	ebi-a-GCST90002099	2	TRUE	high	0.00579187	20.011
CD4RA on TD CD4+	Biliary tract cancer	rs1328601	C	T	C	T	-0.5667	0.00871503	0.9879	0.955756	10	125153605	0.100876	0.931154	10	125153605	0.1272	8.77607e-06	ebi-a-GCST90002099	2	TRUE	high	0.00574185	19.8372
CD4RA on TD CD4+	Biliary tract cancer	rs13292669	C	T	C	T	-0.1525	-0.0254504	0.1938	0.186749	9	132659104	0.0533036	0.633034	9	132659104	0.03426	8.90492e-06	ebi-a-GCST90002099	2	TRUE	high	0.00573177	19.8021
CD4RA on TD CD4+	Biliary tract cancer	rs141541045	T	A	T	A	0.9638	-0.0505681	0.0059	0.0236189	1	182131075	0.137347	0.71274	1	182131075	0.1767	5.32599e-08	ebi-a-GCST90002099	2	TRUE	high	0.00858179	29.7336
CD4RA on TD CD4+	Biliary tract cancer	rs147071297	A	G	A	G	1.15	-0.262472	0.0036	0.0216956	1	191648600	0.146054	0.0723203	1	191648600	0.2264	4.018e-07	ebi-a-GCST90002099	2	TRUE	high	0.00745101	25.7864
CD4RA on TD CD4+	Biliary tract cancer	rs147201746	A	G	A	G	-0.6008	-0.10602	0.0126	0.030781	2	15706963	0.12147	0.382766	2	15706963	0.1219	8.72107e-07	ebi-a-GCST90002099	2	TRUE	high	0.00701801	24.2773
CD4RA on TD CD4+	Biliary tract cancer	rs1504496	A	G	A	G	0.3839	-0.0276173	0.0264	0.123773	4	45951996	0.0626839	0.659515	4	45951996	0.08369	4.68101e-06	ebi-a-GCST90002099	2	TRUE	high	0.00608498	21.0299
CD4RA on TD CD4+	Biliary tract cancer	rs17777079	T	A	T	A	0.3498	-0.119412	0.0363	0.0219845	5	100081982	0.140584	0.395657	5	100081982	0.0733	1.91801e-06	ebi-a-GCST90002099	2	TRUE	high	0.0065824	22.7603
CD4RA on TD CD4+	Biliary tract cancer	rs181435089	T	C	T	C	-0.4158	-0.0455677	0.025	0.00348266	6	69234703	0.350865	0.896667	6	69234703	0.08674	1.71601e-06	ebi-a-GCST90002099	2	TRUE	high	0.00664135	22.9656
CD4RA on TD CD4+	Biliary tract cancer	rs1861266	C	A	C	A	0.1564	-0.0448623	0.1891	0.296483	2	40283459	0.0450143	0.318947	2	40283459	0.03457	6.34293e-06	ebi-a-GCST90002099	2	TRUE	high	0.00591993	20.4561
CD4RA on TD CD4+	Biliary tract cancer	rs2188219	C	G	C	G	-0.1239	-0.00489978	0.3998	0.373537	17	5923525	0.042584	0.908396	17	5923525	0.02773	8.20692e-06	ebi-a-GCST90002099	2	TRUE	high	0.00577495	19.9522
CD4RA on TD CD4+	Biliary tract cancer	rs34645541	A	C	A	C	0.7022	-0.173675	0.0096	0.0200141	1	195875605	0.147987	0.240564	1	195875605	0.1408	6.52499e-07	ebi-a-GCST90002099	2	TRUE	high	0.00718464	24.8578
CD4RA on TD CD4+	Biliary tract cancer	rs4261817	C	T	C	T	0.1204	0.0343146	0.4786	0.465408	22	49045798	0.0413022	0.406077	22	49045798	0.02699	8.47891e-06	ebi-a-GCST90002099	2	TRUE	high	0.00575653	19.8882
CD4RA on TD CD4+	Biliary tract cancer	rs4670907	T	C	T	C	-0.2086	-0.00240771	0.8898	0.924212	2	39278066	0.0775732	0.975239	2	39278066	0.04381	2.01002e-06	ebi-a-GCST90002099	2	TRUE	high	0.00655311	22.6584
CD4RA on TD CD4+	Biliary tract cancer	rs4974277	T	A	T	A	0.3207	-0.1466	0.0412	0.0907834	3	70625844	0.071581	0.0405574	3	70625844	0.06869	3.155e-06	ebi-a-GCST90002099	2	TRUE	high	0.00630211	21.785
CD4RA on TD CD4+	Biliary tract cancer	rs541367304	A	G	A	G	2.073	-0.581743	0.0033	0.00451704	1	198283058	0.30868	0.0594812	1	198283058	0.2799	1.70216e-13	ebi-a-GCST90002099	2	TRUE	high	0.0157086	54.8201
CD4RA on TD CD4+	Biliary tract cancer	rs56049135	G	C	G	C	-2.141	0.0178524	0.001	0.036777	12	102381732	0.109194	0.870131	12	102381732	0.4098	1.874e-07	ebi-a-GCST90002099	2	TRUE	high	0.00787906	27.2795
CD4RA on TD CD4+	Biliary tract cancer	rs7559619	G	A	G	A	-0.2144	-0.00416993	0.3455	0.42171	2	38892207	0.0416556	0.920261	2	38892207	0.02871	1.08993e-13	ebi-a-GCST90002099	2	TRUE	high	0.0159666	55.7353
CD4RA on TD CD4+	Biliary tract cancer	rs76295302	C	G	C	G	0.2711	0.0152186	0.051	0.0675977	10	2556079	0.0818176	0.852439	10	2556079	0.06061	8.046e-06	ebi-a-GCST90002099	2	TRUE	high	0.00578722	19.9948
CD4RA on TD CD4+	Biliary tract cancer	rs78528853	G	A	G	A	0.4624	0.00513257	0.0177	0.0357496	3	26352969	0.111255	0.963204	3	26352969	0.1037	8.52707e-06	ebi-a-GCST90002099	2	TRUE	high	0.00575166	19.8713
CD4RA on TD CD4+	Biliary tract cancer	rs78804476	A	G	A	G	1.623	-0.123876	0.0016	0.0236792	19	662832	0.138313	0.370458	19	662832	0.355	5.03698e-06	ebi-a-GCST90002099	2	TRUE	high	0.0060446	20.8895
CD4RA on TD CD4+	Biliary tract cancer	rs7894393	C	T	C	T	0.1644	-0.0457463	0.1638	0.173887	10	100120872	0.0546724	0.402741	10	100120872	0.03689	8.70001e-06	ebi-a-GCST90002099	2	TRUE	high	0.00574519	19.8488
CD4RA on TD CD4+	Biliary tract cancer	rs78948498	G	C	G	C	0.1761	-0.0366478	0.1485	0.150884	8	77159185	0.0579132	0.526861	8	77159185	0.03794	3.597e-06	ebi-a-GCST90002099	2	TRUE	high	0.00622918	21.5314
CD4RA on TD CD4+	Biliary tract cancer	rs822833	T	C	T	C	-0.1386	0.0153858	0.3009	0.362151	1	234954585	0.0433543	0.722677	1	234954585	0.02992	3.77103e-06	ebi-a-GCST90002099	2	TRUE	high	0.0062047	21.4462
CD4RA on TD CD4+	Biliary tract cancer	rs929785	C	T	C	T	0.1273	0.00242639	0.6428	0.790428	5	159153268	0.0512854	0.962265	5	159153268	0.02819	6.54696e-06	ebi-a-GCST90002099	2	TRUE	high	0.00589818	20.3805
CD4RA on TD CD4+	Biliary tract cancer	rs931816	G	A	G	A	0.1874	0.00675334	0.8803	0.822886	7	9679455	0.0541898	0.900821	7	9679455	0.04181	7.69697e-06	ebi-a-GCST90002099	2	TRUE	high	0.00581123	20.0783
HLA DR on myeloid DC	Biliary tract cancer	rs116007826	G	A	G	A	0.8001	-0.595805	0.0686	0.000854129	6	31569745	0.673037	0.376023	6	31569745	0.06015	3.1369e-39	ebi-a-GCST90002104	2	TRUE	high	0.0489595	176.833
HLA DR on myeloid DC	Biliary tract cancer	rs116607596	G	A	G	A	0.2553	0.0108076	0.0696	0.0664022	3	125955606	0.0819513	0.89508	3	125955606	0.05443	2.84898e-06	ebi-a-GCST90002104	2	TRUE	high	0.00636025	21.9873
HLA DR on myeloid DC	Biliary tract cancer	rs11979208	C	T	C	T	0.2542	-0.228601	0.0681	0.0200431	7	80529639	0.145927	0.117221	7	80529639	0.05489	3.79001e-06	ebi-a-GCST90002104	2	TRUE	high	0.00620131	21.4344
HLA DR on myeloid DC	Biliary tract cancer	rs142640535	G	T	G	T	-2.015	0.0546431	0.0012	0.027272	8	122566151	0.127944	0.669317	8	122566151	0.4281	2.64399e-06	ebi-a-GCST90002104	2	TRUE	high	0.00640457	22.1415
HLA DR on myeloid DC	Biliary tract cancer	rs29221	G	C	G	C	0.3075	-0.0571893	0.1555	0.395335	6	29589124	0.042311	0.17649	6	29589124	0.04061	4.98655e-14	ebi-a-GCST90002104	2	TRUE	high	0.0164082	57.3022
HLA DR on myeloid DC	Biliary tract cancer	rs34618458	C	A	C	A	1.668	-0.215559	0.0021	0.00746123	7	806948	0.248319	0.385355	7	806948	0.3475	1.65402e-06	ebi-a-GCST90002104	2	TRUE	high	0.00665888	23.0266
HLA DR on myeloid DC	Biliary tract cancer	rs35525122	A	C	A	C	0.8525	-0.0578361	0.1179	0.152455	6	32561283	0.0576494	0.315746	6	32561283	0.04857	1.38995e-65	ebi-a-GCST90002104	2	TRUE	high	0.0822607	307.893
HLA DR on myeloid DC	Biliary tract cancer	rs3756577	T	C	T	C	-0.2369	0.0706848	0.0716	0.105746	5	149628644	0.0675667	0.295492	5	149628644	0.05312	8.51707e-06	ebi-a-GCST90002104	2	TRUE	high	0.00575345	19.8775
HLA DR on myeloid DC	Biliary tract cancer	rs55971447	T	C	T	C	-0.4802	0.0165018	0.2371	0.108131	1	161515326	0.0676701	0.807342	1	161515326	0.03135	5.93745e-51	ebi-a-GCST90002104	2	TRUE	high	0.0639015	234.486
HLA DR on myeloid DC	Biliary tract cancer	rs6925683	G	T	G	T	0.2917	-0.0179281	0.1238	0.273256	6	33894292	0.0462038	0.698001	6	33894292	0.04331	1.95299e-11	ebi-a-GCST90002104	2	TRUE	high	0.0130263	45.3361
HLA DR on myeloid DC	Biliary tract cancer	rs72973336	A	G	A	G	2.145	-0.112192	0.0007	0.0171224	2	228879579	0.160201	0.483728	2	228879579	0.484	9.75102e-06	ebi-a-GCST90002104	2	TRUE	high	0.00568211	19.6296
HLA DR on myeloid DC	Biliary tract cancer	rs742227	G	A	G	A	-0.2366	-0.00318637	0.0775	0.148135	6	19856058	0.0583115	0.956422	6	19856058	0.05177	5.10105e-06	ebi-a-GCST90002104	2	TRUE	high	0.00604035	20.8747
HLA DR on myeloid DC	Biliary tract cancer	rs9267650	T	A	T	A	-0.2465	0.00641536	0.2881	0.0230315	6	31824912	0.138656	0.963096	6	31824912	0.03657	1.91779e-11	ebi-a-GCST90002104	2	TRUE	high	0.0130467	45.4079
HLA DR on myeloid DC	Biliary tract cancer	rs9533322	T	C	T	C	-0.2998	0.0692785	0.0467	0.134566	13	43546618	0.0608112	0.254603	13	43546618	0.06633	6.42806e-06	ebi-a-GCST90002104	2	TRUE	high	0.00590867	20.4169
HLA DR on myeloid DC	Biliary tract cancer	rs9853546	C	T	C	T	0.1592	0.0737016	0.7826	0.866379	3	73377280	0.0605499	0.223526	3	73377280	0.03391	2.77997e-06	ebi-a-GCST90002104	2	TRUE	high	0.00637199	22.0281
