# Supplementary material for: Causal relationship between immune cell phenotypes and risk of biliary tract cancer: evidence from Mendelian randomization analysis
Source: Front Immunol. 2024 Jul 10;15:1430551. doi: 10.3389/fimmu.2024.1430551 (PMC11266158; doi:10.3389/fimmu.2024.1430551)
Supplement: Supplementary file 1 [file DataSheet_1.zip › Supplementary Table 2.xlsx]

## Sheet: Sheet1
Trait	Panel	id.exposure	id.outcome	outcome	exposure	nsnp	b_MR.Egger	se_MR.Egger	pval_MR.Egger	estimate_MR.Egger	b_Weighted.median	se_Weighted.median	pval_Weighted.median	estimate_Weighted.median	b_Inverse.variance.weighted.	se_Inverse.variance.weighted.	pval_Inverse.variance.weighted.	fdr_Inverse.variance.weighted.	estimate_Inverse.variance.weighted.	b_Weighted.mode	se_Weighted.mode	pval_Weighted.mode	estimate_Weighted.mode	b_Simple.mode	se_Simple.mode	pval_Simple.mode	estimate_Simple.mode	Value_Power	F	R2	Q_Inverse.variance.weighted	Q_df_Inverse.variance.weighted	Q_pval_Inverse.variance.weighted	egger_intercept	se	pval	outliers	global_test_p
IgD- CD24- AC	B cell	ebi-a-GCST90001414	ir79GV	Biliary tract cancer	exposure	18	-0.213253	0.110522	0.0715947	0.81 (0.65-1.00)	-0.0781755	0.0966352	0.41853	0.92 (0.77-1.12)	-0.136466	0.0670029	0.0416791	0.970259	0.87 (0.77-0.99)	-0.0462107	0.108657	0.675959	0.95 (0.77-1.18)	0.0192081	0.141369	0.893518	1.02 (0.77-1.34)	NA	21.342	0.111142	10.0853	17	0.899993	0.0241087	0.0275962	0.395247	NA	0.907667
CD20- AC	B cell	ebi-a-GCST90001421	Z3KpJI	Biliary tract cancer	exposure	23	0.0751671	0.0391282	0.0684049	1.08 (1.00-1.16)	0.0804927	0.0447129	0.0718273	1.08 (0.99-1.18)	0.0703351	0.0325302	0.0306066	0.970259	1.07 (1.01-1.14)	0.078202	0.0343516	0.032899	1.08 (1.01-1.16)	0.0101944	0.128004	0.937242	1.01 (0.79-1.30)	NA	21.5572	0.143433	19.916	22	0.588297	-0.00330456	0.0148706	0.826289	NA	0.694333
Myeloid DC %DC	cDC	ebi-a-GCST90001459	KjOTSK	Biliary tract cancer	exposure	26	-0.110418	0.094463	0.253921	0.90 (0.74-1.08)	-0.134519	0.0784444	0.0863763	0.87 (0.75-1.02)	-0.126021	0.0558853	0.0241333	0.970259	0.88 (0.79-0.98)	-0.0827011	0.0875471	0.35388	0.92 (0.78-1.09)	-0.243597	0.159112	0.138332	0.78 (0.57-1.07)	NA	39.4017	0.280402	19.7815	25	0.758192	-0.00459941	0.0224498	0.839397	NA	0.718667
CD39+ resting Treg %resting Treg	Treg	ebi-a-GCST90001484	RJd1Vh	Biliary tract cancer	exposure	31	-0.123083	0.0598469	0.0488178	0.88 (0.79-0.99)	-0.0746291	0.0597813	0.211896	0.93 (0.83-1.04)	-0.0869505	0.0410601	0.0342053	0.970259	0.92 (0.85-0.99)	-0.0803894	0.0590487	0.183523	0.92 (0.82-1.04)	-0.105352	0.0903845	0.252961	0.90 (0.75-1.07)	NA	37.5308	0.330887	18.1268	30	0.956444	0.0170004	0.0204858	0.413395	NA	0.968667
HSC AC	Myeloid cell	ebi-a-GCST90001514	DE6wd2	Biliary tract cancer	exposure	19	0.016956	0.0647427	0.796547	1.02 (0.90-1.15)	0.061691	0.0702689	0.379983	1.06 (0.93-1.22)	0.10147	0.0443965	0.0222813	0.970259	1.11 (1.01-1.21)	-0.0455325	0.0782912	0.568064	0.96 (0.82-1.11)	0.255789	0.127706	0.0604775	1.29 (1.01-1.66)	NA	26.7058	0.146207	16.3771	18	0.566245	0.0407768	0.022736	0.0907034	NA	0.357667
Basophil %CD33dim HLA DR- CD66b-	Myeloid cell	ebi-a-GCST90001533	KjOTSK	Biliary tract cancer	exposure	21	-0.0537052	0.0877709	0.547871	0.95 (0.80-1.13)	-0.0556059	0.0670603	0.406995	0.95 (0.83-1.08)	-0.0907821	0.0438407	0.0383844	0.970259	0.91 (0.84-1.00)	-0.0722048	0.0705625	0.318396	0.93 (0.81-1.07)	-0.111159	0.116813	0.352657	0.89 (0.71-1.13)	NA	31.5952	0.189288	18.8719	20	0.530169	-0.0122903	0.0252052	0.631403	NA	0.56
CD45RA- CD28- CD8br %CD8br	Treg	ebi-a-GCST90001696	A2PRJa	Biliary tract cancer	exposure	52	0.00279031	0.00105474	0.0108737	1.00 (1.00-1.00)	0.00183016	0.00144043	0.203882	1.00 (1.00-1.00)	0.00219896	0.000843216	0.00911186	0.970259	1.00 (1.00-1.00)	0.00196749	0.00113217	0.0882817	1.00 (1.00-1.00)	0.00169228	0.00213044	0.430683	1.00 (1.00-1.01)	NA	26.2857	0.394015	58.8557	51	0.210006	-0.0144633	0.0132822	0.281406	NA	0.204667
BAFF-R on IgD+ CD24-	B cell	ebi-a-GCST90001704	Z3KpJI	Biliary tract cancer	exposure	23	-0.0978418	0.0460639	0.0457096	0.91 (0.83-0.99)	-0.0732624	0.046915	0.118382	0.93 (0.85-1.02)	-0.0775622	0.0339275	0.0222475	0.970259	0.93 (0.87-0.99)	-0.0683366	0.0434072	0.129687	0.93 (0.86-1.02)	-0.0295797	0.0784984	0.709919	0.97 (0.83-1.13)	NA	118.185	0.635211	22.4662	22	0.432373	0.0132068	0.0197121	0.510169	NA	0.501333
BAFF-R on IgD- CD24-	B cell	ebi-a-GCST90001710	rLkoFl	Biliary tract cancer	exposure	25	-0.115197	0.0626569	0.0789334	0.89 (0.79-1.01)	-0.101818	0.0547695	0.063024	0.90 (0.81-1.01)	-0.0899333	0.0405583	0.0265968	0.970259	0.91 (0.84-0.99)	-0.0868504	0.0532851	0.116175	0.92 (0.83-1.02)	0.0162681	0.138163	0.907249	1.02 (0.78-1.33)	NA	96.6853	0.581211	30.3823	24	0.172402	0.0133881	0.0223969	0.555838	NA	0.213
BAFF-R on naive-mature B cell	B cell	ebi-a-GCST90001716	EKOMlM	Biliary tract cancer	exposure	24	-0.0902006	0.0566504	0.1256	0.91 (0.82-1.02)	-0.0869622	0.0500969	0.082585	0.92 (0.83-1.01)	-0.0802855	0.0355995	0.0241182	0.970259	0.92 (0.86-0.99)	-0.0737543	0.0475809	0.134774	0.93 (0.85-1.02)	-0.0687137	0.0959245	0.480998	0.93 (0.77-1.13)	NA	108.723	0.621466	27.8384	23	0.221955	0.00604222	0.0244523	0.80712	NA	0.285333
CD20 on CD20- CD38-	B cell	ebi-a-GCST90001744	bkQpJ5	Biliary tract cancer	exposure	17	-0.238081	0.0948855	0.0240677	0.79 (0.65-0.95)	-0.147049	0.0948493	0.121058	0.86 (0.72-1.04)	-0.157123	0.0624575	0.0118804	0.970259	0.85 (0.76-0.97)	-0.160724	0.0833313	0.0716981	0.85 (0.72-1.00)	0.049831	0.20055	0.80693	1.05 (0.71-1.56)	NA	20.8915	0.102765	16.7349	16	0.402952	0.0265379	0.0231809	0.270225	NA	0.438
CD25 on CD24+ CD27+	B cell	ebi-a-GCST90001777	Z3KpJI	Biliary tract cancer	exposure	25	0.0488083	0.0176799	0.0111296	1.05 (1.01-1.09)	0.0445282	0.023455	0.0576367	1.05 (1.00-1.09)	0.0430107	0.0160636	0.00741687	0.970259	1.04 (1.01-1.08)	0.0449089	0.0185042	0.0231018	1.05 (1.01-1.08)	0.0449089	0.0616767	0.473577	1.05 (0.93-1.18)	NA	34.0522	0.241651	14.8211	24	0.925883	-0.0108427	0.0138116	0.44044	NA	0.962
CD25 on IgD+ CD38- naive	B cell	ebi-a-GCST90001781	awR1F8	Biliary tract cancer	exposure	25	0.0538492	0.0630662	0.401993	1.06 (0.93-1.19)	-0.0190375	0.0550751	0.729594	0.98 (0.88-1.09)	0.0773037	0.0345388	0.0252099	0.970259	1.08 (1.01-1.16)	-0.0110789	0.0549462	0.841904	0.99 (0.89-1.10)	-0.0824607	0.12112	0.502502	0.92 (0.73-1.17)	NA	24.754	0.178604	35.4758	24	0.0616512	0.0120517	0.0238672	0.618399	NA	0.067
CD27 on CD20- CD38-	B cell	ebi-a-GCST90001797	fylDa5	Biliary tract cancer	exposure	20	0.148398	0.0769552	0.0697348	1.16 (1.00-1.35)	0.135017	0.0840207	0.108066	1.14 (0.97-1.35)	0.134026	0.0575643	0.0198968	0.970259	1.14 (1.02-1.28)	0.138288	0.076075	0.084902	1.15 (0.99-1.33)	0.0891957	0.134535	0.5153	1.09 (0.84-1.42)	NA	21.5888	0.124911	7.02543	19	0.994076	-0.0051008	0.0181272	0.781621	NA	0.995
CD38 on IgD- CD38br	B cell	ebi-a-GCST90001814	KkV310	Biliary tract cancer	exposure	14	-0.045077	0.0212387	0.0552983	0.96 (0.92-1.00)	-0.0457921	0.0246454	0.0631639	0.96 (0.91-1.00)	-0.0414271	0.0192339	0.0312513	0.970259	0.96 (0.92-1.00)	-0.0404597	0.0218684	0.0871471	0.96 (0.92-1.00)	0.0634695	0.0522007	0.245651	1.07 (0.96-1.18)	NA	21.1908	0.0858345	11.342	13	0.582188	0.00891154	0.0219931	0.692464	NA	0.647667
IgD on IgD+ CD38- unsw mem	B cell	ebi-a-GCST90001823	awR1F8	Biliary tract cancer	exposure	17	0.21271	0.0897947	0.0316943	1.24 (1.04-1.48)	0.156205	0.0598285	0.00903086	1.17 (1.04-1.31)	0.116733	0.0457061	0.0106493	0.970259	1.12 (1.03-1.23)	0.144368	0.0577931	0.0237692	1.16 (1.03-1.29)	0.059329	0.107372	0.588205	1.06 (0.86-1.31)	NA	37.047	0.176901	9.64244	16	0.884622	-0.0377087	0.0303677	0.233399	NA	0.846
IgD on IgD+ CD38br	B cell	ebi-a-GCST90001824	mRWJ8P	Biliary tract cancer	exposure	25	0.211396	0.0796598	0.0141888	1.24 (1.06-1.44)	0.166737	0.0595882	0.00513952	1.18 (1.05-1.33)	0.0928416	0.0438628	0.0342907	0.970259	1.10 (1.01-1.20)	0.159711	0.0582665	0.0113805	1.17 (1.05-1.32)	0.0894716	0.106537	0.409298	1.09 (0.89-1.35)	NA	49.8526	0.337083	14.5734	24	0.932623	-0.038149	0.0213974	0.0878107	NA	0.869667
IgD on IgD+	B cell	ebi-a-GCST90001827	If6nSf	Biliary tract cancer	exposure	23	0.226197	0.0900148	0.0202071	1.25 (1.05-1.50)	0.192503	0.0658728	0.0034741	1.21 (1.07-1.38)	0.10695	0.0477029	0.0249611	0.970259	1.11 (1.01-1.22)	0.173067	0.0650776	0.014323	1.19 (1.05-1.35)	0.114072	0.113758	0.326879	1.12 (0.90-1.40)	NA	38.975	0.248766	23.8708	22	0.354038	-0.0356515	0.0227434	0.131931	NA	0.360333
CD28 on CD4+	Treg	ebi-a-GCST90001898	If6nSf	Biliary tract cancer	exposure	26	-0.0630897	0.0612585	0.313328	0.94 (0.83-1.06)	-0.0794087	0.0581436	0.172022	0.92 (0.82-1.04)	-0.0927799	0.0406324	0.0224069	0.970259	0.91 (0.84-0.99)	-0.100658	0.0646772	0.132205	0.90 (0.80-1.03)	-0.173144	0.0897855	0.0652337	0.84 (0.71-1.00)	NA	28.6647	0.213417	22.6038	25	0.600688	-0.0115349	0.0178106	0.523363	NA	0.639667
CD25 on CD39+ activated Treg	Treg	ebi-a-GCST90001940	mRWJ8P	Biliary tract cancer	exposure	12	-0.159276	0.0939163	0.120754	0.85 (0.71-1.03)	-0.167588	0.0798212	0.0357695	0.85 (0.72-0.99)	-0.143258	0.0568808	0.0117835	0.970259	0.87 (0.78-0.97)	-0.167171	0.0710869	0.038376	0.85 (0.74-0.97)	-0.108012	0.156775	0.505121	0.90 (0.66-1.22)	NA	23.3035	0.0808272	17.1488	11	0.10355	0.00847048	0.0304443	0.786505	NA	0.260667
CD25 on CD39+ secreting Treg	Treg	ebi-a-GCST90001942	fylDa5	Biliary tract cancer	exposure	17	-0.0684439	0.037782	0.0901242	0.93 (0.87-1.01)	-0.0873199	0.0491469	0.0756154	0.92 (0.83-1.01)	-0.0679922	0.0324842	0.0363413	0.970259	0.93 (0.88-1.00)	-0.0811528	0.0410746	0.0656911	0.92 (0.85-1.00)	-0.0877587	0.0948066	0.368374	0.92 (0.76-1.10)	NA	23.7437	0.116661	12.3204	16	0.721643	0.000412989	0.0176427	0.981633	NA	0.694
CD33 on CD33br HLA DR+	Myeloid cell	ebi-a-GCST90001956	If6nSf	Biliary tract cancer	exposure	24	-0.0355177	0.0506268	0.49031	0.97 (0.87-1.07)	-0.0216644	0.0336002	0.519077	0.98 (0.92-1.05)	-0.0535187	0.026199	0.0410749	0.970259	0.95 (0.90-1.00)	-0.030438	0.0316567	0.346301	0.97 (0.91-1.03)	-0.0352276	0.0757813	0.646403	0.97 (0.83-1.12)	NA	73.9757	0.433607	34.0612	23	0.0642781	-0.0115153	0.0248634	0.64781	NA	0.127667
CD80 on myeloid DC	cDC	ebi-a-GCST90002035	KjOTSK	Biliary tract cancer	exposure	27	0.0357808	0.0628266	0.574088	1.04 (0.92-1.17)	0.0515469	0.0623235	0.408188	1.05 (0.93-1.19)	0.0865837	0.0425526	0.0418764	0.970259	1.09 (1.00-1.19)	0.036851	0.0624842	0.560439	1.04 (0.92-1.17)	0.0630428	0.112519	0.58008	1.07 (0.85-1.33)	NA	29.985	0.232513	17.1045	26	0.905891	0.0197845	0.0180005	0.282193	NA	0.907667
CD4 on CD39+ resting Treg	Treg	ebi-a-GCST90002065	zV4hhX	Biliary tract cancer	exposure	14	-0.123007	0.0712493	0.109898	0.88 (0.77-1.02)	-0.129077	0.0693524	0.0627198	0.88 (0.77-1.01)	-0.111786	0.0510687	0.0286021	0.970259	0.89 (0.81-0.99)	-0.131672	0.0728161	0.093742	0.88 (0.76-1.01)	-0.110632	0.103865	0.306192	0.90 (0.73-1.10)	NA	22.1501	0.0896902	9.46674	13	0.736851	0.00619523	0.02743	0.825115	NA	0.778333
CD4RA on TD CD4+	Maturation stages of T cell	ebi-a-GCST90002099	HKM9jZ	Biliary tract cancer	exposure	34	-0.0363497	0.0339102	0.291765	0.96 (0.90-1.03)	-0.0134631	0.0441099	0.7602	0.99 (0.90-1.08)	-0.0558795	0.0263587	0.0340093	0.970259	0.95 (0.90-1.00)	-0.0220056	0.0417969	0.602069	0.98 (0.90-1.06)	-0.00897369	0.080135	0.911516	0.99 (0.85-1.16)	NA	24.0138	0.235842	31.5438	33	0.53962	-0.0138008	0.0150755	0.366805	NA	0.468333
HLA DR on myeloid DC	cDC	ebi-a-GCST90002104	MXE5c6	Biliary tract cancer	exposure	15	-0.0496996	0.0490873	0.329786	0.95 (0.86-1.05)	-0.0548234	0.0412122	0.183429	0.95 (0.87-1.03)	-0.0659276	0.0331237	0.0465533	0.970259	0.94 (0.88-1.00)	-0.0490563	0.041806	0.260203	0.95 (0.88-1.03)	-0.0390098	0.0574209	0.507984	0.96 (0.86-1.08)	NA	70.5783	0.292984	7.64251	14	0.907107	-0.0121832	0.0271975	0.661561	NA	0.93
