# Supplementary material for: Causal relationship between immune cell phenotypes and risk of biliary tract cancer: evidence from Mendelian randomization analysis
Source: Front Immunol. 2024 Jul 10;15:1430551. doi: 10.3389/fimmu.2024.1430551 (PMC11266158; doi:10.3389/fimmu.2024.1430551)
Supplement: Supplementary file 1 [file DataSheet_1.zip › Supplementary Table 3.xlsx]

## Sheet: Sheet1
Trait type	Panel	Trait	N samples	Statistical trait name	Trait type	Panel	GWAS Catalog Accession Number	Download
Relative count	B cell	IgD+ %B cell	3756	BC_Trait1	Relative count	B cell	GCST90001391	http://ftp.ebi.ac.uk/pub/databases/gwas/summary_statistics/GCST90001001-GCST90002000/GCST90001391/GCST90001391_buildGRCh37.tsv.gz
Absolute count	B cell	IgD+ CD38br AC	3754	BC_Trait10	Absolute count	B cell	GCST90001392	http://ftp.ebi.ac.uk/pub/databases/gwas/summary_statistics/GCST90001001-GCST90002000/GCST90001392/GCST90001392_buildGRCh37.tsv.gz
Relative count	B cell	IgD+ CD38dim %B cell	3755	BC_Trait11	Relative count	B cell	GCST90001393	http://ftp.ebi.ac.uk/pub/databases/gwas/summary_statistics/GCST90001001-GCST90002000/GCST90001393/GCST90001393_buildGRCh37.tsv.gz
Absolute count	B cell	IgD+ CD38dim AC	3754	BC_Trait12	Absolute count	B cell	GCST90001394	http://ftp.ebi.ac.uk/pub/databases/gwas/summary_statistics/GCST90001001-GCST90002000/GCST90001394/GCST90001394_buildGRCh37.tsv.gz
Relative count	B cell	IgD+ CD38- %B cell	3755	BC_Trait13	Relative count	B cell	GCST90001395	http://ftp.ebi.ac.uk/pub/databases/gwas/summary_statistics/GCST90001001-GCST90002000/GCST90001395/GCST90001395_buildGRCh37.tsv.gz
Absolute count	B cell	IgD+ CD38- AC	3754	BC_Trait14	Absolute count	B cell	GCST90001396	http://ftp.ebi.ac.uk/pub/databases/gwas/summary_statistics/GCST90001001-GCST90002000/GCST90001396/GCST90001396_buildGRCh37.tsv.gz
Relative count	B cell	Unsw mem %B cell	3755	BC_Trait17	Relative count	B cell	GCST90001397	http://ftp.ebi.ac.uk/pub/databases/gwas/summary_statistics/GCST90001001-GCST90002000/GCST90001397/GCST90001397_buildGRCh37.tsv.gz
Absolute count	B cell	Unsw mem AC	3754	BC_Trait18	Absolute count	B cell	GCST90001398	http://ftp.ebi.ac.uk/pub/databases/gwas/summary_statistics/GCST90001001-GCST90002000/GCST90001398/GCST90001398_buildGRCh37.tsv.gz
Relative count	B cell	IgD- CD27- %B cell	3755	BC_Trait19	Relative count	B cell	GCST90001399	http://ftp.ebi.ac.uk/pub/databases/gwas/summary_statistics/GCST90001001-GCST90002000/GCST90001399/GCST90001399_buildGRCh37.tsv.gz
Absolute count	B cell	IgD+ AC	3755	BC_Trait2	Absolute count	B cell	GCST90001400	http://ftp.ebi.ac.uk/pub/databases/gwas/summary_statistics/GCST90001001-GCST90002000/GCST90001400/GCST90001400_buildGRCh37.tsv.gz
Absolute count	B cell	IgD- CD27- AC	3754	BC_Trait20	Absolute count	B cell	GCST90001401	http://ftp.ebi.ac.uk/pub/databases/gwas/summary_statistics/GCST90001001-GCST90002000/GCST90001401/GCST90001401_buildGRCh37.tsv.gz
Relative count	B cell	Sw mem %B cell	3755	BC_Trait21	Relative count	B cell	GCST90001402	http://ftp.ebi.ac.uk/pub/databases/gwas/summary_statistics/GCST90001001-GCST90002000/GCST90001402/GCST90001402_buildGRCh37.tsv.gz
Absolute count	B cell	Sw mem AC	3754	BC_Trait22	Absolute count	B cell	GCST90001403	http://ftp.ebi.ac.uk/pub/databases/gwas/summary_statistics/GCST90001001-GCST90002000/GCST90001403/GCST90001403_buildGRCh37.tsv.gz
Relative count	B cell	PB/PC %B cell	3756	BC_Trait23	Relative count	B cell	GCST90001404	http://ftp.ebi.ac.uk/pub/databases/gwas/summary_statistics/GCST90001001-GCST90002000/GCST90001404/GCST90001404_buildGRCh37.tsv.gz
Absolute count	B cell	PB/PC AC	3755	BC_Trait24	Absolute count	B cell	GCST90001405	http://ftp.ebi.ac.uk/pub/databases/gwas/summary_statistics/GCST90001001-GCST90002000/GCST90001405/GCST90001405_buildGRCh37.tsv.gz
Relative count	B cell	Memory B cell %B cell	3755	BC_Trait25	Relative count	B cell	GCST90001406	http://ftp.ebi.ac.uk/pub/databases/gwas/summary_statistics/GCST90001001-GCST90002000/GCST90001406/GCST90001406_buildGRCh37.tsv.gz
Absolute count	B cell	Memory B cell AC	3754	BC_Trait26	Absolute count	B cell	GCST90001407	http://ftp.ebi.ac.uk/pub/databases/gwas/summary_statistics/GCST90001001-GCST90002000/GCST90001407/GCST90001407_buildGRCh37.tsv.gz
Relative count	B cell	Naive-mature B cell %B cell	3755	BC_Trait27	Relative count	B cell	GCST90001408	http://ftp.ebi.ac.uk/pub/databases/gwas/summary_statistics/GCST90001001-GCST90002000/GCST90001408/GCST90001408_buildGRCh37.tsv.gz
Absolute count	B cell	Naive-mature B cell AC	3754	BC_Trait28	Absolute count	B cell	GCST90001409	http://ftp.ebi.ac.uk/pub/databases/gwas/summary_statistics/GCST90001001-GCST90002000/GCST90001409/GCST90001409_buildGRCh37.tsv.gz
Relative count	B cell	IgD- CD38br %B cell	3755	BC_Trait3	Relative count	B cell	GCST90001410	http://ftp.ebi.ac.uk/pub/databases/gwas/summary_statistics/GCST90001001-GCST90002000/GCST90001410/GCST90001410_buildGRCh37.tsv.gz
Relative count	B cell	IgD+ CD24+ %B cell	3755	BC_Trait31	Relative count	B cell	GCST90001411	http://ftp.ebi.ac.uk/pub/databases/gwas/summary_statistics/GCST90001001-GCST90002000/GCST90001411/GCST90001411_buildGRCh37.tsv.gz
Absolute count	B cell	IgD+ CD24+ AC	3754	BC_Trait32	Absolute count	B cell	GCST90001412	http://ftp.ebi.ac.uk/pub/databases/gwas/summary_statistics/GCST90001001-GCST90002000/GCST90001412/GCST90001412_buildGRCh37.tsv.gz
Relative count	B cell	IgD- CD24- %B cell	3755	BC_Trait33	Relative count	B cell	GCST90001413	http://ftp.ebi.ac.uk/pub/databases/gwas/summary_statistics/GCST90001001-GCST90002000/GCST90001413/GCST90001413_buildGRCh37.tsv.gz
Absolute count	B cell	IgD- CD24- AC	3754	BC_Trait34	Absolute count	B cell	GCST90001414	http://ftp.ebi.ac.uk/pub/databases/gwas/summary_statistics/GCST90001001-GCST90002000/GCST90001414/GCST90001414_buildGRCh37.tsv.gz
Relative count	B cell	IgD+ CD24- %B cell	3755	BC_Trait35	Relative count	B cell	GCST90001415	http://ftp.ebi.ac.uk/pub/databases/gwas/summary_statistics/GCST90001001-GCST90002000/GCST90001415/GCST90001415_buildGRCh37.tsv.gz
Absolute count	B cell	IgD+ CD24- AC	3754	BC_Trait36	Absolute count	B cell	GCST90001416	http://ftp.ebi.ac.uk/pub/databases/gwas/summary_statistics/GCST90001001-GCST90002000/GCST90001416/GCST90001416_buildGRCh37.tsv.gz
Relative count	B cell	CD24+ CD27+ %B cell	3755	BC_Trait37	Relative count	B cell	GCST90001417	http://ftp.ebi.ac.uk/pub/databases/gwas/summary_statistics/GCST90001001-GCST90002000/GCST90001417/GCST90001417_buildGRCh37.tsv.gz
Absolute count	B cell	CD24+ CD27+ AC	3754	BC_Trait38	Absolute count	B cell	GCST90001418	http://ftp.ebi.ac.uk/pub/databases/gwas/summary_statistics/GCST90001001-GCST90002000/GCST90001418/GCST90001418_buildGRCh37.tsv.gz
Relative count	B cell	CD20- %B cell	3756	BC_Trait39	Relative count	B cell	GCST90001419	http://ftp.ebi.ac.uk/pub/databases/gwas/summary_statistics/GCST90001001-GCST90002000/GCST90001419/GCST90001419_buildGRCh37.tsv.gz
Absolute count	B cell	IgD- CD38br AC	3754	BC_Trait4	Absolute count	B cell	GCST90001420	http://ftp.ebi.ac.uk/pub/databases/gwas/summary_statistics/GCST90001001-GCST90002000/GCST90001420/GCST90001420_buildGRCh37.tsv.gz
Absolute count	B cell	CD20- AC	3755	BC_Trait40	Absolute count	B cell	GCST90001421	http://ftp.ebi.ac.uk/pub/databases/gwas/summary_statistics/GCST90001001-GCST90002000/GCST90001421/GCST90001421_buildGRCh37.tsv.gz
Relative count	B cell	CD20- CD38- %B cell	3757	BC_Trait43	Relative count	B cell	GCST90001422	http://ftp.ebi.ac.uk/pub/databases/gwas/summary_statistics/GCST90001001-GCST90002000/GCST90001422/GCST90001422_buildGRCh37.tsv.gz
Absolute count	B cell	CD20- CD38- AC	3756	BC_Trait44	Absolute count	B cell	GCST90001423	http://ftp.ebi.ac.uk/pub/databases/gwas/summary_statistics/GCST90001001-GCST90002000/GCST90001423/GCST90001423_buildGRCh37.tsv.gz
Relative count	B cell	IgD+ %Lymphocyte	3755	BC_Trait46	Relative count	B cell	GCST90001424	http://ftp.ebi.ac.uk/pub/databases/gwas/summary_statistics/GCST90001001-GCST90002000/GCST90001424/GCST90001424_buildGRCh37.tsv.gz
Relative count	B cell	IgD- CD38br %lymphocyte	3754	BC_Trait47	Relative count	B cell	GCST90001425	http://ftp.ebi.ac.uk/pub/databases/gwas/summary_statistics/GCST90001001-GCST90002000/GCST90001425/GCST90001425_buildGRCh37.tsv.gz
Relative count	B cell	IgD- CD38dim %lymphocyte	3754	BC_Trait48	Relative count	B cell	GCST90001426	http://ftp.ebi.ac.uk/pub/databases/gwas/summary_statistics/GCST90001001-GCST90002000/GCST90001426/GCST90001426_buildGRCh37.tsv.gz
Relative count	B cell	IgD- CD38- %lymphocyte	3754	BC_Trait49	Relative count	B cell	GCST90001427	http://ftp.ebi.ac.uk/pub/databases/gwas/summary_statistics/GCST90001001-GCST90002000/GCST90001427/GCST90001427_buildGRCh37.tsv.gz
Relative count	B cell	IgD- CD38dim %B cell	3755	BC_Trait5	Relative count	B cell	GCST90001428	http://ftp.ebi.ac.uk/pub/databases/gwas/summary_statistics/GCST90001001-GCST90002000/GCST90001428/GCST90001428_buildGRCh37.tsv.gz
Relative count	B cell	IgD+ CD38br %lymphocyte	3754	BC_Trait50	Relative count	B cell	GCST90001429	http://ftp.ebi.ac.uk/pub/databases/gwas/summary_statistics/GCST90001001-GCST90002000/GCST90001429/GCST90001429_buildGRCh37.tsv.gz
Relative count	B cell	IgD+ CD38dim %lymphocyte	3754	BC_Trait51	Relative count	B cell	GCST90001430	http://ftp.ebi.ac.uk/pub/databases/gwas/summary_statistics/GCST90001001-GCST90002000/GCST90001430/GCST90001430_buildGRCh37.tsv.gz
Relative count	B cell	IgD+ CD38- %lymphocyte	3754	BC_Trait52	Relative count	B cell	GCST90001431	http://ftp.ebi.ac.uk/pub/databases/gwas/summary_statistics/GCST90001001-GCST90002000/GCST90001431/GCST90001431_buildGRCh37.tsv.gz
Relative count	B cell	Unsw Mem %lymphocyte	3754	BC_Trait54	Relative count	B cell	GCST90001432	http://ftp.ebi.ac.uk/pub/databases/gwas/summary_statistics/GCST90001001-GCST90002000/GCST90001432/GCST90001432_buildGRCh37.tsv.gz
Relative count	B cell	IgD- CD27- %lymphocyte	3754	BC_Trait55	Relative count	B cell	GCST90001433	http://ftp.ebi.ac.uk/pub/databases/gwas/summary_statistics/GCST90001001-GCST90002000/GCST90001433/GCST90001433_buildGRCh37.tsv.gz
Relative count	B cell	Sw mem %lymphocyte	3754	BC_Trait56	Relative count	B cell	GCST90001434	http://ftp.ebi.ac.uk/pub/databases/gwas/summary_statistics/GCST90001001-GCST90002000/GCST90001434/GCST90001434_buildGRCh37.tsv.gz
Relative count	B cell	PB/PC %lymphocyte	3755	BC_Trait57	Relative count	B cell	GCST90001435	http://ftp.ebi.ac.uk/pub/databases/gwas/summary_statistics/GCST90001001-GCST90002000/GCST90001435/GCST90001435_buildGRCh37.tsv.gz
Relative count	B cell	Memory B cell %lymphocyte	3754	BC_Trait58	Relative count	B cell	GCST90001436	http://ftp.ebi.ac.uk/pub/databases/gwas/summary_statistics/GCST90001001-GCST90002000/GCST90001436/GCST90001436_buildGRCh37.tsv.gz
Relative count	B cell	Naive-mature B cell %lymphocyte	3754	BC_Trait59	Relative count	B cell	GCST90001437	http://ftp.ebi.ac.uk/pub/databases/gwas/summary_statistics/GCST90001001-GCST90002000/GCST90001437/GCST90001437_buildGRCh37.tsv.gz
Absolute count	B cell	IgD- CD38dim AC	3754	BC_Trait6	Absolute count	B cell	GCST90001438	http://ftp.ebi.ac.uk/pub/databases/gwas/summary_statistics/GCST90001001-GCST90002000/GCST90001438/GCST90001438_buildGRCh37.tsv.gz
Relative count	B cell	IgD+ CD24+ %lymphocyte	3754	BC_Trait61	Relative count	B cell	GCST90001439	http://ftp.ebi.ac.uk/pub/databases/gwas/summary_statistics/GCST90001001-GCST90002000/GCST90001439/GCST90001439_buildGRCh37.tsv.gz
Relative count	B cell	IgD- CD24- %lymphocyte	3754	BC_Trait62	Relative count	B cell	GCST90001440	http://ftp.ebi.ac.uk/pub/databases/gwas/summary_statistics/GCST90001001-GCST90002000/GCST90001440/GCST90001440_buildGRCh37.tsv.gz
Relative count	B cell	IgD+ CD24- %lymphocyte	3754	BC_Trait63	Relative count	B cell	GCST90001441	http://ftp.ebi.ac.uk/pub/databases/gwas/summary_statistics/GCST90001001-GCST90002000/GCST90001441/GCST90001441_buildGRCh37.tsv.gz
Relative count	B cell	CD24+ CD27+ %lymphocyte	3754	BC_Trait64	Relative count	B cell	GCST90001442	http://ftp.ebi.ac.uk/pub/databases/gwas/summary_statistics/GCST90001001-GCST90002000/GCST90001442/GCST90001442_buildGRCh37.tsv.gz
Relative count	B cell	CD20- %lymphocyte	3755	BC_Trait65	Relative count	B cell	GCST90001443	http://ftp.ebi.ac.uk/pub/databases/gwas/summary_statistics/GCST90001001-GCST90002000/GCST90001443/GCST90001443_buildGRCh37.tsv.gz
Relative count	B cell	CD20- CD38- %lymphocyte	3756	BC_Trait67	Relative count	B cell	GCST90001444	http://ftp.ebi.ac.uk/pub/databases/gwas/summary_statistics/GCST90001001-GCST90002000/GCST90001444/GCST90001444_buildGRCh37.tsv.gz
Relative count	B cell	IgD- CD38- %B cell	3755	BC_Trait7	Relative count	B cell	GCST90001445	http://ftp.ebi.ac.uk/pub/databases/gwas/summary_statistics/GCST90001001-GCST90002000/GCST90001445/GCST90001445_buildGRCh37.tsv.gz
Absolute count	B cell	IgD- CD38- AC	3754	BC_Trait8	Absolute count	B cell	GCST90001446	http://ftp.ebi.ac.uk/pub/databases/gwas/summary_statistics/GCST90001001-GCST90002000/GCST90001446/GCST90001446_buildGRCh37.tsv.gz
Relative count	B cell	IgD+ CD38br %B cell	3755	BC_Trait9	Relative count	B cell	GCST90001447	http://ftp.ebi.ac.uk/pub/databases/gwas/summary_statistics/GCST90001001-GCST90002000/GCST90001447/GCST90001447_buildGRCh37.tsv.gz
Absolute count	cDC	CD11c+ monocyte AC	3020	DC_Trait524	Absolute count	cDC	GCST90001448	http://ftp.ebi.ac.uk/pub/databases/gwas/summary_statistics/GCST90001001-GCST90002000/GCST90001448/GCST90001448_buildGRCh37.tsv.gz
Relative count	cDC	CD11c+ monocyte %monocyte	3043	DC_Trait525	Relative count	cDC	GCST90001449	http://ftp.ebi.ac.uk/pub/databases/gwas/summary_statistics/GCST90001001-GCST90002000/GCST90001449/GCST90001449_buildGRCh37.tsv.gz
Absolute count	cDC	CD62L- monocyte AC	3019	DC_Trait526	Absolute count	cDC	GCST90001450	http://ftp.ebi.ac.uk/pub/databases/gwas/summary_statistics/GCST90001001-GCST90002000/GCST90001450/GCST90001450_buildGRCh37.tsv.gz
Relative count	cDC	CD62L- monocyte %monocyte	3042	DC_Trait527	Relative count	cDC	GCST90001451	http://ftp.ebi.ac.uk/pub/databases/gwas/summary_statistics/GCST90001001-GCST90002000/GCST90001451/GCST90001451_buildGRCh37.tsv.gz
Absolute count	cDC	CD11c+ CD62L- monocyte AC	3017	DC_Trait530	Absolute count	cDC	GCST90001452	http://ftp.ebi.ac.uk/pub/databases/gwas/summary_statistics/GCST90001001-GCST90002000/GCST90001452/GCST90001452_buildGRCh37.tsv.gz
Relative count	cDC	CD11c+ CD62L- monocyte %monocyte	3040	DC_Trait531	Relative count	cDC	GCST90001453	http://ftp.ebi.ac.uk/pub/databases/gwas/summary_statistics/GCST90001001-GCST90002000/GCST90001453/GCST90001453_buildGRCh37.tsv.gz
Absolute count	cDC	CD62L- HLA DR++ monocyte AC	3018	DC_Trait532	Absolute count	cDC	GCST90001454	http://ftp.ebi.ac.uk/pub/databases/gwas/summary_statistics/GCST90001001-GCST90002000/GCST90001454/GCST90001454_buildGRCh37.tsv.gz
Relative count	cDC	CD62L- HLA DR++ monocyte %monocyte	3041	DC_Trait533	Relative count	cDC	GCST90001455	http://ftp.ebi.ac.uk/pub/databases/gwas/summary_statistics/GCST90001001-GCST90002000/GCST90001455/GCST90001455_buildGRCh37.tsv.gz
Absolute count	cDC	CD11c+ HLA DR++ monocyte AC	3019	DC_Trait534	Absolute count	cDC	GCST90001456	http://ftp.ebi.ac.uk/pub/databases/gwas/summary_statistics/GCST90001001-GCST90002000/GCST90001456/GCST90001456_buildGRCh37.tsv.gz
Relative count	cDC	CD11c+ HLA DR++ monocyte %monocyte	3042	DC_Trait535	Relative count	cDC	GCST90001457	http://ftp.ebi.ac.uk/pub/databases/gwas/summary_statistics/GCST90001001-GCST90002000/GCST90001457/GCST90001457_buildGRCh37.tsv.gz
Absolute count	cDC	Myeloid DC AC	3387	f_DC_Trait502	Absolute count	cDC	GCST90001458	http://ftp.ebi.ac.uk/pub/databases/gwas/summary_statistics/GCST90001001-GCST90002000/GCST90001458/GCST90001458_buildGRCh37.tsv.gz
Relative count	cDC	Myeloid DC %DC	3410	f_DC_Trait503	Relative count	cDC	GCST90001459	http://ftp.ebi.ac.uk/pub/databases/gwas/summary_statistics/GCST90001001-GCST90002000/GCST90001459/GCST90001459_buildGRCh37.tsv.gz
Absolute count	cDC	Plasmacytoid DC AC	3374	f_DC_Trait504	Absolute count	cDC	GCST90001460	http://ftp.ebi.ac.uk/pub/databases/gwas/summary_statistics/GCST90001001-GCST90002000/GCST90001460/GCST90001460_buildGRCh37.tsv.gz
Absolute count	cDC	DC AC	3374	f_DC_Trait505	Absolute count	cDC	GCST90001461	http://ftp.ebi.ac.uk/pub/databases/gwas/summary_statistics/GCST90001001-GCST90002000/GCST90001461/GCST90001461_buildGRCh37.tsv.gz
Absolute count	cDC	CD62L- DC AC	3387	f_DC_Trait508	Absolute count	cDC	GCST90001462	http://ftp.ebi.ac.uk/pub/databases/gwas/summary_statistics/GCST90001001-GCST90002000/GCST90001462/GCST90001462_buildGRCh37.tsv.gz
Relative count	cDC	CD62L- DC %DC	3410	f_DC_Trait509	Relative count	cDC	GCST90001463	http://ftp.ebi.ac.uk/pub/databases/gwas/summary_statistics/GCST90001001-GCST90002000/GCST90001463/GCST90001463_buildGRCh37.tsv.gz
Absolute count	cDC	CD86+ myeloid DC AC	3387	f_DC_Trait512	Absolute count	cDC	GCST90001464	http://ftp.ebi.ac.uk/pub/databases/gwas/summary_statistics/GCST90001001-GCST90002000/GCST90001464/GCST90001464_buildGRCh37.tsv.gz
Relative count	cDC	CD86+ myeloid DC %DC	3410	f_DC_Trait513	Relative count	cDC	GCST90001465	http://ftp.ebi.ac.uk/pub/databases/gwas/summary_statistics/GCST90001001-GCST90002000/GCST90001465/GCST90001465_buildGRCh37.tsv.gz
Absolute count	cDC	CD86+ plasmacytoid DC AC	3374	f_DC_Trait514	Absolute count	cDC	GCST90001466	http://ftp.ebi.ac.uk/pub/databases/gwas/summary_statistics/GCST90001001-GCST90002000/GCST90001466/GCST90001466_buildGRCh37.tsv.gz
Relative count	cDC	CD86+ plasmacytoid DC %DC	3410	f_DC_Trait515	Relative count	cDC	GCST90001467	http://ftp.ebi.ac.uk/pub/databases/gwas/summary_statistics/GCST90001001-GCST90002000/GCST90001467/GCST90001467_buildGRCh37.tsv.gz
Absolute count	cDC	CD62L- myeloid DC AC	3387	f_DC_Trait516	Absolute count	cDC	GCST90001468	http://ftp.ebi.ac.uk/pub/databases/gwas/summary_statistics/GCST90001001-GCST90002000/GCST90001468/GCST90001468_buildGRCh37.tsv.gz
Relative count	cDC	CD62L- myeloid DC %DC	3410	f_DC_Trait517	Relative count	cDC	GCST90001469	http://ftp.ebi.ac.uk/pub/databases/gwas/summary_statistics/GCST90001001-GCST90002000/GCST90001469/GCST90001469_buildGRCh37.tsv.gz
Absolute count	cDC	CD62L- plasmacytoid DC AC	3374	f_DC_Trait518	Absolute count	cDC	GCST90001470	http://ftp.ebi.ac.uk/pub/databases/gwas/summary_statistics/GCST90001001-GCST90002000/GCST90001470/GCST90001470_buildGRCh37.tsv.gz
Relative count	cDC	CD62L- plasmacytoid DC %DC	3410	f_DC_Trait519	Relative count	cDC	GCST90001471	http://ftp.ebi.ac.uk/pub/databases/gwas/summary_statistics/GCST90001001-GCST90002000/GCST90001471/GCST90001471_buildGRCh37.tsv.gz
Absolute count	cDC	CD62L- CD86+ myeloid DC AC	3387	f_DC_Trait520	Absolute count	cDC	GCST90001472	http://ftp.ebi.ac.uk/pub/databases/gwas/summary_statistics/GCST90001001-GCST90002000/GCST90001472/GCST90001472_buildGRCh37.tsv.gz
Relative count	cDC	CD62L- CD86+ myeloid DC %DC	3410	f_DC_Trait521	Relative count	cDC	GCST90001473	http://ftp.ebi.ac.uk/pub/databases/gwas/summary_statistics/GCST90001001-GCST90002000/GCST90001473/GCST90001473_buildGRCh37.tsv.gz
Relative count	cDC	Plasmacytoid DC %DC	3410	f_DC_Trait522	Relative count	cDC	GCST90001474	http://ftp.ebi.ac.uk/pub/databases/gwas/summary_statistics/GCST90001001-GCST90002000/GCST90001474/GCST90001474_buildGRCh37.tsv.gz
Relative count	TBNK	HLA DR++ monocyte %monocyte	3595	f_MONO_Trait503	Relative count	TBNK	GCST90001475	http://ftp.ebi.ac.uk/pub/databases/gwas/summary_statistics/GCST90001001-GCST90002000/GCST90001475/GCST90001475_buildGRCh37.tsv.gz
Relative count	TBNK	HLA DR++ monocyte %leukocyte	3595	f_MONO_Trait504	Relative count	TBNK	GCST90001476	http://ftp.ebi.ac.uk/pub/databases/gwas/summary_statistics/GCST90001001-GCST90002000/GCST90001476/GCST90001476_buildGRCh37.tsv.gz
Absolute count	TBNK	HLA DR++ monocyte AC	3579	f_MONO_Trait505	Absolute count	TBNK	GCST90001477	http://ftp.ebi.ac.uk/pub/databases/gwas/summary_statistics/GCST90001001-GCST90002000/GCST90001477/GCST90001477_buildGRCh37.tsv.gz
Relative count	Treg	CD4 Treg %CD4	3437	f_Treg_Trait501	Relative count	Treg	GCST90001478	http://ftp.ebi.ac.uk/pub/databases/gwas/summary_statistics/GCST90001001-GCST90002000/GCST90001478/GCST90001478_buildGRCh37.tsv.gz
Relative count	Treg	CD4 Treg %T cell	3437	f_Treg_Trait502	Relative count	Treg	GCST90001479	http://ftp.ebi.ac.uk/pub/databases/gwas/summary_statistics/GCST90001001-GCST90002000/GCST90001479/GCST90001479_buildGRCh37.tsv.gz
Absolute count	Treg	Resting Treg AC	3405	f_Treg_Trait503	Absolute count	Treg	GCST90001480	http://ftp.ebi.ac.uk/pub/databases/gwas/summary_statistics/GCST90001001-GCST90002000/GCST90001480/GCST90001480_buildGRCh37.tsv.gz
Relative count	Treg	Resting Treg % CD4 Treg	3437	f_Treg_Trait504	Relative count	Treg	GCST90001481	http://ftp.ebi.ac.uk/pub/databases/gwas/summary_statistics/GCST90001001-GCST90002000/GCST90001481/GCST90001481_buildGRCh37.tsv.gz
Relative count	Treg	Resting Treg %CD4	3437	f_Treg_Trait505	Relative count	Treg	GCST90001482	http://ftp.ebi.ac.uk/pub/databases/gwas/summary_statistics/GCST90001001-GCST90002000/GCST90001482/GCST90001482_buildGRCh37.tsv.gz
Absolute count	Treg	CD39+ resting Treg AC	3405	f_Treg_Trait506	Absolute count	Treg	GCST90001483	http://ftp.ebi.ac.uk/pub/databases/gwas/summary_statistics/GCST90001001-GCST90002000/GCST90001483/GCST90001483_buildGRCh37.tsv.gz
Relative count	Treg	CD39+ resting Treg %resting Treg	3437	f_Treg_Trait507	Relative count	Treg	GCST90001484	http://ftp.ebi.ac.uk/pub/databases/gwas/summary_statistics/GCST90001001-GCST90002000/GCST90001484/GCST90001484_buildGRCh37.tsv.gz
Relative count	Treg	CD39+ resting Treg % CD4 Treg	3437	f_Treg_Trait508	Relative count	Treg	GCST90001485	http://ftp.ebi.ac.uk/pub/databases/gwas/summary_statistics/GCST90001001-GCST90002000/GCST90001485/GCST90001485_buildGRCh37.tsv.gz
Absolute count	Treg	Activated Treg AC	3405	f_Treg_Trait509	Absolute count	Treg	GCST90001486	http://ftp.ebi.ac.uk/pub/databases/gwas/summary_statistics/GCST90001001-GCST90002000/GCST90001486/GCST90001486_buildGRCh37.tsv.gz
Relative count	Treg	Activated Treg %CD4 Treg	3437	f_Treg_Trait510	Relative count	Treg	GCST90001487	http://ftp.ebi.ac.uk/pub/databases/gwas/summary_statistics/GCST90001001-GCST90002000/GCST90001487/GCST90001487_buildGRCh37.tsv.gz
Relative count	Treg	Activated Treg %CD4	3437	f_Treg_Trait511	Relative count	Treg	GCST90001488	http://ftp.ebi.ac.uk/pub/databases/gwas/summary_statistics/GCST90001001-GCST90002000/GCST90001488/GCST90001488_buildGRCh37.tsv.gz
Absolute count	Treg	CD39+ activated Treg AC	3405	f_Treg_Trait512	Absolute count	Treg	GCST90001489	http://ftp.ebi.ac.uk/pub/databases/gwas/summary_statistics/GCST90001001-GCST90002000/GCST90001489/GCST90001489_buildGRCh37.tsv.gz
Relative count	Treg	CD39+ activated Treg %activated Treg	3437	f_Treg_Trait513	Relative count	Treg	GCST90001490	http://ftp.ebi.ac.uk/pub/databases/gwas/summary_statistics/GCST90001001-GCST90002000/GCST90001490/GCST90001490_buildGRCh37.tsv.gz
Relative count	Treg	CD39+ activated Treg %CD4 Treg	3437	f_Treg_Trait514	Relative count	Treg	GCST90001491	http://ftp.ebi.ac.uk/pub/databases/gwas/summary_statistics/GCST90001001-GCST90002000/GCST90001491/GCST90001491_buildGRCh37.tsv.gz
Absolute count	Treg	Secreting Treg AC	3405	f_Treg_Trait515	Absolute count	Treg	GCST90001492	http://ftp.ebi.ac.uk/pub/databases/gwas/summary_statistics/GCST90001001-GCST90002000/GCST90001492/GCST90001492_buildGRCh37.tsv.gz
Relative count	Treg	Secreting Treg % CD4 Treg	3437	f_Treg_Trait516	Relative count	Treg	GCST90001493	http://ftp.ebi.ac.uk/pub/databases/gwas/summary_statistics/GCST90001001-GCST90002000/GCST90001493/GCST90001493_buildGRCh37.tsv.gz
Relative count	Treg	Secreting Treg %CD4	3437	f_Treg_Trait517	Relative count	Treg	GCST90001494	http://ftp.ebi.ac.uk/pub/databases/gwas/summary_statistics/GCST90001001-GCST90002000/GCST90001494/GCST90001494_buildGRCh37.tsv.gz
Absolute count	Treg	CD39+ secreting Treg AC	3405	f_Treg_Trait518	Absolute count	Treg	GCST90001495	http://ftp.ebi.ac.uk/pub/databases/gwas/summary_statistics/GCST90001001-GCST90002000/GCST90001495/GCST90001495_buildGRCh37.tsv.gz
Relative count	Treg	CD39+ secreting Treg %secreting Treg	3437	f_Treg_Trait519	Relative count	Treg	GCST90001496	http://ftp.ebi.ac.uk/pub/databases/gwas/summary_statistics/GCST90001001-GCST90002000/GCST90001496/GCST90001496_buildGRCh37.tsv.gz
Relative count	Treg	CD39+ secreting Treg %CD4 Treg	3437	f_Treg_Trait520	Relative count	Treg	GCST90001497	http://ftp.ebi.ac.uk/pub/databases/gwas/summary_statistics/GCST90001001-GCST90002000/GCST90001497/GCST90001497_buildGRCh37.tsv.gz
Absolute count	Treg	Activated & resting Treg AC	3405	f_Treg_Trait521	Absolute count	Treg	GCST90001498	http://ftp.ebi.ac.uk/pub/databases/gwas/summary_statistics/GCST90001001-GCST90002000/GCST90001498/GCST90001498_buildGRCh37.tsv.gz
Relative count	Treg	Activated & resting Treg % CD4 Treg	3437	f_Treg_Trait522	Relative count	Treg	GCST90001499	http://ftp.ebi.ac.uk/pub/databases/gwas/summary_statistics/GCST90001001-GCST90002000/GCST90001499/GCST90001499_buildGRCh37.tsv.gz
Relative count	Treg	Activated & resting Treg %CD4+	3437	f_Treg_Trait523	Relative count	Treg	GCST90001500	http://ftp.ebi.ac.uk/pub/databases/gwas/summary_statistics/GCST90001001-GCST90002000/GCST90001500/GCST90001500_buildGRCh37.tsv.gz
Absolute count	Treg	Activated & secreting Treg AC	3405	f_Treg_Trait527	Absolute count	Treg	GCST90001501	http://ftp.ebi.ac.uk/pub/databases/gwas/summary_statistics/GCST90001001-GCST90002000/GCST90001501/GCST90001501_buildGRCh37.tsv.gz
Relative count	Treg	Activated & secreting Treg %CD4 Treg	3437	f_Treg_Trait528	Relative count	Treg	GCST90001502	http://ftp.ebi.ac.uk/pub/databases/gwas/summary_statistics/GCST90001001-GCST90002000/GCST90001502/GCST90001502_buildGRCh37.tsv.gz
Relative count	Treg	Activated & secreting Treg %CD4+	3437	f_Treg_Trait529	Relative count	Treg	GCST90001503	http://ftp.ebi.ac.uk/pub/databases/gwas/summary_statistics/GCST90001001-GCST90002000/GCST90001503/GCST90001503_buildGRCh37.tsv.gz
Absolute count	Treg	CD25hi AC	3405	f_Treg_Trait533	Absolute count	Treg	GCST90001504	http://ftp.ebi.ac.uk/pub/databases/gwas/summary_statistics/GCST90001001-GCST90002000/GCST90001504/GCST90001504_buildGRCh37.tsv.gz
Relative count	Treg	CD25hi %CD4+	3437	f_Treg_Trait534	Relative count	Treg	GCST90001505	http://ftp.ebi.ac.uk/pub/databases/gwas/summary_statistics/GCST90001001-GCST90002000/GCST90001505/GCST90001505_buildGRCh37.tsv.gz
Relative count	Treg	CD25hi %T cell	3437	f_Treg_Trait535	Relative count	Treg	GCST90001506	http://ftp.ebi.ac.uk/pub/databases/gwas/summary_statistics/GCST90001001-GCST90002000/GCST90001506/GCST90001506_buildGRCh37.tsv.gz
Absolute count	Treg	CD25hi CD45RA+ CD4 not Treg AC	3405	f_Treg_Trait536	Absolute count	Treg	GCST90001507	http://ftp.ebi.ac.uk/pub/databases/gwas/summary_statistics/GCST90001001-GCST90002000/GCST90001507/GCST90001507_buildGRCh37.tsv.gz
Relative count	Treg	CD25hi CD45RA+ CD4 not Treg %CD4+	3437	f_Treg_Trait537	Relative count	Treg	GCST90001508	http://ftp.ebi.ac.uk/pub/databases/gwas/summary_statistics/GCST90001001-GCST90002000/GCST90001508/GCST90001508_buildGRCh37.tsv.gz
Relative count	Treg	CD25hi CD45RA+ CD4 not Treg %T cell	3437	f_Treg_Trait538	Relative count	Treg	GCST90001509	http://ftp.ebi.ac.uk/pub/databases/gwas/summary_statistics/GCST90001001-GCST90002000/GCST90001509/GCST90001509_buildGRCh37.tsv.gz
Absolute count	Treg	CD25hi CD45RA- CD4 not Treg AC	3405	f_Treg_Trait539	Absolute count	Treg	GCST90001510	http://ftp.ebi.ac.uk/pub/databases/gwas/summary_statistics/GCST90001001-GCST90002000/GCST90001510/GCST90001510_buildGRCh37.tsv.gz
Relative count	Treg	CD25hi CD45RA- CD4 not Treg %CD4+	3437	f_Treg_Trait540	Relative count	Treg	GCST90001511	http://ftp.ebi.ac.uk/pub/databases/gwas/summary_statistics/GCST90001001-GCST90002000/GCST90001511/GCST90001511_buildGRCh37.tsv.gz
Relative count	Treg	CD25hi CD45RA- CD4 not Treg %T cell	3437	f_Treg_Trait541	Relative count	Treg	GCST90001512	http://ftp.ebi.ac.uk/pub/databases/gwas/summary_statistics/GCST90001001-GCST90002000/GCST90001512/GCST90001512_buildGRCh37.tsv.gz
Absolute count	Treg	CD4 Treg AC	3405	f_Treg_Trait542	Absolute count	Treg	GCST90001513	http://ftp.ebi.ac.uk/pub/databases/gwas/summary_statistics/GCST90001001-GCST90002000/GCST90001513/GCST90001513_buildGRCh37.tsv.gz
Absolute count	Myeloid cell	HSC AC	1930	MDSC_Trait1	Absolute count	Myeloid cell	GCST90001514	http://ftp.ebi.ac.uk/pub/databases/gwas/summary_statistics/GCST90001001-GCST90002000/GCST90001514/GCST90001514_buildGRCh37.tsv.gz
Absolute count	Myeloid cell	Im MDSC AC	1929	MDSC_Trait10	Absolute count	Myeloid cell	GCST90001515	http://ftp.ebi.ac.uk/pub/databases/gwas/summary_statistics/GCST90001001-GCST90002000/GCST90001515/GCST90001515_buildGRCh37.tsv.gz
Relative count	Myeloid cell	Im MDSC %CD33dim HLA DR- CD66b-	1929	MDSC_Trait11	Relative count	Myeloid cell	GCST90001516	http://ftp.ebi.ac.uk/pub/databases/gwas/summary_statistics/GCST90001001-GCST90002000/GCST90001516/GCST90001516_buildGRCh37.tsv.gz
Absolute count	Myeloid cell	CD33br HLA DR+ AC	1930	MDSC_Trait12	Absolute count	Myeloid cell	GCST90001517	http://ftp.ebi.ac.uk/pub/databases/gwas/summary_statistics/GCST90001001-GCST90002000/GCST90001517/GCST90001517_buildGRCh37.tsv.gz
Absolute count	Myeloid cell	CD33br HLA DR+ CD14- AC	1930	MDSC_Trait13	Absolute count	Myeloid cell	GCST90001518	http://ftp.ebi.ac.uk/pub/databases/gwas/summary_statistics/GCST90001001-GCST90002000/GCST90001518/GCST90001518_buildGRCh37.tsv.gz
Relative count	Myeloid cell	CD33br HLA DR+ CD14- %CD33br HLA DR+	1930	MDSC_Trait14	Relative count	Myeloid cell	GCST90001519	http://ftp.ebi.ac.uk/pub/databases/gwas/summary_statistics/GCST90001001-GCST90002000/GCST90001519/GCST90001519_buildGRCh37.tsv.gz
Absolute count	Myeloid cell	CD33br HLA DR+ CD14dim AC	1930	MDSC_Trait15	Absolute count	Myeloid cell	GCST90001520	http://ftp.ebi.ac.uk/pub/databases/gwas/summary_statistics/GCST90001001-GCST90002000/GCST90001520/GCST90001520_buildGRCh37.tsv.gz
Relative count	Myeloid cell	CD33br HLA DR+ CD14dim %CD33br HLA DR+	1930	MDSC_Trait16	Relative count	Myeloid cell	GCST90001521	http://ftp.ebi.ac.uk/pub/databases/gwas/summary_statistics/GCST90001001-GCST90002000/GCST90001521/GCST90001521_buildGRCh37.tsv.gz
Absolute count	Myeloid cell	CD33- HLA DR- AC	1930	MDSC_Trait22	Absolute count	Myeloid cell	GCST90001522	http://ftp.ebi.ac.uk/pub/databases/gwas/summary_statistics/GCST90001001-GCST90002000/GCST90001522/GCST90001522_buildGRCh37.tsv.gz
Absolute count	Myeloid cell	CD33- HLA DR+ AC	1930	MDSC_Trait23	Absolute count	Myeloid cell	GCST90001523	http://ftp.ebi.ac.uk/pub/databases/gwas/summary_statistics/GCST90001001-GCST90002000/GCST90001523/GCST90001523_buildGRCh37.tsv.gz
Absolute count	Myeloid cell	Gr MDSC AC	1928	MDSC_Trait24	Absolute count	Myeloid cell	GCST90001524	http://ftp.ebi.ac.uk/pub/databases/gwas/summary_statistics/GCST90001001-GCST90002000/GCST90001524/GCST90001524_buildGRCh37.tsv.gz
Absolute count	Myeloid cell	CD33dim HLA DR+ CD11b+ AC	1930	MDSC_Trait25	Absolute count	Myeloid cell	GCST90001525	http://ftp.ebi.ac.uk/pub/databases/gwas/summary_statistics/GCST90001001-GCST90002000/GCST90001525/GCST90001525_buildGRCh37.tsv.gz
Relative count	Myeloid cell	CD33dim HLA DR+ CD11b+ %CD33dim HLA DR+	1930	MDSC_Trait26	Relative count	Myeloid cell	GCST90001526	http://ftp.ebi.ac.uk/pub/databases/gwas/summary_statistics/GCST90001001-GCST90002000/GCST90001526/GCST90001526_buildGRCh37.tsv.gz
Absolute count	Myeloid cell	CD33dim HLA DR+ CD11b- AC	1930	MDSC_Trait27	Absolute count	Myeloid cell	GCST90001527	http://ftp.ebi.ac.uk/pub/databases/gwas/summary_statistics/GCST90001001-GCST90002000/GCST90001527/GCST90001527_buildGRCh37.tsv.gz
Relative count	Myeloid cell	CD33dim HLA DR+ CD11b- %CD33dim HLA DR+	1930	MDSC_Trait28	Relative count	Myeloid cell	GCST90001528	http://ftp.ebi.ac.uk/pub/databases/gwas/summary_statistics/GCST90001001-GCST90002000/GCST90001528/GCST90001528_buildGRCh37.tsv.gz
Absolute count	Myeloid cell	CD66b++ myeloid cell AC	1930	MDSC_Trait3	Absolute count	Myeloid cell	GCST90001529	http://ftp.ebi.ac.uk/pub/databases/gwas/summary_statistics/GCST90001001-GCST90002000/GCST90001529/GCST90001529_buildGRCh37.tsv.gz
Absolute count	Myeloid cell	Mo MDSC AC	1927	MDSC_Trait4	Absolute count	Myeloid cell	GCST90001530	http://ftp.ebi.ac.uk/pub/databases/gwas/summary_statistics/GCST90001001-GCST90002000/GCST90001530/GCST90001530_buildGRCh37.tsv.gz
Absolute count	Myeloid cell	CD33dim HLA DR- AC	1874	MDSC_Trait5	Absolute count	Myeloid cell	GCST90001531	http://ftp.ebi.ac.uk/pub/databases/gwas/summary_statistics/GCST90001001-GCST90002000/GCST90001531/GCST90001531_buildGRCh37.tsv.gz
Absolute count	Myeloid cell	Basophil AC	1929	MDSC_Trait8	Absolute count	Myeloid cell	GCST90001532	http://ftp.ebi.ac.uk/pub/databases/gwas/summary_statistics/GCST90001001-GCST90002000/GCST90001532/GCST90001532_buildGRCh37.tsv.gz
Relative count	Myeloid cell	Basophil %CD33dim HLA DR- CD66b-	1929	MDSC_Trait9	Relative count	Myeloid cell	GCST90001533	http://ftp.ebi.ac.uk/pub/databases/gwas/summary_statistics/GCST90001001-GCST90002000/GCST90001533/GCST90001533_buildGRCh37.tsv.gz
Absolute count	Maturation stages of T cell	CD45RA- CD4+ AC	3395	MT_ry_Trait514	Absolute count	Maturation stages of T cell	GCST90001534	http://ftp.ebi.ac.uk/pub/databases/gwas/summary_statistics/GCST90001001-GCST90002000/GCST90001534/GCST90001534_buildGRCh37.tsv.gz
Relative count	Maturation stages of T cell	CD45RA- CD4+ %CD4+	3427	MT_ry_Trait515	Relative count	Maturation stages of T cell	GCST90001535	http://ftp.ebi.ac.uk/pub/databases/gwas/summary_statistics/GCST90001001-GCST90002000/GCST90001535/GCST90001535_buildGRCh37.tsv.gz
Relative count	Maturation stages of T cell	CD45RA- CD4+ %T cell	3427	MT_ry_Trait516	Relative count	Maturation stages of T cell	GCST90001536	http://ftp.ebi.ac.uk/pub/databases/gwas/summary_statistics/GCST90001001-GCST90002000/GCST90001536/GCST90001536_buildGRCh37.tsv.gz
Absolute count	Maturation stages of T cell	CM CD4+ AC	3395	MT_Trait503	Absolute count	Maturation stages of T cell	GCST90001537	http://ftp.ebi.ac.uk/pub/databases/gwas/summary_statistics/GCST90001001-GCST90002000/GCST90001537/GCST90001537_buildGRCh37.tsv.gz
Relative count	Maturation stages of T cell	CM CD4+ %CD4+	3427	MT_Trait504	Relative count	Maturation stages of T cell	GCST90001538	http://ftp.ebi.ac.uk/pub/databases/gwas/summary_statistics/GCST90001001-GCST90002000/GCST90001538/GCST90001538_buildGRCh37.tsv.gz
Relative count	Maturation stages of T cell	CM CD4+ %T cell	3427	MT_Trait505	Relative count	Maturation stages of T cell	GCST90001539	http://ftp.ebi.ac.uk/pub/databases/gwas/summary_statistics/GCST90001001-GCST90002000/GCST90001539/GCST90001539_buildGRCh37.tsv.gz
Absolute count	Maturation stages of T cell	Naive CD4+ AC	3395	MT_Trait506	Absolute count	Maturation stages of T cell	GCST90001540	http://ftp.ebi.ac.uk/pub/databases/gwas/summary_statistics/GCST90001001-GCST90002000/GCST90001540/GCST90001540_buildGRCh37.tsv.gz
Relative count	Maturation stages of T cell	Naive CD4+ %CD4+	3427	MT_Trait507	Relative count	Maturation stages of T cell	GCST90001541	http://ftp.ebi.ac.uk/pub/databases/gwas/summary_statistics/GCST90001001-GCST90002000/GCST90001541/GCST90001541_buildGRCh37.tsv.gz
Absolute count	Maturation stages of T cell	EM CD4+ AC	3395	MT_Trait508	Absolute count	Maturation stages of T cell	GCST90001542	http://ftp.ebi.ac.uk/pub/databases/gwas/summary_statistics/GCST90001001-GCST90002000/GCST90001542/GCST90001542_buildGRCh37.tsv.gz
Relative count	Maturation stages of T cell	EM CD4+ %CD4+	3427	MT_Trait509	Relative count	Maturation stages of T cell	GCST90001543	http://ftp.ebi.ac.uk/pub/databases/gwas/summary_statistics/GCST90001001-GCST90002000/GCST90001543/GCST90001543_buildGRCh37.tsv.gz
Relative count	Maturation stages of T cell	EM CD4+ %T cell	3427	MT_Trait510	Relative count	Maturation stages of T cell	GCST90001544	http://ftp.ebi.ac.uk/pub/databases/gwas/summary_statistics/GCST90001001-GCST90002000/GCST90001544/GCST90001544_buildGRCh37.tsv.gz
Absolute count	Maturation stages of T cell	TD CD4+ AC	3395	MT_Trait511	Absolute count	Maturation stages of T cell	GCST90001545	http://ftp.ebi.ac.uk/pub/databases/gwas/summary_statistics/GCST90001001-GCST90002000/GCST90001545/GCST90001545_buildGRCh37.tsv.gz
Relative count	Maturation stages of T cell	TD CD4+ %CD4+	3427	MT_Trait512	Relative count	Maturation stages of T cell	GCST90001546	http://ftp.ebi.ac.uk/pub/databases/gwas/summary_statistics/GCST90001001-GCST90002000/GCST90001546/GCST90001546_buildGRCh37.tsv.gz
Relative count	Maturation stages of T cell	TD CD4+ %T cell	3427	MT_Trait513	Relative count	Maturation stages of T cell	GCST90001547	http://ftp.ebi.ac.uk/pub/databases/gwas/summary_statistics/GCST90001001-GCST90002000/GCST90001547/GCST90001547_buildGRCh37.tsv.gz
Absolute count	Maturation stages of T cell	CM CD8br AC	3395	MT_Trait522	Absolute count	Maturation stages of T cell	GCST90001548	http://ftp.ebi.ac.uk/pub/databases/gwas/summary_statistics/GCST90001001-GCST90002000/GCST90001548/GCST90001548_buildGRCh37.tsv.gz
Relative count	Maturation stages of T cell	CM CD8br %CD8br	3427	MT_Trait523	Relative count	Maturation stages of T cell	GCST90001549	http://ftp.ebi.ac.uk/pub/databases/gwas/summary_statistics/GCST90001001-GCST90002000/GCST90001549/GCST90001549_buildGRCh37.tsv.gz
Relative count	Maturation stages of T cell	CM CD8br %T cell	3427	MT_Trait524	Relative count	Maturation stages of T cell	GCST90001550	http://ftp.ebi.ac.uk/pub/databases/gwas/summary_statistics/GCST90001001-GCST90002000/GCST90001550/GCST90001550_buildGRCh37.tsv.gz
Absolute count	Maturation stages of T cell	Naive CD8br AC	3395	MT_Trait525	Absolute count	Maturation stages of T cell	GCST90001551	http://ftp.ebi.ac.uk/pub/databases/gwas/summary_statistics/GCST90001001-GCST90002000/GCST90001551/GCST90001551_buildGRCh37.tsv.gz
Relative count	Maturation stages of T cell	Naive CD8br %CD8br	3427	MT_Trait526	Relative count	Maturation stages of T cell	GCST90001552	http://ftp.ebi.ac.uk/pub/databases/gwas/summary_statistics/GCST90001001-GCST90002000/GCST90001552/GCST90001552_buildGRCh37.tsv.gz
Relative count	Maturation stages of T cell	Naive CD8br %T cell	3427	MT_Trait527	Relative count	Maturation stages of T cell	GCST90001553	http://ftp.ebi.ac.uk/pub/databases/gwas/summary_statistics/GCST90001001-GCST90002000/GCST90001553/GCST90001553_buildGRCh37.tsv.gz
Absolute count	Maturation stages of T cell	EM CD8br AC	3395	MT_Trait528	Absolute count	Maturation stages of T cell	GCST90001554	http://ftp.ebi.ac.uk/pub/databases/gwas/summary_statistics/GCST90001001-GCST90002000/GCST90001554/GCST90001554_buildGRCh37.tsv.gz
Relative count	Maturation stages of T cell	EM CD8br %CD8br	3427	MT_Trait529	Relative count	Maturation stages of T cell	GCST90001555	http://ftp.ebi.ac.uk/pub/databases/gwas/summary_statistics/GCST90001001-GCST90002000/GCST90001555/GCST90001555_buildGRCh37.tsv.gz
Relative count	Maturation stages of T cell	EM CD8br %T cell	3427	MT_Trait530	Relative count	Maturation stages of T cell	GCST90001556	http://ftp.ebi.ac.uk/pub/databases/gwas/summary_statistics/GCST90001001-GCST90002000/GCST90001556/GCST90001556_buildGRCh37.tsv.gz
Absolute count	Maturation stages of T cell	TD CD8br AC	3395	MT_Trait531	Absolute count	Maturation stages of T cell	GCST90001557	http://ftp.ebi.ac.uk/pub/databases/gwas/summary_statistics/GCST90001001-GCST90002000/GCST90001557/GCST90001557_buildGRCh37.tsv.gz
Relative count	Maturation stages of T cell	TD CD8br %CD8br	3427	MT_Trait532	Relative count	Maturation stages of T cell	GCST90001558	http://ftp.ebi.ac.uk/pub/databases/gwas/summary_statistics/GCST90001001-GCST90002000/GCST90001558/GCST90001558_buildGRCh37.tsv.gz
Relative count	Maturation stages of T cell	TD CD8br %T cell	3427	MT_Trait533	Relative count	Maturation stages of T cell	GCST90001559	http://ftp.ebi.ac.uk/pub/databases/gwas/summary_statistics/GCST90001001-GCST90002000/GCST90001559/GCST90001559_buildGRCh37.tsv.gz
Absolute count	Maturation stages of T cell	CD45RA+ CD8br AC	3395	MT_Trait537	Absolute count	Maturation stages of T cell	GCST90001560	http://ftp.ebi.ac.uk/pub/databases/gwas/summary_statistics/GCST90001001-GCST90002000/GCST90001560/GCST90001560_buildGRCh37.tsv.gz
Relative count	Maturation stages of T cell	CD45RA+ CD8br %CD8br	3427	MT_Trait538	Relative count	Maturation stages of T cell	GCST90001561	http://ftp.ebi.ac.uk/pub/databases/gwas/summary_statistics/GCST90001001-GCST90002000/GCST90001561/GCST90001561_buildGRCh37.tsv.gz
Relative count	Maturation stages of T cell	CD45RA+ CD8br %T cell	3427	MT_Trait539	Relative count	Maturation stages of T cell	GCST90001562	http://ftp.ebi.ac.uk/pub/databases/gwas/summary_statistics/GCST90001001-GCST90002000/GCST90001562/GCST90001562_buildGRCh37.tsv.gz
Absolute count	Maturation stages of T cell	CM DN (CD4-CD8-) AC	3395	MT_Trait542	Absolute count	Maturation stages of T cell	GCST90001563	http://ftp.ebi.ac.uk/pub/databases/gwas/summary_statistics/GCST90001001-GCST90002000/GCST90001563/GCST90001563_buildGRCh37.tsv.gz
Relative count	Maturation stages of T cell	CM DN (CD4-CD8-) %DN	3427	MT_Trait543	Relative count	Maturation stages of T cell	GCST90001564	http://ftp.ebi.ac.uk/pub/databases/gwas/summary_statistics/GCST90001001-GCST90002000/GCST90001564/GCST90001564_buildGRCh37.tsv.gz
Relative count	Maturation stages of T cell	CM DN (CD4-CD8-) %T cell	3427	MT_Trait544	Relative count	Maturation stages of T cell	GCST90001565	http://ftp.ebi.ac.uk/pub/databases/gwas/summary_statistics/GCST90001001-GCST90002000/GCST90001565/GCST90001565_buildGRCh37.tsv.gz
Absolute count	Maturation stages of T cell	Naive DN (CD4-CD8-) AC	3395	MT_Trait545	Absolute count	Maturation stages of T cell	GCST90001566	http://ftp.ebi.ac.uk/pub/databases/gwas/summary_statistics/GCST90001001-GCST90002000/GCST90001566/GCST90001566_buildGRCh37.tsv.gz
Relative count	Maturation stages of T cell	Naive DN (CD4-CD8-) %DN	3427	MT_Trait546	Relative count	Maturation stages of T cell	GCST90001567	http://ftp.ebi.ac.uk/pub/databases/gwas/summary_statistics/GCST90001001-GCST90002000/GCST90001567/GCST90001567_buildGRCh37.tsv.gz
Relative count	Maturation stages of T cell	Naive DN (CD4-CD8-) %T cell	3427	MT_Trait547	Relative count	Maturation stages of T cell	GCST90001568	http://ftp.ebi.ac.uk/pub/databases/gwas/summary_statistics/GCST90001001-GCST90002000/GCST90001568/GCST90001568_buildGRCh37.tsv.gz
Absolute count	Maturation stages of T cell	EM DN (CD4-CD8-) AC	3395	MT_Trait548	Absolute count	Maturation stages of T cell	GCST90001569	http://ftp.ebi.ac.uk/pub/databases/gwas/summary_statistics/GCST90001001-GCST90002000/GCST90001569/GCST90001569_buildGRCh37.tsv.gz
Relative count	Maturation stages of T cell	EM DN (CD4-CD8-) %DN	3427	MT_Trait549	Relative count	Maturation stages of T cell	GCST90001570	http://ftp.ebi.ac.uk/pub/databases/gwas/summary_statistics/GCST90001001-GCST90002000/GCST90001570/GCST90001570_buildGRCh37.tsv.gz
Relative count	Maturation stages of T cell	EM DN (CD4-CD8-) %T cell	3427	MT_Trait550	Relative count	Maturation stages of T cell	GCST90001571	http://ftp.ebi.ac.uk/pub/databases/gwas/summary_statistics/GCST90001001-GCST90002000/GCST90001571/GCST90001571_buildGRCh37.tsv.gz
Absolute count	Maturation stages of T cell	TD DN (CD4-CD8-) AC	3395	MT_Trait551	Absolute count	Maturation stages of T cell	GCST90001572	http://ftp.ebi.ac.uk/pub/databases/gwas/summary_statistics/GCST90001001-GCST90002000/GCST90001572/GCST90001572_buildGRCh37.tsv.gz
Relative count	Maturation stages of T cell	TD DN (CD4-CD8-) %DN	3427	MT_Trait552	Relative count	Maturation stages of T cell	GCST90001573	http://ftp.ebi.ac.uk/pub/databases/gwas/summary_statistics/GCST90001001-GCST90002000/GCST90001573/GCST90001573_buildGRCh37.tsv.gz
Relative count	Maturation stages of T cell	TD DN (CD4-CD8-) %T cell	3427	MT_Trait553	Relative count	Maturation stages of T cell	GCST90001574	http://ftp.ebi.ac.uk/pub/databases/gwas/summary_statistics/GCST90001001-GCST90002000/GCST90001574/GCST90001574_buildGRCh37.tsv.gz
Relative count	Maturation stages of T cell	Naive CD4+ %T cell	3427	MT_Trait560	Relative count	Maturation stages of T cell	GCST90001575	http://ftp.ebi.ac.uk/pub/databases/gwas/summary_statistics/GCST90001001-GCST90002000/GCST90001575/GCST90001575_buildGRCh37.tsv.gz
Relative count	B cell	Transitional %B cell	3755	N_BC_Trait3	Relative count	B cell	GCST90001576	http://ftp.ebi.ac.uk/pub/databases/gwas/summary_statistics/GCST90001001-GCST90002000/GCST90001576/GCST90001576_buildGRCh37.tsv.gz
Absolute count	B cell	Transitional AC	3754	N_BC_Trait4	Absolute count	B cell	GCST90001577	http://ftp.ebi.ac.uk/pub/databases/gwas/summary_statistics/GCST90001001-GCST90002000/GCST90001577/GCST90001577_buildGRCh37.tsv.gz
Relative count	B cell	Transitional %lymphocyte	3754	N_BC_Trait6	Relative count	B cell	GCST90001578	http://ftp.ebi.ac.uk/pub/databases/gwas/summary_statistics/GCST90001001-GCST90002000/GCST90001578/GCST90001578_buildGRCh37.tsv.gz
Absolute count	Monocyte	CD14- CD16+ monocyte AC	3727	N_MONO_Trait501	Absolute count	Monocyte	GCST90001579	http://ftp.ebi.ac.uk/pub/databases/gwas/summary_statistics/GCST90001001-GCST90002000/GCST90001579/GCST90001579_buildGRCh37.tsv.gz
Absolute count	Monocyte	CD14+ CD16+ monocyte AC	3727	N_MONO_Trait503	Absolute count	Monocyte	GCST90001580	http://ftp.ebi.ac.uk/pub/databases/gwas/summary_statistics/GCST90001001-GCST90002000/GCST90001580/GCST90001580_buildGRCh37.tsv.gz
Absolute count	Monocyte	CD14- CD16- AC	3727	N_MONO_Trait505	Absolute count	Monocyte	GCST90001581	http://ftp.ebi.ac.uk/pub/databases/gwas/summary_statistics/GCST90001001-GCST90002000/GCST90001581/GCST90001581_buildGRCh37.tsv.gz
Absolute count	Monocyte	CD14+ CD16- monocyte AC	3727	N_MONO_Trait507	Absolute count	Monocyte	GCST90001582	http://ftp.ebi.ac.uk/pub/databases/gwas/summary_statistics/GCST90001001-GCST90002000/GCST90001582/GCST90001582_buildGRCh37.tsv.gz
Absolute count	Monocyte	Monocyte AC	3727	N_MONO_Trait513	Absolute count	Monocyte	GCST90001583	http://ftp.ebi.ac.uk/pub/databases/gwas/summary_statistics/GCST90001001-GCST90002000/GCST90001583/GCST90001583_buildGRCh37.tsv.gz
Relative count	Monocyte	CD14- CD16+ monocyte %monocyte	3727	N_MONO_Trait514	Relative count	Monocyte	GCST90001584	http://ftp.ebi.ac.uk/pub/databases/gwas/summary_statistics/GCST90001001-GCST90002000/GCST90001584/GCST90001584_buildGRCh37.tsv.gz
Relative count	Monocyte	CD14+ CD16+ monocyte %monocyte	3727	N_MONO_Trait515	Relative count	Monocyte	GCST90001585	http://ftp.ebi.ac.uk/pub/databases/gwas/summary_statistics/GCST90001001-GCST90002000/GCST90001585/GCST90001585_buildGRCh37.tsv.gz
Relative count	Monocyte	CD14+ CD16- monocyte %monocyte	3727	N_MONO_Trait516	Relative count	Monocyte	GCST90001586	http://ftp.ebi.ac.uk/pub/databases/gwas/summary_statistics/GCST90001001-GCST90002000/GCST90001586/GCST90001586_buildGRCh37.tsv.gz
Relative count	Monocyte	CD16+ monocyte %monocyte	3727	N_MONO_Trait517	Relative count	Monocyte	GCST90001587	http://ftp.ebi.ac.uk/pub/databases/gwas/summary_statistics/GCST90001001-GCST90002000/GCST90001587/GCST90001587_buildGRCh37.tsv.gz
Relative count	TBNK	T/B	3728	RATIO_CD3_B	Relative count	TBNK	GCST90001588	http://ftp.ebi.ac.uk/pub/databases/gwas/summary_statistics/GCST90001001-GCST90002000/GCST90001588/GCST90001588_buildGRCh37.tsv.gz
Relative count	TBNK	CD4/CD8br	3728	RATIO_CD4_CD8B	Relative count	TBNK	GCST90001589	http://ftp.ebi.ac.uk/pub/databases/gwas/summary_statistics/GCST90001001-GCST90002000/GCST90001589/GCST90001589_buildGRCh37.tsv.gz
Absolute count	TBNK	CD4+ AC	3652	TB_ry_Trait512	Absolute count	TBNK	GCST90001590	http://ftp.ebi.ac.uk/pub/databases/gwas/summary_statistics/GCST90001001-GCST90002000/GCST90001590/GCST90001590_buildGRCh37.tsv.gz
Relative count	TBNK	CD4+ %T cell	3668	TB_ry_Trait513	Relative count	TBNK	GCST90001591	http://ftp.ebi.ac.uk/pub/databases/gwas/summary_statistics/GCST90001001-GCST90002000/GCST90001591/GCST90001591_buildGRCh37.tsv.gz
Absolute count	TBNK	CD8br AC	3652	TB_ry_Trait515	Absolute count	TBNK	GCST90001592	http://ftp.ebi.ac.uk/pub/databases/gwas/summary_statistics/GCST90001001-GCST90002000/GCST90001592/GCST90001592_buildGRCh37.tsv.gz
Relative count	TBNK	CD8br %T cell	3668	TB_ry_Trait516	Relative count	TBNK	GCST90001593	http://ftp.ebi.ac.uk/pub/databases/gwas/summary_statistics/GCST90001001-GCST90002000/GCST90001593/GCST90001593_buildGRCh37.tsv.gz
Absolute count	TBNK	DP (CD4+CD8+) AC	3652	TB_ry_Trait518	Absolute count	TBNK	GCST90001594	http://ftp.ebi.ac.uk/pub/databases/gwas/summary_statistics/GCST90001001-GCST90002000/GCST90001594/GCST90001594_buildGRCh37.tsv.gz
Relative count	TBNK	DP (CD4+CD8+) %T cell	3668	TB_ry_Trait519	Relative count	TBNK	GCST90001595	http://ftp.ebi.ac.uk/pub/databases/gwas/summary_statistics/GCST90001001-GCST90002000/GCST90001595/GCST90001595_buildGRCh37.tsv.gz
Absolute count	TBNK	CD8dim AC	3652	TB_ry_Trait524	Absolute count	TBNK	GCST90001596	http://ftp.ebi.ac.uk/pub/databases/gwas/summary_statistics/GCST90001001-GCST90002000/GCST90001596/GCST90001596_buildGRCh37.tsv.gz
Relative count	TBNK	CD8dim %T cell	3668	TB_ry_Trait525	Relative count	TBNK	GCST90001597	http://ftp.ebi.ac.uk/pub/databases/gwas/summary_statistics/GCST90001001-GCST90002000/GCST90001597/GCST90001597_buildGRCh37.tsv.gz
Absolute count	TBNK	DN (CD4-CD8-) AC	3652	TB_ry_Trait527	Absolute count	TBNK	GCST90001598	http://ftp.ebi.ac.uk/pub/databases/gwas/summary_statistics/GCST90001001-GCST90002000/GCST90001598/GCST90001598_buildGRCh37.tsv.gz
Relative count	TBNK	DN (CD4-CD8-) %T cell	3668	TB_ry_Trait528	Relative count	TBNK	GCST90001599	http://ftp.ebi.ac.uk/pub/databases/gwas/summary_statistics/GCST90001001-GCST90002000/GCST90001599/GCST90001599_buildGRCh37.tsv.gz
Absolute count	TBNK	Leukocyte AC	3653	TB_Trait501	Absolute count	TBNK	GCST90001600	http://ftp.ebi.ac.uk/pub/databases/gwas/summary_statistics/GCST90001001-GCST90002000/GCST90001600/GCST90001600_buildGRCh37.tsv.gz
Absolute count	TBNK	Lymphocyte AC	3653	TB_Trait507	Absolute count	TBNK	GCST90001601	http://ftp.ebi.ac.uk/pub/databases/gwas/summary_statistics/GCST90001001-GCST90002000/GCST90001601/GCST90001601_buildGRCh37.tsv.gz
Relative count	TBNK	Lymphocyte %leukocyte	3669	TB_Trait508	Relative count	TBNK	GCST90001602	http://ftp.ebi.ac.uk/pub/databases/gwas/summary_statistics/GCST90001001-GCST90002000/GCST90001602/GCST90001602_buildGRCh37.tsv.gz
Absolute count	TBNK	T cell AC	3653	TB_Trait509	Absolute count	TBNK	GCST90001603	http://ftp.ebi.ac.uk/pub/databases/gwas/summary_statistics/GCST90001001-GCST90002000/GCST90001603/GCST90001603_buildGRCh37.tsv.gz
Relative count	TBNK	T cell %lymphocyte	3669	TB_Trait510	Relative count	TBNK	GCST90001604	http://ftp.ebi.ac.uk/pub/databases/gwas/summary_statistics/GCST90001001-GCST90002000/GCST90001604/GCST90001604_buildGRCh37.tsv.gz
Relative count	TBNK	T cell %leukocyte	3669	TB_Trait511	Relative count	TBNK	GCST90001605	http://ftp.ebi.ac.uk/pub/databases/gwas/summary_statistics/GCST90001001-GCST90002000/GCST90001605/GCST90001605_buildGRCh37.tsv.gz
Relative count	TBNK	CD4+ %leukocyte	3668	TB_Trait514	Relative count	TBNK	GCST90001606	http://ftp.ebi.ac.uk/pub/databases/gwas/summary_statistics/GCST90001001-GCST90002000/GCST90001606/GCST90001606_buildGRCh37.tsv.gz
Relative count	TBNK	CD8br %leukocyte	3668	TB_Trait517	Relative count	TBNK	GCST90001607	http://ftp.ebi.ac.uk/pub/databases/gwas/summary_statistics/GCST90001001-GCST90002000/GCST90001607/GCST90001607_buildGRCh37.tsv.gz
Relative count	TBNK	DP (CD4+CD8+) %leukocyte	3668	TB_Trait520	Relative count	TBNK	GCST90001608	http://ftp.ebi.ac.uk/pub/databases/gwas/summary_statistics/GCST90001001-GCST90002000/GCST90001608/GCST90001608_buildGRCh37.tsv.gz
Absolute count	TBNK	CD4+ CD8dim AC	3652	TB_Trait521	Absolute count	TBNK	GCST90001609	http://ftp.ebi.ac.uk/pub/databases/gwas/summary_statistics/GCST90001001-GCST90002000/GCST90001609/GCST90001609_buildGRCh37.tsv.gz
Relative count	TBNK	CD4+ CD8dim %lymphocyte	3668	TB_Trait522	Relative count	TBNK	GCST90001610	http://ftp.ebi.ac.uk/pub/databases/gwas/summary_statistics/GCST90001001-GCST90002000/GCST90001610/GCST90001610_buildGRCh37.tsv.gz
Relative count	TBNK	CD4+ CD8dim %leukocyte	3668	TB_Trait523	Relative count	TBNK	GCST90001611	http://ftp.ebi.ac.uk/pub/databases/gwas/summary_statistics/GCST90001001-GCST90002000/GCST90001611/GCST90001611_buildGRCh37.tsv.gz
Relative count	TBNK	CD8dim %leukocyte	3668	TB_Trait526	Relative count	TBNK	GCST90001612	http://ftp.ebi.ac.uk/pub/databases/gwas/summary_statistics/GCST90001001-GCST90002000/GCST90001612/GCST90001612_buildGRCh37.tsv.gz
Relative count	TBNK	DN (CD4-CD8-) %leukocyte	3668	TB_Trait529	Relative count	TBNK	GCST90001613	http://ftp.ebi.ac.uk/pub/databases/gwas/summary_statistics/GCST90001001-GCST90002000/GCST90001613/GCST90001613_buildGRCh37.tsv.gz
Relative count	TBNK	CD8br and CD8dim %leukocyte	3668	TB_Trait532	Relative count	TBNK	GCST90001614	http://ftp.ebi.ac.uk/pub/databases/gwas/summary_statistics/GCST90001001-GCST90002000/GCST90001614/GCST90001614_buildGRCh37.tsv.gz
Absolute count	TBNK	TCRgd AC	3650	TB_Trait533	Absolute count	TBNK	GCST90001615	http://ftp.ebi.ac.uk/pub/databases/gwas/summary_statistics/GCST90001001-GCST90002000/GCST90001615/GCST90001615_buildGRCh37.tsv.gz
Relative count	TBNK	TCRgd %T cell	3666	TB_Trait534	Relative count	TBNK	GCST90001616	http://ftp.ebi.ac.uk/pub/databases/gwas/summary_statistics/GCST90001001-GCST90002000/GCST90001616/GCST90001616_buildGRCh37.tsv.gz
Relative count	TBNK	TCRgd %lymphocyte	3666	TB_Trait535	Relative count	TBNK	GCST90001617	http://ftp.ebi.ac.uk/pub/databases/gwas/summary_statistics/GCST90001001-GCST90002000/GCST90001617/GCST90001617_buildGRCh37.tsv.gz
Absolute count	TBNK	HLA DR+ T cell AC	3580	TB_Trait536	Absolute count	TBNK	GCST90001618	http://ftp.ebi.ac.uk/pub/databases/gwas/summary_statistics/GCST90001001-GCST90002000/GCST90001618/GCST90001618_buildGRCh37.tsv.gz
Relative count	TBNK	HLA DR+ T cell%T cell	3596	TB_Trait537	Relative count	TBNK	GCST90001619	http://ftp.ebi.ac.uk/pub/databases/gwas/summary_statistics/GCST90001001-GCST90002000/GCST90001619/GCST90001619_buildGRCh37.tsv.gz
Relative count	TBNK	HLA DR+ T cell%lymphocyte	3596	TB_Trait538	Relative count	TBNK	GCST90001620	http://ftp.ebi.ac.uk/pub/databases/gwas/summary_statistics/GCST90001001-GCST90002000/GCST90001620/GCST90001620_buildGRCh37.tsv.gz
Absolute count	TBNK	NKT AC	3653	TB_Trait539	Absolute count	TBNK	GCST90001621	http://ftp.ebi.ac.uk/pub/databases/gwas/summary_statistics/GCST90001001-GCST90002000/GCST90001621/GCST90001621_buildGRCh37.tsv.gz
Relative count	TBNK	NKT %T cell	3669	TB_Trait540	Relative count	TBNK	GCST90001622	http://ftp.ebi.ac.uk/pub/databases/gwas/summary_statistics/GCST90001001-GCST90002000/GCST90001622/GCST90001622_buildGRCh37.tsv.gz
Relative count	TBNK	NKT %lymphocyte	3669	TB_Trait541	Relative count	TBNK	GCST90001623	http://ftp.ebi.ac.uk/pub/databases/gwas/summary_statistics/GCST90001001-GCST90002000/GCST90001623/GCST90001623_buildGRCh37.tsv.gz
Absolute count	TBNK	HLA DR+ CD4+ AC	3579	TB_Trait542	Absolute count	TBNK	GCST90001624	http://ftp.ebi.ac.uk/pub/databases/gwas/summary_statistics/GCST90001001-GCST90002000/GCST90001624/GCST90001624_buildGRCh37.tsv.gz
Relative count	TBNK	HLA DR+ CD4+ %T cell	3595	TB_Trait543	Relative count	TBNK	GCST90001625	http://ftp.ebi.ac.uk/pub/databases/gwas/summary_statistics/GCST90001001-GCST90002000/GCST90001625/GCST90001625_buildGRCh37.tsv.gz
Relative count	TBNK	HLA DR+ CD4+ %lymphocyte	3595	TB_Trait544	Relative count	TBNK	GCST90001626	http://ftp.ebi.ac.uk/pub/databases/gwas/summary_statistics/GCST90001001-GCST90002000/GCST90001626/GCST90001626_buildGRCh37.tsv.gz
Absolute count	TBNK	HLA DR+ CD8br AC	3579	TB_Trait545	Absolute count	TBNK	GCST90001627	http://ftp.ebi.ac.uk/pub/databases/gwas/summary_statistics/GCST90001001-GCST90002000/GCST90001627/GCST90001627_buildGRCh37.tsv.gz
Relative count	TBNK	HLA DR+ CD8br %T cell	3595	TB_Trait546	Relative count	TBNK	GCST90001628	http://ftp.ebi.ac.uk/pub/databases/gwas/summary_statistics/GCST90001001-GCST90002000/GCST90001628/GCST90001628_buildGRCh37.tsv.gz
Relative count	TBNK	HLA DR+ CD8br %lymphocyte	3595	TB_Trait547	Relative count	TBNK	GCST90001629	http://ftp.ebi.ac.uk/pub/databases/gwas/summary_statistics/GCST90001001-GCST90002000/GCST90001629/GCST90001629_buildGRCh37.tsv.gz
Absolute count	TBNK	CD8br NKT AC	3652	TB_Trait548	Absolute count	TBNK	GCST90001630	http://ftp.ebi.ac.uk/pub/databases/gwas/summary_statistics/GCST90001001-GCST90002000/GCST90001630/GCST90001630_buildGRCh37.tsv.gz
Relative count	TBNK	CD8br NKT %T cell	3668	TB_Trait549	Relative count	TBNK	GCST90001631	http://ftp.ebi.ac.uk/pub/databases/gwas/summary_statistics/GCST90001001-GCST90002000/GCST90001631/GCST90001631_buildGRCh37.tsv.gz
Relative count	TBNK	CD8br NKT %lymphocyte	3668	TB_Trait550	Relative count	TBNK	GCST90001632	http://ftp.ebi.ac.uk/pub/databases/gwas/summary_statistics/GCST90001001-GCST90002000/GCST90001632/GCST90001632_buildGRCh37.tsv.gz
Absolute count	TBNK	CD8dim NKT AC	3652	TB_Trait551	Absolute count	TBNK	GCST90001633	http://ftp.ebi.ac.uk/pub/databases/gwas/summary_statistics/GCST90001001-GCST90002000/GCST90001633/GCST90001633_buildGRCh37.tsv.gz
Relative count	TBNK	CD8dim NKT %T cell	3668	TB_Trait552	Relative count	TBNK	GCST90001634	http://ftp.ebi.ac.uk/pub/databases/gwas/summary_statistics/GCST90001001-GCST90002000/GCST90001634/GCST90001634_buildGRCh37.tsv.gz
Relative count	TBNK	CD8dim NKT %lymphocyte	3668	TB_Trait553	Relative count	TBNK	GCST90001635	http://ftp.ebi.ac.uk/pub/databases/gwas/summary_statistics/GCST90001001-GCST90002000/GCST90001635/GCST90001635_buildGRCh37.tsv.gz
Absolute count	TBNK	DN (CD4-CD8-) NKT AC	3652	TB_Trait554	Absolute count	TBNK	GCST90001636	http://ftp.ebi.ac.uk/pub/databases/gwas/summary_statistics/GCST90001001-GCST90002000/GCST90001636/GCST90001636_buildGRCh37.tsv.gz
Relative count	TBNK	DN (CD4-CD8-) NKT %T cell	3668	TB_Trait555	Relative count	TBNK	GCST90001637	http://ftp.ebi.ac.uk/pub/databases/gwas/summary_statistics/GCST90001001-GCST90002000/GCST90001637/GCST90001637_buildGRCh37.tsv.gz
Relative count	TBNK	DN (CD4-CD8-) NKT %lymphocyte	3668	TB_Trait556	Relative count	TBNK	GCST90001638	http://ftp.ebi.ac.uk/pub/databases/gwas/summary_statistics/GCST90001001-GCST90002000/GCST90001638/GCST90001638_buildGRCh37.tsv.gz
Absolute count	TBNK	CD3- lymphocyte AC	3653	TB_Trait560	Absolute count	TBNK	GCST90001639	http://ftp.ebi.ac.uk/pub/databases/gwas/summary_statistics/GCST90001001-GCST90002000/GCST90001639/GCST90001639_buildGRCh37.tsv.gz
Relative count	TBNK	CD3- lymphocyte %lymphocyte	3669	TB_Trait561	Relative count	TBNK	GCST90001640	http://ftp.ebi.ac.uk/pub/databases/gwas/summary_statistics/GCST90001001-GCST90002000/GCST90001640/GCST90001640_buildGRCh37.tsv.gz
Relative count	TBNK	CD3- lymphocyte %leukocyte	3669	TB_Trait562	Relative count	TBNK	GCST90001641	http://ftp.ebi.ac.uk/pub/databases/gwas/summary_statistics/GCST90001001-GCST90002000/GCST90001641/GCST90001641_buildGRCh37.tsv.gz
Absolute count	TBNK	B cell AC	3653	TB_Trait563	Absolute count	TBNK	GCST90001642	http://ftp.ebi.ac.uk/pub/databases/gwas/summary_statistics/GCST90001001-GCST90002000/GCST90001642/GCST90001642_buildGRCh37.tsv.gz
Relative count	TBNK	B cell % CD3- lymphocyte	3669	TB_Trait564	Relative count	TBNK	GCST90001643	http://ftp.ebi.ac.uk/pub/databases/gwas/summary_statistics/GCST90001001-GCST90002000/GCST90001643/GCST90001643_buildGRCh37.tsv.gz
Relative count	TBNK	B cell %lymphocyte	3669	TB_Trait565	Relative count	TBNK	GCST90001644	http://ftp.ebi.ac.uk/pub/databases/gwas/summary_statistics/GCST90001001-GCST90002000/GCST90001644/GCST90001644_buildGRCh37.tsv.gz
Absolute count	TBNK	NK AC	3653	TB_Trait566	Absolute count	TBNK	GCST90001645	http://ftp.ebi.ac.uk/pub/databases/gwas/summary_statistics/GCST90001001-GCST90002000/GCST90001645/GCST90001645_buildGRCh37.tsv.gz
Relative count	TBNK	NK %CD3- lymphocyte	3669	TB_Trait567	Relative count	TBNK	GCST90001646	http://ftp.ebi.ac.uk/pub/databases/gwas/summary_statistics/GCST90001001-GCST90002000/GCST90001646/GCST90001646_buildGRCh37.tsv.gz
Relative count	TBNK	NK %lymphocyte	3669	TB_Trait568	Relative count	TBNK	GCST90001647	http://ftp.ebi.ac.uk/pub/databases/gwas/summary_statistics/GCST90001001-GCST90002000/GCST90001647/GCST90001647_buildGRCh37.tsv.gz
Absolute count	TBNK	HLA DR+ NK AC	3580	TB_Trait569	Absolute count	TBNK	GCST90001648	http://ftp.ebi.ac.uk/pub/databases/gwas/summary_statistics/GCST90001001-GCST90002000/GCST90001648/GCST90001648_buildGRCh37.tsv.gz
Relative count	TBNK	HLA DR+ NK %NK	3596	TB_Trait570	Relative count	TBNK	GCST90001649	http://ftp.ebi.ac.uk/pub/databases/gwas/summary_statistics/GCST90001001-GCST90002000/GCST90001649/GCST90001649_buildGRCh37.tsv.gz
Relative count	TBNK	HLA DR+ NK %CD3- lymphocyte	3596	TB_Trait571	Relative count	TBNK	GCST90001650	http://ftp.ebi.ac.uk/pub/databases/gwas/summary_statistics/GCST90001001-GCST90002000/GCST90001650/GCST90001650_buildGRCh37.tsv.gz
Absolute count	TBNK	Granulocyte AC	3653	TB_Trait575	Absolute count	TBNK	GCST90001651	http://ftp.ebi.ac.uk/pub/databases/gwas/summary_statistics/GCST90001001-GCST90002000/GCST90001651/GCST90001651_buildGRCh37.tsv.gz
Relative count	TBNK	Granulocyte %leukocyte	3669	TB_Trait576	Relative count	TBNK	GCST90001652	http://ftp.ebi.ac.uk/pub/databases/gwas/summary_statistics/GCST90001001-GCST90002000/GCST90001652/GCST90001652_buildGRCh37.tsv.gz
Relative count	Treg	CD28- DN (CD4-CD8-) %DN	3440	Treg_Trait505	Relative count	Treg	GCST90001653	http://ftp.ebi.ac.uk/pub/databases/gwas/summary_statistics/GCST90001001-GCST90002000/GCST90001653/GCST90001653_buildGRCh37.tsv.gz
Absolute count	Treg	CD28- DN (CD4-CD8-) AC	3408	Treg_Trait506	Absolute count	Treg	GCST90001654	http://ftp.ebi.ac.uk/pub/databases/gwas/summary_statistics/GCST90001001-GCST90002000/GCST90001654/GCST90001654_buildGRCh37.tsv.gz
Relative count	Treg	CD28+ DN (CD4-CD8-) %T cell	3440	Treg_Trait507	Relative count	Treg	GCST90001655	http://ftp.ebi.ac.uk/pub/databases/gwas/summary_statistics/GCST90001001-GCST90002000/GCST90001655/GCST90001655_buildGRCh37.tsv.gz
Relative count	Treg	CD28+ DN (CD4-CD8-) %DN	3440	Treg_Trait508	Relative count	Treg	GCST90001656	http://ftp.ebi.ac.uk/pub/databases/gwas/summary_statistics/GCST90001001-GCST90002000/GCST90001656/GCST90001656_buildGRCh37.tsv.gz
Absolute count	Treg	CD28+ DN (CD4-CD8-) AC	3408	Treg_Trait509	Absolute count	Treg	GCST90001657	http://ftp.ebi.ac.uk/pub/databases/gwas/summary_statistics/GCST90001001-GCST90002000/GCST90001657/GCST90001657_buildGRCh37.tsv.gz
Relative count	Treg	CD39+ CD4+ %T cell	3440	Treg_Trait512	Relative count	Treg	GCST90001658	http://ftp.ebi.ac.uk/pub/databases/gwas/summary_statistics/GCST90001001-GCST90002000/GCST90001658/GCST90001658_buildGRCh37.tsv.gz
Relative count	Treg	CD39+ CD4+ %CD4+	3440	Treg_Trait513	Relative count	Treg	GCST90001659	http://ftp.ebi.ac.uk/pub/databases/gwas/summary_statistics/GCST90001001-GCST90002000/GCST90001659/GCST90001659_buildGRCh37.tsv.gz
Absolute count	Treg	CD39+ CD4+ AC	3408	Treg_Trait514	Absolute count	Treg	GCST90001660	http://ftp.ebi.ac.uk/pub/databases/gwas/summary_statistics/GCST90001001-GCST90002000/GCST90001660/GCST90001660_buildGRCh37.tsv.gz
Relative count	Treg	CD28- CD8dim %T cell	3440	Treg_Trait574	Relative count	Treg	GCST90001661	http://ftp.ebi.ac.uk/pub/databases/gwas/summary_statistics/GCST90001001-GCST90002000/GCST90001661/GCST90001661_buildGRCh37.tsv.gz
Relative count	Treg	CD28- CD8dim %CD8dim	3440	Treg_Trait575	Relative count	Treg	GCST90001662	http://ftp.ebi.ac.uk/pub/databases/gwas/summary_statistics/GCST90001001-GCST90002000/GCST90001662/GCST90001662_buildGRCh37.tsv.gz
Absolute count	Treg	CD28- CD8dim AC	3408	Treg_Trait576	Absolute count	Treg	GCST90001663	http://ftp.ebi.ac.uk/pub/databases/gwas/summary_statistics/GCST90001001-GCST90002000/GCST90001663/GCST90001663_buildGRCh37.tsv.gz
Relative count	Treg	CD28+ CD45RA+ CD8dim %T cell	3440	Treg_Trait577	Relative count	Treg	GCST90001664	http://ftp.ebi.ac.uk/pub/databases/gwas/summary_statistics/GCST90001001-GCST90002000/GCST90001664/GCST90001664_buildGRCh37.tsv.gz
Relative count	Treg	CD28+ CD45RA+ CD8dim %CD8dim	3440	Treg_Trait578	Relative count	Treg	GCST90001665	http://ftp.ebi.ac.uk/pub/databases/gwas/summary_statistics/GCST90001001-GCST90002000/GCST90001665/GCST90001665_buildGRCh37.tsv.gz
Absolute count	Treg	CD28+ CD45RA+ CD8dim AC	3408	Treg_Trait579	Absolute count	Treg	GCST90001666	http://ftp.ebi.ac.uk/pub/databases/gwas/summary_statistics/GCST90001001-GCST90002000/GCST90001666/GCST90001666_buildGRCh37.tsv.gz
Relative count	Treg	CD28+ CD45RA- CD8dim %T cell	3440	Treg_Trait580	Relative count	Treg	GCST90001667	http://ftp.ebi.ac.uk/pub/databases/gwas/summary_statistics/GCST90001001-GCST90002000/GCST90001667/GCST90001667_buildGRCh37.tsv.gz
Relative count	Treg	CD28+ CD45RA- CD8dim %CD8dim	3440	Treg_Trait581	Relative count	Treg	GCST90001668	http://ftp.ebi.ac.uk/pub/databases/gwas/summary_statistics/GCST90001001-GCST90002000/GCST90001668/GCST90001668_buildGRCh37.tsv.gz
Absolute count	Treg	CD28+ CD45RA- CD8dim AC	3408	Treg_Trait582	Absolute count	Treg	GCST90001669	http://ftp.ebi.ac.uk/pub/databases/gwas/summary_statistics/GCST90001001-GCST90002000/GCST90001669/GCST90001669_buildGRCh37.tsv.gz
Relative count	Treg	CD39+ CD8br %T cell	3440	Treg_Trait585	Relative count	Treg	GCST90001670	http://ftp.ebi.ac.uk/pub/databases/gwas/summary_statistics/GCST90001001-GCST90002000/GCST90001670/GCST90001670_buildGRCh37.tsv.gz
Relative count	Treg	CD39+ CD8br %CD8br	3440	Treg_Trait586	Relative count	Treg	GCST90001671	http://ftp.ebi.ac.uk/pub/databases/gwas/summary_statistics/GCST90001001-GCST90002000/GCST90001671/GCST90001671_buildGRCh37.tsv.gz
Absolute count	Treg	CD39+ CD8br AC	3408	Treg_Trait587	Absolute count	Treg	GCST90001672	http://ftp.ebi.ac.uk/pub/databases/gwas/summary_statistics/GCST90001001-GCST90002000/GCST90001672/GCST90001672_buildGRCh37.tsv.gz
Relative count	Treg	CD28- CD127- CD25++ CD8br %T cell	3162	Treg_Trait588	Relative count	Treg	GCST90001673	http://ftp.ebi.ac.uk/pub/databases/gwas/summary_statistics/GCST90001001-GCST90002000/GCST90001673/GCST90001673_buildGRCh37.tsv.gz
Relative count	Treg	CD28- CD127- CD25++ CD8br %CD8br	3162	Treg_Trait589	Relative count	Treg	GCST90001674	http://ftp.ebi.ac.uk/pub/databases/gwas/summary_statistics/GCST90001001-GCST90002000/GCST90001674/GCST90001674_buildGRCh37.tsv.gz
Absolute count	Treg	CD28- CD127- CD25++ CD8br AC	3130	Treg_Trait590	Absolute count	Treg	GCST90001675	http://ftp.ebi.ac.uk/pub/databases/gwas/summary_statistics/GCST90001001-GCST90002000/GCST90001675/GCST90001675_buildGRCh37.tsv.gz
Relative count	Treg	CD28- CD25++ CD8br %T cell	3162	Treg_Trait591	Relative count	Treg	GCST90001676	http://ftp.ebi.ac.uk/pub/databases/gwas/summary_statistics/GCST90001001-GCST90002000/GCST90001676/GCST90001676_buildGRCh37.tsv.gz
Relative count	Treg	CD28- CD25++ CD8br %CD8br	3162	Treg_Trait592	Relative count	Treg	GCST90001677	http://ftp.ebi.ac.uk/pub/databases/gwas/summary_statistics/GCST90001001-GCST90002000/GCST90001677/GCST90001677_buildGRCh37.tsv.gz
Absolute count	Treg	CD28- CD25++ CD8br AC	3130	Treg_Trait593	Absolute count	Treg	GCST90001678	http://ftp.ebi.ac.uk/pub/databases/gwas/summary_statistics/GCST90001001-GCST90002000/GCST90001678/GCST90001678_buildGRCh37.tsv.gz
Relative count	Treg	CD25++ CD8br %T cell	3162	Treg_Trait594	Relative count	Treg	GCST90001679	http://ftp.ebi.ac.uk/pub/databases/gwas/summary_statistics/GCST90001001-GCST90002000/GCST90001679/GCST90001679_buildGRCh37.tsv.gz
Relative count	Treg	CD25++ CD8br %CD8br	3162	Treg_Trait595	Relative count	Treg	GCST90001680	http://ftp.ebi.ac.uk/pub/databases/gwas/summary_statistics/GCST90001001-GCST90002000/GCST90001680/GCST90001680_buildGRCh37.tsv.gz
Absolute count	Treg	CD25++ CD8br AC	3130	Treg_Trait596	Absolute count	Treg	GCST90001681	http://ftp.ebi.ac.uk/pub/databases/gwas/summary_statistics/GCST90001001-GCST90002000/GCST90001681/GCST90001681_buildGRCh37.tsv.gz
Relative count	Treg	CD127- CD8br %T cell	3403	Treg_Trait597	Relative count	Treg	GCST90001682	http://ftp.ebi.ac.uk/pub/databases/gwas/summary_statistics/GCST90001001-GCST90002000/GCST90001682/GCST90001682_buildGRCh37.tsv.gz
Relative count	Treg	CD127- CD8br %CD8br	3403	Treg_Trait598	Relative count	Treg	GCST90001683	http://ftp.ebi.ac.uk/pub/databases/gwas/summary_statistics/GCST90001001-GCST90002000/GCST90001683/GCST90001683_buildGRCh37.tsv.gz
Absolute count	Treg	CD127- CD8br AC	3371	Treg_Trait599	Absolute count	Treg	GCST90001684	http://ftp.ebi.ac.uk/pub/databases/gwas/summary_statistics/GCST90001001-GCST90002000/GCST90001684/GCST90001684_buildGRCh37.tsv.gz
Relative count	Treg	CD28- CD8br %T cell	3440	Treg_Trait600	Relative count	Treg	GCST90001685	http://ftp.ebi.ac.uk/pub/databases/gwas/summary_statistics/GCST90001001-GCST90002000/GCST90001685/GCST90001685_buildGRCh37.tsv.gz
Relative count	Treg	CD28- CD8br %CD8br	3440	Treg_Trait601	Relative count	Treg	GCST90001686	http://ftp.ebi.ac.uk/pub/databases/gwas/summary_statistics/GCST90001001-GCST90002000/GCST90001686/GCST90001686_buildGRCh37.tsv.gz
Absolute count	Treg	CD28- CD8br AC	3408	Treg_Trait602	Absolute count	Treg	GCST90001687	http://ftp.ebi.ac.uk/pub/databases/gwas/summary_statistics/GCST90001001-GCST90002000/GCST90001687/GCST90001687_buildGRCh37.tsv.gz
Relative count	Treg	CD28+ CD45RA+ CD8br %T cell	3440	Treg_Trait603	Relative count	Treg	GCST90001688	http://ftp.ebi.ac.uk/pub/databases/gwas/summary_statistics/GCST90001001-GCST90002000/GCST90001688/GCST90001688_buildGRCh37.tsv.gz
Relative count	Treg	CD28+ CD45RA+ CD8br %CD8br	3440	Treg_Trait604	Relative count	Treg	GCST90001689	http://ftp.ebi.ac.uk/pub/databases/gwas/summary_statistics/GCST90001001-GCST90002000/GCST90001689/GCST90001689_buildGRCh37.tsv.gz
Absolute count	Treg	CD28+ CD45RA+ CD8br AC	3408	Treg_Trait605	Absolute count	Treg	GCST90001690	http://ftp.ebi.ac.uk/pub/databases/gwas/summary_statistics/GCST90001001-GCST90002000/GCST90001690/GCST90001690_buildGRCh37.tsv.gz
Relative count	Treg	CD28+ CD45RA- CD8br %T cell	3440	Treg_Trait606	Relative count	Treg	GCST90001691	http://ftp.ebi.ac.uk/pub/databases/gwas/summary_statistics/GCST90001001-GCST90002000/GCST90001691/GCST90001691_buildGRCh37.tsv.gz
Relative count	Treg	CD28+ CD45RA- CD8br %CD8br	3440	Treg_Trait607	Relative count	Treg	GCST90001692	http://ftp.ebi.ac.uk/pub/databases/gwas/summary_statistics/GCST90001001-GCST90002000/GCST90001692/GCST90001692_buildGRCh37.tsv.gz
Absolute count	Treg	CD28+ CD45RA- CD8br AC	3408	Treg_Trait608	Absolute count	Treg	GCST90001693	http://ftp.ebi.ac.uk/pub/databases/gwas/summary_statistics/GCST90001001-GCST90002000/GCST90001693/GCST90001693_buildGRCh37.tsv.gz
Relative count	Treg	CD28- DN (CD4-CD8-) %T cell	3440	Treg_Trait611	Relative count	Treg	GCST90001694	http://ftp.ebi.ac.uk/pub/databases/gwas/summary_statistics/GCST90001001-GCST90002000/GCST90001694/GCST90001694_buildGRCh37.tsv.gz
Absolute count	Treg	CD45RA- CD28- CD8br AC	3408	Treg_Trait700	Absolute count	Treg	GCST90001695	http://ftp.ebi.ac.uk/pub/databases/gwas/summary_statistics/GCST90001001-GCST90002000/GCST90001695/GCST90001695_buildGRCh37.tsv.gz
Relative count	Treg	CD45RA- CD28- CD8br %CD8br	3425	Treg_Trait701	Relative count	Treg	GCST90001696	http://ftp.ebi.ac.uk/pub/databases/gwas/summary_statistics/GCST90001001-GCST90002000/GCST90001696/GCST90001696_buildGRCh37.tsv.gz
Relative count	Treg	CD45RA- CD28- CD8br %T cell	3425	Treg_Trait702	Relative count	Treg	GCST90001697	http://ftp.ebi.ac.uk/pub/databases/gwas/summary_statistics/GCST90001001-GCST90002000/GCST90001697/GCST90001697_buildGRCh37.tsv.gz
Absolute count	Treg	CD45RA+ CD28- CD8br AC	3408	Treg_Trait706	Absolute count	Treg	GCST90001698	http://ftp.ebi.ac.uk/pub/databases/gwas/summary_statistics/GCST90001001-GCST90002000/GCST90001698/GCST90001698_buildGRCh37.tsv.gz
Relative count	Treg	CD45RA+ CD28- CD8br %CD8br	3425	Treg_Trait707	Relative count	Treg	GCST90001699	http://ftp.ebi.ac.uk/pub/databases/gwas/summary_statistics/GCST90001001-GCST90002000/GCST90001699/GCST90001699_buildGRCh37.tsv.gz
Relative count	Treg	CD45RA+ CD28- CD8br %T cell	3425	Treg_Trait708	Relative count	Treg	GCST90001700	http://ftp.ebi.ac.uk/pub/databases/gwas/summary_statistics/GCST90001001-GCST90002000/GCST90001700/GCST90001700_buildGRCh37.tsv.gz
MFI	B cell	BAFF-R on CD20- CD38-	3689	Bcells.trait111	MFI	B cell	GCST90001701	http://ftp.ebi.ac.uk/pub/databases/gwas/summary_statistics/GCST90001001-GCST90002000/GCST90001701/GCST90001701_buildGRCh37.tsv.gz
MFI	B cell	BAFF-R on CD24+ CD27+	3755	Bcells.trait112	MFI	B cell	GCST90001702	http://ftp.ebi.ac.uk/pub/databases/gwas/summary_statistics/GCST90001001-GCST90002000/GCST90001702/GCST90001702_buildGRCh37.tsv.gz
MFI	B cell	BAFF-R on IgD+ CD24+	3755	Bcells.trait137	MFI	B cell	GCST90001703	http://ftp.ebi.ac.uk/pub/databases/gwas/summary_statistics/GCST90001001-GCST90002000/GCST90001703/GCST90001703_buildGRCh37.tsv.gz
MFI	B cell	BAFF-R on IgD+ CD24-	3755	Bcells.trait138	MFI	B cell	GCST90001704	http://ftp.ebi.ac.uk/pub/databases/gwas/summary_statistics/GCST90001001-GCST90002000/GCST90001704/GCST90001704_buildGRCh37.tsv.gz
MFI	B cell	BAFF-R on IgD+ CD38-	3743	Bcells.trait139	MFI	B cell	GCST90001705	http://ftp.ebi.ac.uk/pub/databases/gwas/summary_statistics/GCST90001001-GCST90002000/GCST90001705/GCST90001705_buildGRCh37.tsv.gz
MFI	B cell	BAFF-R on IgD+ CD38- naive	1868	Bcells.trait140	MFI	B cell	GCST90001706	http://ftp.ebi.ac.uk/pub/databases/gwas/summary_statistics/GCST90001001-GCST90002000/GCST90001706/GCST90001706_buildGRCh37.tsv.gz
MFI	B cell	BAFF-R on IgD+ CD38- unsw mem	1868	Bcells.trait141	MFI	B cell	GCST90001707	http://ftp.ebi.ac.uk/pub/databases/gwas/summary_statistics/GCST90001001-GCST90002000/GCST90001707/GCST90001707_buildGRCh37.tsv.gz
MFI	B cell	BAFF-R on IgD+ CD38br	3754	Bcells.trait142	MFI	B cell	GCST90001708	http://ftp.ebi.ac.uk/pub/databases/gwas/summary_statistics/GCST90001001-GCST90002000/GCST90001708/GCST90001708_buildGRCh37.tsv.gz
MFI	B cell	BAFF-R on IgD+ CD38dim	3755	Bcells.trait143	MFI	B cell	GCST90001709	http://ftp.ebi.ac.uk/pub/databases/gwas/summary_statistics/GCST90001001-GCST90002000/GCST90001709/GCST90001709_buildGRCh37.tsv.gz
MFI	B cell	BAFF-R on IgD- CD24-	3755	Bcells.trait147	MFI	B cell	GCST90001710	http://ftp.ebi.ac.uk/pub/databases/gwas/summary_statistics/GCST90001001-GCST90002000/GCST90001710/GCST90001710_buildGRCh37.tsv.gz
MFI	B cell	BAFF-R on IgD- CD27-	3755	Bcells.trait148	MFI	B cell	GCST90001711	http://ftp.ebi.ac.uk/pub/databases/gwas/summary_statistics/GCST90001001-GCST90002000/GCST90001711/GCST90001711_buildGRCh37.tsv.gz
MFI	B cell	BAFF-R on IgD- CD38-	3755	Bcells.trait149	MFI	B cell	GCST90001712	http://ftp.ebi.ac.uk/pub/databases/gwas/summary_statistics/GCST90001001-GCST90002000/GCST90001712/GCST90001712_buildGRCh37.tsv.gz
MFI	B cell	BAFF-R on IgD- CD38br	3757	Bcells.trait150	MFI	B cell	GCST90001713	http://ftp.ebi.ac.uk/pub/databases/gwas/summary_statistics/GCST90001001-GCST90002000/GCST90001713/GCST90001713_buildGRCh37.tsv.gz
MFI	B cell	BAFF-R on IgD- CD38dim	3755	Bcells.trait151	MFI	B cell	GCST90001714	http://ftp.ebi.ac.uk/pub/databases/gwas/summary_statistics/GCST90001001-GCST90002000/GCST90001714/GCST90001714_buildGRCh37.tsv.gz
MFI	B cell	BAFF-R on memory B cell	3755	Bcells.trait154	MFI	B cell	GCST90001715	http://ftp.ebi.ac.uk/pub/databases/gwas/summary_statistics/GCST90001001-GCST90002000/GCST90001715/GCST90001715_buildGRCh37.tsv.gz
MFI	B cell	BAFF-R on naive-mature B cell	3755	Bcells.trait156	MFI	B cell	GCST90001716	http://ftp.ebi.ac.uk/pub/databases/gwas/summary_statistics/GCST90001001-GCST90002000/GCST90001716/GCST90001716_buildGRCh37.tsv.gz
MFI	B cell	BAFF-R on unsw mem	3755	Bcells.trait157	MFI	B cell	GCST90001717	http://ftp.ebi.ac.uk/pub/databases/gwas/summary_statistics/GCST90001001-GCST90002000/GCST90001717/GCST90001717_buildGRCh37.tsv.gz
MFI	B cell	BAFF-R on sw mem	3755	Bcells.trait159	MFI	B cell	GCST90001718	http://ftp.ebi.ac.uk/pub/databases/gwas/summary_statistics/GCST90001001-GCST90002000/GCST90001718/GCST90001718_buildGRCh37.tsv.gz
MFI	B cell	BAFF-R on IgD+	3756	Bcells.trait160	MFI	B cell	GCST90001719	http://ftp.ebi.ac.uk/pub/databases/gwas/summary_statistics/GCST90001001-GCST90002000/GCST90001719/GCST90001719_buildGRCh37.tsv.gz
MFI	B cell	BAFF-R on transitional	3753	Bcells.trait161	MFI	B cell	GCST90001720	http://ftp.ebi.ac.uk/pub/databases/gwas/summary_statistics/GCST90001001-GCST90002000/GCST90001720/GCST90001720_buildGRCh37.tsv.gz
MFI	B cell	CD19 on CD20-	3754	Bcells.trait255	MFI	B cell	GCST90001721	http://ftp.ebi.ac.uk/pub/databases/gwas/summary_statistics/GCST90001001-GCST90002000/GCST90001721/GCST90001721_buildGRCh37.tsv.gz
MFI	B cell	CD19 on CD20- CD38-	3692	Bcells.trait282	MFI	B cell	GCST90001722	http://ftp.ebi.ac.uk/pub/databases/gwas/summary_statistics/GCST90001001-GCST90002000/GCST90001722/GCST90001722_buildGRCh37.tsv.gz
MFI	B cell	CD19 on CD24+ CD27+	3754	Bcells.trait283	MFI	B cell	GCST90001723	http://ftp.ebi.ac.uk/pub/databases/gwas/summary_statistics/GCST90001001-GCST90002000/GCST90001723/GCST90001723_buildGRCh37.tsv.gz
MFI	B cell	CD19 on IgD+ CD24+	3754	Bcells.trait308	MFI	B cell	GCST90001724	http://ftp.ebi.ac.uk/pub/databases/gwas/summary_statistics/GCST90001001-GCST90002000/GCST90001724/GCST90001724_buildGRCh37.tsv.gz
MFI	B cell	CD19 on IgD+ CD24-	3754	Bcells.trait309	MFI	B cell	GCST90001725	http://ftp.ebi.ac.uk/pub/databases/gwas/summary_statistics/GCST90001001-GCST90002000/GCST90001725/GCST90001725_buildGRCh37.tsv.gz
MFI	B cell	CD19 on IgD+ CD38-	3743	Bcells.trait310	MFI	B cell	GCST90001726	http://ftp.ebi.ac.uk/pub/databases/gwas/summary_statistics/GCST90001001-GCST90002000/GCST90001726/GCST90001726_buildGRCh37.tsv.gz
MFI	B cell	CD19 on IgD+ CD38- naive	1861	Bcells.trait311	MFI	B cell	GCST90001727	http://ftp.ebi.ac.uk/pub/databases/gwas/summary_statistics/GCST90001001-GCST90002000/GCST90001727/GCST90001727_buildGRCh37.tsv.gz
MFI	B cell	CD19 on IgD+ CD38- unsw mem	1864	Bcells.trait312	MFI	B cell	GCST90001728	http://ftp.ebi.ac.uk/pub/databases/gwas/summary_statistics/GCST90001001-GCST90002000/GCST90001728/GCST90001728_buildGRCh37.tsv.gz
MFI	B cell	CD19 on IgD+ CD38br	3755	Bcells.trait313	MFI	B cell	GCST90001729	http://ftp.ebi.ac.uk/pub/databases/gwas/summary_statistics/GCST90001001-GCST90002000/GCST90001729/GCST90001729_buildGRCh37.tsv.gz
MFI	B cell	CD19 on IgD+ CD38dim	3755	Bcells.trait314	MFI	B cell	GCST90001730	http://ftp.ebi.ac.uk/pub/databases/gwas/summary_statistics/GCST90001001-GCST90002000/GCST90001730/GCST90001730_buildGRCh37.tsv.gz
MFI	B cell	CD19 on IgD- CD24-	3753	Bcells.trait318	MFI	B cell	GCST90001731	http://ftp.ebi.ac.uk/pub/databases/gwas/summary_statistics/GCST90001001-GCST90002000/GCST90001731/GCST90001731_buildGRCh37.tsv.gz
MFI	B cell	CD19 on IgD- CD27-	3754	Bcells.trait319	MFI	B cell	GCST90001732	http://ftp.ebi.ac.uk/pub/databases/gwas/summary_statistics/GCST90001001-GCST90002000/GCST90001732/GCST90001732_buildGRCh37.tsv.gz
MFI	B cell	CD19 on IgD- CD38-	3755	Bcells.trait320	MFI	B cell	GCST90001733	http://ftp.ebi.ac.uk/pub/databases/gwas/summary_statistics/GCST90001001-GCST90002000/GCST90001733/GCST90001733_buildGRCh37.tsv.gz
MFI	B cell	CD19 on IgD- CD38br	3756	Bcells.trait321	MFI	B cell	GCST90001734	http://ftp.ebi.ac.uk/pub/databases/gwas/summary_statistics/GCST90001001-GCST90002000/GCST90001734/GCST90001734_buildGRCh37.tsv.gz
MFI	B cell	CD19 on IgD- CD38dim	3755	Bcells.trait322	MFI	B cell	GCST90001735	http://ftp.ebi.ac.uk/pub/databases/gwas/summary_statistics/GCST90001001-GCST90002000/GCST90001735/GCST90001735_buildGRCh37.tsv.gz
MFI	B cell	CD19 on memory B cell	3755	Bcells.trait325	MFI	B cell	GCST90001736	http://ftp.ebi.ac.uk/pub/databases/gwas/summary_statistics/GCST90001001-GCST90002000/GCST90001736/GCST90001736_buildGRCh37.tsv.gz
MFI	B cell	CD19 on naive-mature B cell	3751	Bcells.trait327	MFI	B cell	GCST90001737	http://ftp.ebi.ac.uk/pub/databases/gwas/summary_statistics/GCST90001001-GCST90002000/GCST90001737/GCST90001737_buildGRCh37.tsv.gz
MFI	B cell	CD19 on unsw mem	3754	Bcells.trait328	MFI	B cell	GCST90001738	http://ftp.ebi.ac.uk/pub/databases/gwas/summary_statistics/GCST90001001-GCST90002000/GCST90001738/GCST90001738_buildGRCh37.tsv.gz
MFI	B cell	CD19 on PB/PC	3755	Bcells.trait329	MFI	B cell	GCST90001739	http://ftp.ebi.ac.uk/pub/databases/gwas/summary_statistics/GCST90001001-GCST90002000/GCST90001739/GCST90001739_buildGRCh37.tsv.gz
MFI	B cell	CD19 on sw mem	3755	Bcells.trait331	MFI	B cell	GCST90001740	http://ftp.ebi.ac.uk/pub/databases/gwas/summary_statistics/GCST90001001-GCST90002000/GCST90001740/GCST90001740_buildGRCh37.tsv.gz
MFI	B cell	CD19 on IgD+	3756	Bcells.trait332	MFI	B cell	GCST90001741	http://ftp.ebi.ac.uk/pub/databases/gwas/summary_statistics/GCST90001001-GCST90002000/GCST90001741/GCST90001741_buildGRCh37.tsv.gz
MFI	B cell	CD19 on transitional	3755	Bcells.trait333	MFI	B cell	GCST90001742	http://ftp.ebi.ac.uk/pub/databases/gwas/summary_statistics/GCST90001001-GCST90002000/GCST90001742/GCST90001742_buildGRCh37.tsv.gz
MFI	B cell	CD20 on B cell	3758	Bcells.trait335	MFI	B cell	GCST90001743	http://ftp.ebi.ac.uk/pub/databases/gwas/summary_statistics/GCST90001001-GCST90002000/GCST90001743/GCST90001743_buildGRCh37.tsv.gz
MFI	B cell	CD20 on CD20- CD38-	3703	Bcells.trait354	MFI	B cell	GCST90001744	http://ftp.ebi.ac.uk/pub/databases/gwas/summary_statistics/GCST90001001-GCST90002000/GCST90001744/GCST90001744_buildGRCh37.tsv.gz
MFI	B cell	CD20 on CD24+ CD27+	3755	Bcells.trait355	MFI	B cell	GCST90001745	http://ftp.ebi.ac.uk/pub/databases/gwas/summary_statistics/GCST90001001-GCST90002000/GCST90001745/GCST90001745_buildGRCh37.tsv.gz
MFI	B cell	CD20 on IgD+ CD24+	3755	Bcells.trait378	MFI	B cell	GCST90001746	http://ftp.ebi.ac.uk/pub/databases/gwas/summary_statistics/GCST90001001-GCST90002000/GCST90001746/GCST90001746_buildGRCh37.tsv.gz
MFI	B cell	CD20 on IgD+ CD24-	3755	Bcells.trait379	MFI	B cell	GCST90001747	http://ftp.ebi.ac.uk/pub/databases/gwas/summary_statistics/GCST90001001-GCST90002000/GCST90001747/GCST90001747_buildGRCh37.tsv.gz
MFI	B cell	CD20 on IgD+ CD38-	3743	Bcells.trait380	MFI	B cell	GCST90001748	http://ftp.ebi.ac.uk/pub/databases/gwas/summary_statistics/GCST90001001-GCST90002000/GCST90001748/GCST90001748_buildGRCh37.tsv.gz
MFI	B cell	CD20 on IgD+ CD38- naive	1865	Bcells.trait381	MFI	B cell	GCST90001749	http://ftp.ebi.ac.uk/pub/databases/gwas/summary_statistics/GCST90001001-GCST90002000/GCST90001749/GCST90001749_buildGRCh37.tsv.gz
MFI	B cell	CD20 on IgD+ CD38- unsw mem	1867	Bcells.trait382	MFI	B cell	GCST90001750	http://ftp.ebi.ac.uk/pub/databases/gwas/summary_statistics/GCST90001001-GCST90002000/GCST90001750/GCST90001750_buildGRCh37.tsv.gz
MFI	B cell	CD20 on IgD+ CD38br	3755	Bcells.trait383	MFI	B cell	GCST90001751	http://ftp.ebi.ac.uk/pub/databases/gwas/summary_statistics/GCST90001001-GCST90002000/GCST90001751/GCST90001751_buildGRCh37.tsv.gz
MFI	B cell	CD20 on IgD+ CD38dim	3755	Bcells.trait384	MFI	B cell	GCST90001752	http://ftp.ebi.ac.uk/pub/databases/gwas/summary_statistics/GCST90001001-GCST90002000/GCST90001752/GCST90001752_buildGRCh37.tsv.gz
MFI	B cell	CD20 on IgD- CD24-	3755	Bcells.trait388	MFI	B cell	GCST90001753	http://ftp.ebi.ac.uk/pub/databases/gwas/summary_statistics/GCST90001001-GCST90002000/GCST90001753/GCST90001753_buildGRCh37.tsv.gz
MFI	B cell	CD20 on IgD- CD27-	3755	Bcells.trait389	MFI	B cell	GCST90001754	http://ftp.ebi.ac.uk/pub/databases/gwas/summary_statistics/GCST90001001-GCST90002000/GCST90001754/GCST90001754_buildGRCh37.tsv.gz
MFI	B cell	CD20 on IgD- CD38-	3755	Bcells.trait390	MFI	B cell	GCST90001755	http://ftp.ebi.ac.uk/pub/databases/gwas/summary_statistics/GCST90001001-GCST90002000/GCST90001755/GCST90001755_buildGRCh37.tsv.gz
MFI	B cell	CD20 on IgD- CD38br	3757	Bcells.trait391	MFI	B cell	GCST90001756	http://ftp.ebi.ac.uk/pub/databases/gwas/summary_statistics/GCST90001001-GCST90002000/GCST90001756/GCST90001756_buildGRCh37.tsv.gz
MFI	B cell	CD20 on IgD- CD38dim	3755	Bcells.trait392	MFI	B cell	GCST90001757	http://ftp.ebi.ac.uk/pub/databases/gwas/summary_statistics/GCST90001001-GCST90002000/GCST90001757/GCST90001757_buildGRCh37.tsv.gz
MFI	B cell	CD20 on memory B cell	3755	Bcells.trait395	MFI	B cell	GCST90001758	http://ftp.ebi.ac.uk/pub/databases/gwas/summary_statistics/GCST90001001-GCST90002000/GCST90001758/GCST90001758_buildGRCh37.tsv.gz
MFI	B cell	CD20 on naive-mature B cell	3755	Bcells.trait397	MFI	B cell	GCST90001759	http://ftp.ebi.ac.uk/pub/databases/gwas/summary_statistics/GCST90001001-GCST90002000/GCST90001759/GCST90001759_buildGRCh37.tsv.gz
MFI	B cell	CD20 on unsw mem	3755	Bcells.trait398	MFI	B cell	GCST90001760	http://ftp.ebi.ac.uk/pub/databases/gwas/summary_statistics/GCST90001001-GCST90002000/GCST90001760/GCST90001760_buildGRCh37.tsv.gz
MFI	B cell	CD20 on sw mem	3755	Bcells.trait399	MFI	B cell	GCST90001761	http://ftp.ebi.ac.uk/pub/databases/gwas/summary_statistics/GCST90001001-GCST90002000/GCST90001761/GCST90001761_buildGRCh37.tsv.gz
MFI	B cell	CD20 on IgD+	3756	Bcells.trait400	MFI	B cell	GCST90001762	http://ftp.ebi.ac.uk/pub/databases/gwas/summary_statistics/GCST90001001-GCST90002000/GCST90001762/GCST90001762_buildGRCh37.tsv.gz
MFI	B cell	CD20 on transitional	3755	Bcells.trait401	MFI	B cell	GCST90001763	http://ftp.ebi.ac.uk/pub/databases/gwas/summary_statistics/GCST90001001-GCST90002000/GCST90001763/GCST90001763_buildGRCh37.tsv.gz
MFI	B cell	CD24 on CD24+ CD27+	3752	Bcells.trait418	MFI	B cell	GCST90001764	http://ftp.ebi.ac.uk/pub/databases/gwas/summary_statistics/GCST90001001-GCST90002000/GCST90001764/GCST90001764_buildGRCh37.tsv.gz
MFI	B cell	CD24 on IgD+ CD24+	3753	Bcells.trait438	MFI	B cell	GCST90001765	http://ftp.ebi.ac.uk/pub/databases/gwas/summary_statistics/GCST90001001-GCST90002000/GCST90001765/GCST90001765_buildGRCh37.tsv.gz
MFI	B cell	CD24 on IgD+ CD38-	3736	Bcells.trait439	MFI	B cell	GCST90001766	http://ftp.ebi.ac.uk/pub/databases/gwas/summary_statistics/GCST90001001-GCST90002000/GCST90001766/GCST90001766_buildGRCh37.tsv.gz
MFI	B cell	CD24 on IgD+ CD38- unsw mem	1863	Bcells.trait441	MFI	B cell	GCST90001767	http://ftp.ebi.ac.uk/pub/databases/gwas/summary_statistics/GCST90001001-GCST90002000/GCST90001767/GCST90001767_buildGRCh37.tsv.gz
MFI	B cell	CD24 on IgD+ CD38br	3753	Bcells.trait442	MFI	B cell	GCST90001768	http://ftp.ebi.ac.uk/pub/databases/gwas/summary_statistics/GCST90001001-GCST90002000/GCST90001768/GCST90001768_buildGRCh37.tsv.gz
MFI	B cell	CD24 on IgD- CD38-	3746	Bcells.trait445	MFI	B cell	GCST90001769	http://ftp.ebi.ac.uk/pub/databases/gwas/summary_statistics/GCST90001001-GCST90002000/GCST90001769/GCST90001769_buildGRCh37.tsv.gz
MFI	B cell	CD24 on IgD- CD38dim	3747	Bcells.trait446	MFI	B cell	GCST90001770	http://ftp.ebi.ac.uk/pub/databases/gwas/summary_statistics/GCST90001001-GCST90002000/GCST90001770/GCST90001770_buildGRCh37.tsv.gz
MFI	B cell	CD24 on memory B cell	3751	Bcells.trait448	MFI	B cell	GCST90001771	http://ftp.ebi.ac.uk/pub/databases/gwas/summary_statistics/GCST90001001-GCST90002000/GCST90001771/GCST90001771_buildGRCh37.tsv.gz
MFI	B cell	CD24 on unsw mem	3753	Bcells.trait449	MFI	B cell	GCST90001772	http://ftp.ebi.ac.uk/pub/databases/gwas/summary_statistics/GCST90001001-GCST90002000/GCST90001772/GCST90001772_buildGRCh37.tsv.gz
MFI	B cell	CD24 on sw mem	3750	Bcells.trait450	MFI	B cell	GCST90001773	http://ftp.ebi.ac.uk/pub/databases/gwas/summary_statistics/GCST90001001-GCST90002000/GCST90001773/GCST90001773_buildGRCh37.tsv.gz
MFI	B cell	CD24 on transitional	3754	Bcells.trait451	MFI	B cell	GCST90001774	http://ftp.ebi.ac.uk/pub/databases/gwas/summary_statistics/GCST90001001-GCST90002000/GCST90001774/GCST90001774_buildGRCh37.tsv.gz
MFI	B cell	CD25 on B cell	3758	Bcells.trait453	MFI	B cell	GCST90001775	http://ftp.ebi.ac.uk/pub/databases/gwas/summary_statistics/GCST90001001-GCST90002000/GCST90001775/GCST90001775_buildGRCh37.tsv.gz
MFI	B cell	CD25 on CD20- CD38-	3600	Bcells.trait470	MFI	B cell	GCST90001776	http://ftp.ebi.ac.uk/pub/databases/gwas/summary_statistics/GCST90001001-GCST90002000/GCST90001776/GCST90001776_buildGRCh37.tsv.gz
MFI	B cell	CD25 on CD24+ CD27+	3755	Bcells.trait471	MFI	B cell	GCST90001777	http://ftp.ebi.ac.uk/pub/databases/gwas/summary_statistics/GCST90001001-GCST90002000/GCST90001777/GCST90001777_buildGRCh37.tsv.gz
MFI	B cell	CD25 on IgD+ CD24+	3755	Bcells.trait490	MFI	B cell	GCST90001778	http://ftp.ebi.ac.uk/pub/databases/gwas/summary_statistics/GCST90001001-GCST90002000/GCST90001778/GCST90001778_buildGRCh37.tsv.gz
MFI	B cell	CD25 on IgD+ CD24-	3755	Bcells.trait491	MFI	B cell	GCST90001779	http://ftp.ebi.ac.uk/pub/databases/gwas/summary_statistics/GCST90001001-GCST90002000/GCST90001779/GCST90001779_buildGRCh37.tsv.gz
MFI	B cell	CD25 on IgD+ CD38-	3740	Bcells.trait492	MFI	B cell	GCST90001780	http://ftp.ebi.ac.uk/pub/databases/gwas/summary_statistics/GCST90001001-GCST90002000/GCST90001780/GCST90001780_buildGRCh37.tsv.gz
MFI	B cell	CD25 on IgD+ CD38- naive	1866	Bcells.trait493	MFI	B cell	GCST90001781	http://ftp.ebi.ac.uk/pub/databases/gwas/summary_statistics/GCST90001001-GCST90002000/GCST90001781/GCST90001781_buildGRCh37.tsv.gz
MFI	B cell	CD25 on IgD+ CD38- unsw mem	1868	Bcells.trait494	MFI	B cell	GCST90001782	http://ftp.ebi.ac.uk/pub/databases/gwas/summary_statistics/GCST90001001-GCST90002000/GCST90001782/GCST90001782_buildGRCh37.tsv.gz
MFI	B cell	CD25 on IgD+ CD38br	3754	Bcells.trait495	MFI	B cell	GCST90001783	http://ftp.ebi.ac.uk/pub/databases/gwas/summary_statistics/GCST90001001-GCST90002000/GCST90001783/GCST90001783_buildGRCh37.tsv.gz
MFI	B cell	CD25 on IgD+ CD38dim	3755	Bcells.trait496	MFI	B cell	GCST90001784	http://ftp.ebi.ac.uk/pub/databases/gwas/summary_statistics/GCST90001001-GCST90002000/GCST90001784/GCST90001784_buildGRCh37.tsv.gz
MFI	B cell	CD25 on IgD- CD24-	3746	Bcells.trait500	MFI	B cell	GCST90001785	http://ftp.ebi.ac.uk/pub/databases/gwas/summary_statistics/GCST90001001-GCST90002000/GCST90001785/GCST90001785_buildGRCh37.tsv.gz
MFI	B cell	CD25 on IgD- CD27-	3749	Bcells.trait501	MFI	B cell	GCST90001786	http://ftp.ebi.ac.uk/pub/databases/gwas/summary_statistics/GCST90001001-GCST90002000/GCST90001786/GCST90001786_buildGRCh37.tsv.gz
MFI	B cell	CD25 on IgD- CD38-	3755	Bcells.trait502	MFI	B cell	GCST90001787	http://ftp.ebi.ac.uk/pub/databases/gwas/summary_statistics/GCST90001001-GCST90002000/GCST90001787/GCST90001787_buildGRCh37.tsv.gz
MFI	B cell	CD25 on IgD- CD38br	3754	Bcells.trait503	MFI	B cell	GCST90001788	http://ftp.ebi.ac.uk/pub/databases/gwas/summary_statistics/GCST90001001-GCST90002000/GCST90001788/GCST90001788_buildGRCh37.tsv.gz
MFI	B cell	CD25 on IgD- CD38dim	3755	Bcells.trait504	MFI	B cell	GCST90001789	http://ftp.ebi.ac.uk/pub/databases/gwas/summary_statistics/GCST90001001-GCST90002000/GCST90001789/GCST90001789_buildGRCh37.tsv.gz
MFI	B cell	CD25 on memory B cell	3755	Bcells.trait506	MFI	B cell	GCST90001790	http://ftp.ebi.ac.uk/pub/databases/gwas/summary_statistics/GCST90001001-GCST90002000/GCST90001790/GCST90001790_buildGRCh37.tsv.gz
MFI	B cell	CD25 on naive-mature B cell	3755	Bcells.trait508	MFI	B cell	GCST90001791	http://ftp.ebi.ac.uk/pub/databases/gwas/summary_statistics/GCST90001001-GCST90002000/GCST90001791/GCST90001791_buildGRCh37.tsv.gz
MFI	B cell	CD25 on unsw mem	3755	Bcells.trait509	MFI	B cell	GCST90001792	http://ftp.ebi.ac.uk/pub/databases/gwas/summary_statistics/GCST90001001-GCST90002000/GCST90001792/GCST90001792_buildGRCh37.tsv.gz
MFI	B cell	CD25 on sw mem	3755	Bcells.trait510	MFI	B cell	GCST90001793	http://ftp.ebi.ac.uk/pub/databases/gwas/summary_statistics/GCST90001001-GCST90002000/GCST90001793/GCST90001793_buildGRCh37.tsv.gz
MFI	B cell	CD25 on IgD+	3756	Bcells.trait511	MFI	B cell	GCST90001794	http://ftp.ebi.ac.uk/pub/databases/gwas/summary_statistics/GCST90001001-GCST90002000/GCST90001794/GCST90001794_buildGRCh37.tsv.gz
MFI	B cell	CD25 on transitional	3755	Bcells.trait512	MFI	B cell	GCST90001795	http://ftp.ebi.ac.uk/pub/databases/gwas/summary_statistics/GCST90001001-GCST90002000/GCST90001795/GCST90001795_buildGRCh37.tsv.gz
MFI	B cell	CD27 on CD20-	3732	Bcells.trait514	MFI	B cell	GCST90001796	http://ftp.ebi.ac.uk/pub/databases/gwas/summary_statistics/GCST90001001-GCST90002000/GCST90001796/GCST90001796_buildGRCh37.tsv.gz
MFI	B cell	CD27 on CD20- CD38-	3689	Bcells.trait536	MFI	B cell	GCST90001797	http://ftp.ebi.ac.uk/pub/databases/gwas/summary_statistics/GCST90001001-GCST90002000/GCST90001797/GCST90001797_buildGRCh37.tsv.gz
MFI	B cell	CD27 on CD24+ CD27+	3755	Bcells.trait537	MFI	B cell	GCST90001798	http://ftp.ebi.ac.uk/pub/databases/gwas/summary_statistics/GCST90001001-GCST90002000/GCST90001798/GCST90001798_buildGRCh37.tsv.gz
MFI	B cell	CD27 on T cell	1869	Bcells.trait539	MFI	B cell	GCST90001799	http://ftp.ebi.ac.uk/pub/databases/gwas/summary_statistics/GCST90001001-GCST90002000/GCST90001799/GCST90001799_buildGRCh37.tsv.gz
MFI	B cell	CD27 on IgD+ CD24+	3754	Bcells.trait561	MFI	B cell	GCST90001800	http://ftp.ebi.ac.uk/pub/databases/gwas/summary_statistics/GCST90001001-GCST90002000/GCST90001800/GCST90001800_buildGRCh37.tsv.gz
MFI	B cell	CD27 on IgD+ CD38- unsw mem	1867	Bcells.trait563	MFI	B cell	GCST90001801	http://ftp.ebi.ac.uk/pub/databases/gwas/summary_statistics/GCST90001001-GCST90002000/GCST90001801/GCST90001801_buildGRCh37.tsv.gz
MFI	B cell	CD27 on IgD- CD38-	3755	Bcells.trait565	MFI	B cell	GCST90001802	http://ftp.ebi.ac.uk/pub/databases/gwas/summary_statistics/GCST90001001-GCST90002000/GCST90001802/GCST90001802_buildGRCh37.tsv.gz
MFI	B cell	CD27 on IgD- CD38br	3740	Bcells.trait566	MFI	B cell	GCST90001803	http://ftp.ebi.ac.uk/pub/databases/gwas/summary_statistics/GCST90001001-GCST90002000/GCST90001803/GCST90001803_buildGRCh37.tsv.gz
MFI	B cell	CD27 on IgD- CD38dim	3755	Bcells.trait567	MFI	B cell	GCST90001804	http://ftp.ebi.ac.uk/pub/databases/gwas/summary_statistics/GCST90001001-GCST90002000/GCST90001804/GCST90001804_buildGRCh37.tsv.gz
MFI	B cell	CD27 on memory B cell	3755	Bcells.trait570	MFI	B cell	GCST90001805	http://ftp.ebi.ac.uk/pub/databases/gwas/summary_statistics/GCST90001001-GCST90002000/GCST90001805/GCST90001805_buildGRCh37.tsv.gz
MFI	B cell	CD27 on unsw mem	3754	Bcells.trait571	MFI	B cell	GCST90001806	http://ftp.ebi.ac.uk/pub/databases/gwas/summary_statistics/GCST90001001-GCST90002000/GCST90001806/GCST90001806_buildGRCh37.tsv.gz
MFI	B cell	CD27 on PB/PC	3749	Bcells.trait572	MFI	B cell	GCST90001807	http://ftp.ebi.ac.uk/pub/databases/gwas/summary_statistics/GCST90001001-GCST90002000/GCST90001807/GCST90001807_buildGRCh37.tsv.gz
MFI	B cell	CD27 on sw mem	3755	Bcells.trait574	MFI	B cell	GCST90001808	http://ftp.ebi.ac.uk/pub/databases/gwas/summary_statistics/GCST90001001-GCST90002000/GCST90001808/GCST90001808_buildGRCh37.tsv.gz
MFI	B cell	CD38 on CD20-	3728	Bcells.trait597	MFI	B cell	GCST90001809	http://ftp.ebi.ac.uk/pub/databases/gwas/summary_statistics/GCST90001001-GCST90002000/GCST90001809/GCST90001809_buildGRCh37.tsv.gz
MFI	B cell	CD38 on CD3- CD19-	1865	Bcells.trait619	MFI	B cell	GCST90001810	http://ftp.ebi.ac.uk/pub/databases/gwas/summary_statistics/GCST90001001-GCST90002000/GCST90001810/GCST90001810_buildGRCh37.tsv.gz
MFI	B cell	CD38 on IgD+ CD24-	3754	Bcells.trait637	MFI	B cell	GCST90001811	http://ftp.ebi.ac.uk/pub/databases/gwas/summary_statistics/GCST90001001-GCST90002000/GCST90001811/GCST90001811_buildGRCh37.tsv.gz
MFI	B cell	CD38 on IgD+ CD38br	3750	Bcells.trait640	MFI	B cell	GCST90001812	http://ftp.ebi.ac.uk/pub/databases/gwas/summary_statistics/GCST90001001-GCST90002000/GCST90001812/GCST90001812_buildGRCh37.tsv.gz
MFI	B cell	CD38 on IgD+ CD38dim	3752	Bcells.trait641	MFI	B cell	GCST90001813	http://ftp.ebi.ac.uk/pub/databases/gwas/summary_statistics/GCST90001001-GCST90002000/GCST90001813/GCST90001813_buildGRCh37.tsv.gz
MFI	B cell	CD38 on IgD- CD38br	3742	Bcells.trait643	MFI	B cell	GCST90001814	http://ftp.ebi.ac.uk/pub/databases/gwas/summary_statistics/GCST90001001-GCST90002000/GCST90001814/GCST90001814_buildGRCh37.tsv.gz
MFI	B cell	CD38 on IgD- CD38dim	3755	Bcells.trait644	MFI	B cell	GCST90001815	http://ftp.ebi.ac.uk/pub/databases/gwas/summary_statistics/GCST90001001-GCST90002000/GCST90001815/GCST90001815_buildGRCh37.tsv.gz
MFI	B cell	CD38 on naive-mature B cell	3754	Bcells.trait646	MFI	B cell	GCST90001816	http://ftp.ebi.ac.uk/pub/databases/gwas/summary_statistics/GCST90001001-GCST90002000/GCST90001816/GCST90001816_buildGRCh37.tsv.gz
MFI	B cell	CD38 on PB/PC	3753	Bcells.trait647	MFI	B cell	GCST90001817	http://ftp.ebi.ac.uk/pub/databases/gwas/summary_statistics/GCST90001001-GCST90002000/GCST90001817/GCST90001817_buildGRCh37.tsv.gz
MFI	B cell	CD38 on IgD+	3756	Bcells.trait649	MFI	B cell	GCST90001818	http://ftp.ebi.ac.uk/pub/databases/gwas/summary_statistics/GCST90001001-GCST90002000/GCST90001818/GCST90001818_buildGRCh37.tsv.gz
MFI	B cell	CD38 on transitional	3755	Bcells.trait650	MFI	B cell	GCST90001819	http://ftp.ebi.ac.uk/pub/databases/gwas/summary_statistics/GCST90001001-GCST90002000/GCST90001819/GCST90001819_buildGRCh37.tsv.gz
MFI	B cell	IgD on IgD+ CD24+	3754	Bcells.trait775	MFI	B cell	GCST90001820	http://ftp.ebi.ac.uk/pub/databases/gwas/summary_statistics/GCST90001001-GCST90002000/GCST90001820/GCST90001820_buildGRCh37.tsv.gz
MFI	B cell	IgD on IgD+ CD24-	3754	Bcells.trait776	MFI	B cell	GCST90001821	http://ftp.ebi.ac.uk/pub/databases/gwas/summary_statistics/GCST90001001-GCST90002000/GCST90001821/GCST90001821_buildGRCh37.tsv.gz
MFI	B cell	IgD on IgD+ CD38-	3740	Bcells.trait777	MFI	B cell	GCST90001822	http://ftp.ebi.ac.uk/pub/databases/gwas/summary_statistics/GCST90001001-GCST90002000/GCST90001822/GCST90001822_buildGRCh37.tsv.gz
MFI	B cell	IgD on IgD+ CD38- unsw mem	1865	Bcells.trait779	MFI	B cell	GCST90001823	http://ftp.ebi.ac.uk/pub/databases/gwas/summary_statistics/GCST90001001-GCST90002000/GCST90001823/GCST90001823_buildGRCh37.tsv.gz
MFI	B cell	IgD on IgD+ CD38br	3754	Bcells.trait780	MFI	B cell	GCST90001824	http://ftp.ebi.ac.uk/pub/databases/gwas/summary_statistics/GCST90001001-GCST90002000/GCST90001824/GCST90001824_buildGRCh37.tsv.gz
MFI	B cell	IgD on IgD+ CD38dim	3754	Bcells.trait781	MFI	B cell	GCST90001825	http://ftp.ebi.ac.uk/pub/databases/gwas/summary_statistics/GCST90001001-GCST90002000/GCST90001825/GCST90001825_buildGRCh37.tsv.gz
MFI	B cell	IgD on unsw mem	3731	Bcells.trait785	MFI	B cell	GCST90001826	http://ftp.ebi.ac.uk/pub/databases/gwas/summary_statistics/GCST90001001-GCST90002000/GCST90001826/GCST90001826_buildGRCh37.tsv.gz
MFI	B cell	IgD on IgD+	3755	Bcells.trait786	MFI	B cell	GCST90001827	http://ftp.ebi.ac.uk/pub/databases/gwas/summary_statistics/GCST90001001-GCST90002000/GCST90001827/GCST90001827_buildGRCh37.tsv.gz
MFI	B cell	IgD on transitional	3755	Bcells.trait787	MFI	B cell	GCST90001828	http://ftp.ebi.ac.uk/pub/databases/gwas/summary_statistics/GCST90001001-GCST90002000/GCST90001828/GCST90001828_buildGRCh37.tsv.gz
MFI	B cell	BAFF-R on B cell	3758	Bcells.trait84	MFI	B cell	GCST90001829	http://ftp.ebi.ac.uk/pub/databases/gwas/summary_statistics/GCST90001001-GCST90002000/GCST90001829/GCST90001829_buildGRCh37.tsv.gz
MFI	B cell	BAFF-R on CD20-	3746	Bcells.trait85	MFI	B cell	GCST90001830	http://ftp.ebi.ac.uk/pub/databases/gwas/summary_statistics/GCST90001001-GCST90002000/GCST90001830/GCST90001830_buildGRCh37.tsv.gz
MFI	cDC	CD62L on CD62L+ myeloid DC	2872	Blue.530.30.cDC.trait1	MFI	cDC	GCST90001831	http://ftp.ebi.ac.uk/pub/databases/gwas/summary_statistics/GCST90001001-GCST90002000/GCST90001831/GCST90001831_buildGRCh37.tsv.gz
MFI	cDC	CD62L on CD62L+ plasmacytoid DC	2872	Blue.530.30.cDC.trait2	MFI	cDC	GCST90001832	http://ftp.ebi.ac.uk/pub/databases/gwas/summary_statistics/GCST90001001-GCST90002000/GCST90001832/GCST90001832_buildGRCh37.tsv.gz
MFI	cDC	CD62L on CD62L+ DC	2871	Blue.530.30.cDC.trait3	MFI	cDC	GCST90001833	http://ftp.ebi.ac.uk/pub/databases/gwas/summary_statistics/GCST90001001-GCST90002000/GCST90001833/GCST90001833_buildGRCh37.tsv.gz
MFI	cDC	CD62L on monocyte	2848	Blue.530.30.cDC.trait4	MFI	cDC	GCST90001834	http://ftp.ebi.ac.uk/pub/databases/gwas/summary_statistics/GCST90001001-GCST90002000/GCST90001834/GCST90001834_buildGRCh37.tsv.gz
MFI	cDC	CD62L on granulocyte	2849	Blue.530.30.cDC.trait5	MFI	cDC	GCST90001835	http://ftp.ebi.ac.uk/pub/databases/gwas/summary_statistics/GCST90001001-GCST90002000/GCST90001835/GCST90001835_buildGRCh37.tsv.gz
MFI	Myeloid cell	CD66b on CD66b++ myeloid cell	1465	Blue.530.30.MDSC.trait1	MFI	Myeloid cell	GCST90001836	http://ftp.ebi.ac.uk/pub/databases/gwas/summary_statistics/GCST90001001-GCST90002000/GCST90001836/GCST90001836_buildGRCh37.tsv.gz
MFI	Myeloid cell	CD66b on Gr MDSC	1244	Blue.530.30.MDSC.trait2	MFI	Myeloid cell	GCST90001837	http://ftp.ebi.ac.uk/pub/databases/gwas/summary_statistics/GCST90001001-GCST90002000/GCST90001837/GCST90001837_buildGRCh37.tsv.gz
MFI	Maturation stages of T cell	CD3 on naive CD8br	2910	Blue.530.30.MT.trait10	MFI	Maturation stages of T cell	GCST90001838	http://ftp.ebi.ac.uk/pub/databases/gwas/summary_statistics/GCST90001001-GCST90002000/GCST90001838/GCST90001838_buildGRCh37.tsv.gz
MFI	Maturation stages of T cell	CD3 on EM CD8br	2912	Blue.530.30.MT.trait11	MFI	Maturation stages of T cell	GCST90001839	http://ftp.ebi.ac.uk/pub/databases/gwas/summary_statistics/GCST90001001-GCST90002000/GCST90001839/GCST90001839_buildGRCh37.tsv.gz
MFI	Maturation stages of T cell	CD3 on TD CD8br	2911	Blue.530.30.MT.trait12	MFI	Maturation stages of T cell	GCST90001840	http://ftp.ebi.ac.uk/pub/databases/gwas/summary_statistics/GCST90001001-GCST90002000/GCST90001840/GCST90001840_buildGRCh37.tsv.gz
MFI	Maturation stages of T cell	CD3 on CM CD4+	2912	Blue.530.30.MT.trait3	MFI	Maturation stages of T cell	GCST90001841	http://ftp.ebi.ac.uk/pub/databases/gwas/summary_statistics/GCST90001001-GCST90002000/GCST90001841/GCST90001841_buildGRCh37.tsv.gz
MFI	Maturation stages of T cell	CD3 on Naive CD4+	2910	Blue.530.30.MT.trait4	MFI	Maturation stages of T cell	GCST90001842	http://ftp.ebi.ac.uk/pub/databases/gwas/summary_statistics/GCST90001001-GCST90002000/GCST90001842/GCST90001842_buildGRCh37.tsv.gz
MFI	Maturation stages of T cell	CD3 on EM CD4+	2912	Blue.530.30.MT.trait5	MFI	Maturation stages of T cell	GCST90001843	http://ftp.ebi.ac.uk/pub/databases/gwas/summary_statistics/GCST90001001-GCST90002000/GCST90001843/GCST90001843_buildGRCh37.tsv.gz
MFI	Maturation stages of T cell	CD3 on TD CD4+	2903	Blue.530.30.MT.trait6	MFI	Maturation stages of T cell	GCST90001844	http://ftp.ebi.ac.uk/pub/databases/gwas/summary_statistics/GCST90001001-GCST90002000/GCST90001844/GCST90001844_buildGRCh37.tsv.gz
MFI	Maturation stages of T cell	CD3 on CD45RA- CD4+	2911	Blue.530.30.MT.trait7	MFI	Maturation stages of T cell	GCST90001845	http://ftp.ebi.ac.uk/pub/databases/gwas/summary_statistics/GCST90001001-GCST90002000/GCST90001845/GCST90001845_buildGRCh37.tsv.gz
MFI	Maturation stages of T cell	CD3 on CM CD8br	2910	Blue.530.30.MT.trait9	MFI	Maturation stages of T cell	GCST90001846	http://ftp.ebi.ac.uk/pub/databases/gwas/summary_statistics/GCST90001001-GCST90002000/GCST90001846/GCST90001846_buildGRCh37.tsv.gz
MFI	TBNK	CD3 on HLA DR+ T cell	3060	Blue.530.30.TBNK.trait4	MFI	TBNK	GCST90001847	http://ftp.ebi.ac.uk/pub/databases/gwas/summary_statistics/GCST90001001-GCST90002000/GCST90001847/GCST90001847_buildGRCh37.tsv.gz
MFI	TBNK	CD3 on NKT	3113	Blue.530.30.TBNK.trait5	MFI	TBNK	GCST90001848	http://ftp.ebi.ac.uk/pub/databases/gwas/summary_statistics/GCST90001001-GCST90002000/GCST90001848/GCST90001848_buildGRCh37.tsv.gz
MFI	TBNK	CD3 on HLA DR+ CD4+	3060	Blue.530.30.TBNK.trait6	MFI	TBNK	GCST90001849	http://ftp.ebi.ac.uk/pub/databases/gwas/summary_statistics/GCST90001001-GCST90002000/GCST90001849/GCST90001849_buildGRCh37.tsv.gz
MFI	TBNK	CD3 on HLA DR+ CD8br	3060	Blue.530.30.TBNK.trait7	MFI	TBNK	GCST90001850	http://ftp.ebi.ac.uk/pub/databases/gwas/summary_statistics/GCST90001001-GCST90002000/GCST90001850/GCST90001850_buildGRCh37.tsv.gz
MFI	Treg	CD3 on T cell	2919	Blue.530.30.Treg.trait1	MFI	Treg	GCST90001851	http://ftp.ebi.ac.uk/pub/databases/gwas/summary_statistics/GCST90001001-GCST90002000/GCST90001851/GCST90001851_buildGRCh37.tsv.gz
MFI	Treg	CD3 on CD39+ resting Treg	2649	Blue.530.30.Treg.trait10	MFI	Treg	GCST90001852	http://ftp.ebi.ac.uk/pub/databases/gwas/summary_statistics/GCST90001001-GCST90002000/GCST90001852/GCST90001852_buildGRCh37.tsv.gz
MFI	Treg	CD3 on activated Treg	2919	Blue.530.30.Treg.trait11	MFI	Treg	GCST90001853	http://ftp.ebi.ac.uk/pub/databases/gwas/summary_statistics/GCST90001001-GCST90002000/GCST90001853/GCST90001853_buildGRCh37.tsv.gz
MFI	Treg	CD3 on CD39+ activated Treg	2919	Blue.530.30.Treg.trait12	MFI	Treg	GCST90001854	http://ftp.ebi.ac.uk/pub/databases/gwas/summary_statistics/GCST90001001-GCST90002000/GCST90001854/GCST90001854_buildGRCh37.tsv.gz
MFI	Treg	CD3 on secreting Treg	2919	Blue.530.30.Treg.trait13	MFI	Treg	GCST90001855	http://ftp.ebi.ac.uk/pub/databases/gwas/summary_statistics/GCST90001001-GCST90002000/GCST90001855/GCST90001855_buildGRCh37.tsv.gz
MFI	Treg	CD3 on CD39+ secreting Treg	2919	Blue.530.30.Treg.trait14	MFI	Treg	GCST90001856	http://ftp.ebi.ac.uk/pub/databases/gwas/summary_statistics/GCST90001001-GCST90002000/GCST90001856/GCST90001856_buildGRCh37.tsv.gz
MFI	Treg	CD3 on activated & secreting Treg	2919	Blue.530.30.Treg.trait15	MFI	Treg	GCST90001857	http://ftp.ebi.ac.uk/pub/databases/gwas/summary_statistics/GCST90001001-GCST90002000/GCST90001857/GCST90001857_buildGRCh37.tsv.gz
MFI	Treg	CD3 on CD45RA+ CD4+	2919	Blue.530.30.Treg.trait17	MFI	Treg	GCST90001858	http://ftp.ebi.ac.uk/pub/databases/gwas/summary_statistics/GCST90001001-GCST90002000/GCST90001858/GCST90001858_buildGRCh37.tsv.gz
MFI	Treg	CD3 on CD8br	2918	Blue.530.30.Treg.trait2	MFI	Treg	GCST90001859	http://ftp.ebi.ac.uk/pub/databases/gwas/summary_statistics/GCST90001001-GCST90002000/GCST90001859/GCST90001859_buildGRCh37.tsv.gz
MFI	Treg	CD3 on CD39+ CD4+	2919	Blue.530.30.Treg.trait21	MFI	Treg	GCST90001860	http://ftp.ebi.ac.uk/pub/databases/gwas/summary_statistics/GCST90001001-GCST90002000/GCST90001860/GCST90001860_buildGRCh37.tsv.gz
MFI	Treg	CD3 on CD28+ CD4+	2919	Blue.530.30.Treg.trait22	MFI	Treg	GCST90001861	http://ftp.ebi.ac.uk/pub/databases/gwas/summary_statistics/GCST90001001-GCST90002000/GCST90001861/GCST90001861_buildGRCh37.tsv.gz
MFI	Treg	CD3 on CD28+ DN (CD4-CD8-)	2918	Blue.530.30.Treg.trait23	MFI	Treg	GCST90001862	http://ftp.ebi.ac.uk/pub/databases/gwas/summary_statistics/GCST90001001-GCST90002000/GCST90001862/GCST90001862_buildGRCh37.tsv.gz
MFI	Treg	CD3 on CD28+ CD45RA- CD8br	2919	Blue.530.30.Treg.trait3	MFI	Treg	GCST90001863	http://ftp.ebi.ac.uk/pub/databases/gwas/summary_statistics/GCST90001001-GCST90002000/GCST90001863/GCST90001863_buildGRCh37.tsv.gz
MFI	Treg	CD3 on CD28+ CD45RA+ CD8br	2919	Blue.530.30.Treg.trait4	MFI	Treg	GCST90001864	http://ftp.ebi.ac.uk/pub/databases/gwas/summary_statistics/GCST90001001-GCST90002000/GCST90001864/GCST90001864_buildGRCh37.tsv.gz
MFI	Treg	CD3 on CD28- CD8br	2919	Blue.530.30.Treg.trait5	MFI	Treg	GCST90001865	http://ftp.ebi.ac.uk/pub/databases/gwas/summary_statistics/GCST90001001-GCST90002000/GCST90001865/GCST90001865_buildGRCh37.tsv.gz
MFI	Treg	CD3 on CD39+ CD8br	2914	Blue.530.30.Treg.trait6	MFI	Treg	GCST90001866	http://ftp.ebi.ac.uk/pub/databases/gwas/summary_statistics/GCST90001001-GCST90002000/GCST90001866/GCST90001866_buildGRCh37.tsv.gz
MFI	Treg	CD3 on CD4+	2919	Blue.530.30.Treg.trait7	MFI	Treg	GCST90001867	http://ftp.ebi.ac.uk/pub/databases/gwas/summary_statistics/GCST90001001-GCST90002000/GCST90001867/GCST90001867_buildGRCh37.tsv.gz
MFI	Treg	CD3 on CD4 Treg	2919	Blue.530.30.Treg.trait8	MFI	Treg	GCST90001868	http://ftp.ebi.ac.uk/pub/databases/gwas/summary_statistics/GCST90001001-GCST90002000/GCST90001868/GCST90001868_buildGRCh37.tsv.gz
MFI	Treg	CD3 on resting Treg	2918	Blue.530.30.Treg.trait9	MFI	Treg	GCST90001869	http://ftp.ebi.ac.uk/pub/databases/gwas/summary_statistics/GCST90001001-GCST90002000/GCST90001869/GCST90001869_buildGRCh37.tsv.gz
MFI	Myeloid cell	CD34 on HSC	1634	Blue.585.42.MDSC.trait1	MFI	Myeloid cell	GCST90001870	http://ftp.ebi.ac.uk/pub/databases/gwas/summary_statistics/GCST90001001-GCST90002000/GCST90001870/GCST90001870_buildGRCh37.tsv.gz
MFI	Maturation stages of T cell	HVEM on T cell	1247	HVEM1000_150630.trait1	MFI	Maturation stages of T cell	GCST90001871	http://ftp.ebi.ac.uk/pub/databases/gwas/summary_statistics/GCST90001001-GCST90002000/GCST90001871/GCST90001871_buildGRCh37.tsv.gz
MFI	Maturation stages of T cell	HVEM on naive CD8br	1247	HVEM1000_150630.trait10	MFI	Maturation stages of T cell	GCST90001872	http://ftp.ebi.ac.uk/pub/databases/gwas/summary_statistics/GCST90001001-GCST90002000/GCST90001872/GCST90001872_buildGRCh37.tsv.gz
MFI	Maturation stages of T cell	HVEM on EM CD8br	1247	HVEM1000_150630.trait11	MFI	Maturation stages of T cell	GCST90001873	http://ftp.ebi.ac.uk/pub/databases/gwas/summary_statistics/GCST90001001-GCST90002000/GCST90001873/GCST90001873_buildGRCh37.tsv.gz
MFI	Maturation stages of T cell	HVEM on TD CD8br	1247	HVEM1000_150630.trait12	MFI	Maturation stages of T cell	GCST90001874	http://ftp.ebi.ac.uk/pub/databases/gwas/summary_statistics/GCST90001001-GCST90002000/GCST90001874/GCST90001874_buildGRCh37.tsv.gz
MFI	Maturation stages of T cell	HVEM on CD4+	1247	HVEM1000_150630.trait2	MFI	Maturation stages of T cell	GCST90001875	http://ftp.ebi.ac.uk/pub/databases/gwas/summary_statistics/GCST90001001-GCST90002000/GCST90001875/GCST90001875_buildGRCh37.tsv.gz
MFI	Maturation stages of T cell	HVEM on CM CD4+	1247	HVEM1000_150630.trait3	MFI	Maturation stages of T cell	GCST90001876	http://ftp.ebi.ac.uk/pub/databases/gwas/summary_statistics/GCST90001001-GCST90002000/GCST90001876/GCST90001876_buildGRCh37.tsv.gz
MFI	Maturation stages of T cell	HVEM on naive CD4+	1247	HVEM1000_150630.trait4	MFI	Maturation stages of T cell	GCST90001877	http://ftp.ebi.ac.uk/pub/databases/gwas/summary_statistics/GCST90001001-GCST90002000/GCST90001877/GCST90001877_buildGRCh37.tsv.gz
MFI	Maturation stages of T cell	HVEM on EM CD4+	1247	HVEM1000_150630.trait5	MFI	Maturation stages of T cell	GCST90001878	http://ftp.ebi.ac.uk/pub/databases/gwas/summary_statistics/GCST90001001-GCST90002000/GCST90001878/GCST90001878_buildGRCh37.tsv.gz
MFI	Maturation stages of T cell	HVEM on TD CD4+	1245	HVEM1000_150630.trait6	MFI	Maturation stages of T cell	GCST90001879	http://ftp.ebi.ac.uk/pub/databases/gwas/summary_statistics/GCST90001001-GCST90002000/GCST90001879/GCST90001879_buildGRCh37.tsv.gz
MFI	Maturation stages of T cell	HVEM on CD45RA- CD4+	1247	HVEM1000_150630.trait7	MFI	Maturation stages of T cell	GCST90001880	http://ftp.ebi.ac.uk/pub/databases/gwas/summary_statistics/GCST90001001-GCST90002000/GCST90001880/GCST90001880_buildGRCh37.tsv.gz
MFI	Maturation stages of T cell	HVEM on CD8br	1247	HVEM1000_150630.trait8	MFI	Maturation stages of T cell	GCST90001881	http://ftp.ebi.ac.uk/pub/databases/gwas/summary_statistics/GCST90001001-GCST90002000/GCST90001881/GCST90001881_buildGRCh37.tsv.gz
MFI	Maturation stages of T cell	HVEM on CM CD8br	1247	HVEM1000_150630.trait9	MFI	Maturation stages of T cell	GCST90001882	http://ftp.ebi.ac.uk/pub/databases/gwas/summary_statistics/GCST90001001-GCST90002000/GCST90001882/GCST90001882_buildGRCh37.tsv.gz
MFI	TBNK	CD16-CD56 on NKT	3113	Blue.585.42.TBNK.trait1	MFI	TBNK	GCST90001883	http://ftp.ebi.ac.uk/pub/databases/gwas/summary_statistics/GCST90001001-GCST90002000/GCST90001883/GCST90001883_buildGRCh37.tsv.gz
MFI	TBNK	CD16-CD56 on NK	3113	Blue.585.42.TBNK.trait2	MFI	TBNK	GCST90001884	http://ftp.ebi.ac.uk/pub/databases/gwas/summary_statistics/GCST90001001-GCST90002000/GCST90001884/GCST90001884_buildGRCh37.tsv.gz
MFI	TBNK	CD16-CD56 on HLA DR+ NK	2971	Blue.585.42.TBNK.trait3	MFI	TBNK	GCST90001885	http://ftp.ebi.ac.uk/pub/databases/gwas/summary_statistics/GCST90001001-GCST90002000/GCST90001885/GCST90001885_buildGRCh37.tsv.gz
MFI	Treg	CD28 on CD39+ activated Treg	2920	Blue.585.42.Treg.trait10	MFI	Treg	GCST90001886	http://ftp.ebi.ac.uk/pub/databases/gwas/summary_statistics/GCST90001001-GCST90002000/GCST90001886/GCST90001886_buildGRCh37.tsv.gz
MFI	Treg	CD28 on secreting Treg	2920	Blue.585.42.Treg.trait11	MFI	Treg	GCST90001887	http://ftp.ebi.ac.uk/pub/databases/gwas/summary_statistics/GCST90001001-GCST90002000/GCST90001887/GCST90001887_buildGRCh37.tsv.gz
MFI	Treg	CD28 on CD39+ secreting Treg	2920	Blue.585.42.Treg.trait12	MFI	Treg	GCST90001888	http://ftp.ebi.ac.uk/pub/databases/gwas/summary_statistics/GCST90001001-GCST90002000/GCST90001888/GCST90001888_buildGRCh37.tsv.gz
MFI	Treg	CD28 on activated & secreting Treg	2920	Blue.585.42.Treg.trait13	MFI	Treg	GCST90001889	http://ftp.ebi.ac.uk/pub/databases/gwas/summary_statistics/GCST90001001-GCST90002000/GCST90001889/GCST90001889_buildGRCh37.tsv.gz
MFI	Treg	CD28 on CD45RA+ CD4+	2920	Blue.585.42.Treg.trait15	MFI	Treg	GCST90001890	http://ftp.ebi.ac.uk/pub/databases/gwas/summary_statistics/GCST90001001-GCST90002000/GCST90001890/GCST90001890_buildGRCh37.tsv.gz
MFI	Treg	CD28 on CD45RA- CD4 not Treg	2920	Blue.585.42.Treg.trait18	MFI	Treg	GCST90001891	http://ftp.ebi.ac.uk/pub/databases/gwas/summary_statistics/GCST90001001-GCST90002000/GCST90001891/GCST90001891_buildGRCh37.tsv.gz
MFI	Treg	CD28 on CD39+ CD4+	2920	Blue.585.42.Treg.trait19	MFI	Treg	GCST90001892	http://ftp.ebi.ac.uk/pub/databases/gwas/summary_statistics/GCST90001001-GCST90002000/GCST90001892/GCST90001892_buildGRCh37.tsv.gz
MFI	Treg	CD28 on CD28+ CD45RA- CD8br	2920	Blue.585.42.Treg.trait2	MFI	Treg	GCST90001893	http://ftp.ebi.ac.uk/pub/databases/gwas/summary_statistics/GCST90001001-GCST90002000/GCST90001893/GCST90001893_buildGRCh37.tsv.gz
MFI	Treg	CD28 on CD28+ CD4+	2920	Blue.585.42.Treg.trait20	MFI	Treg	GCST90001894	http://ftp.ebi.ac.uk/pub/databases/gwas/summary_statistics/GCST90001001-GCST90002000/GCST90001894/GCST90001894_buildGRCh37.tsv.gz
MFI	Treg	CD28 on CD28+ DN (CD4-CD8-)	2919	Blue.585.42.Treg.trait21	MFI	Treg	GCST90001895	http://ftp.ebi.ac.uk/pub/databases/gwas/summary_statistics/GCST90001001-GCST90002000/GCST90001895/GCST90001895_buildGRCh37.tsv.gz
MFI	Treg	CD28 on CD28+ CD45RA+ CD8br	2920	Blue.585.42.Treg.trait3	MFI	Treg	GCST90001896	http://ftp.ebi.ac.uk/pub/databases/gwas/summary_statistics/GCST90001001-GCST90002000/GCST90001896/GCST90001896_buildGRCh37.tsv.gz
MFI	Treg	CD28 on CD39+ CD8br	2914	Blue.585.42.Treg.trait4	MFI	Treg	GCST90001897	http://ftp.ebi.ac.uk/pub/databases/gwas/summary_statistics/GCST90001001-GCST90002000/GCST90001897/GCST90001897_buildGRCh37.tsv.gz
MFI	Treg	CD28 on CD4+	2920	Blue.585.42.Treg.trait5	MFI	Treg	GCST90001898	http://ftp.ebi.ac.uk/pub/databases/gwas/summary_statistics/GCST90001001-GCST90002000/GCST90001898/GCST90001898_buildGRCh37.tsv.gz
MFI	Treg	CD28 on CD4 Treg	2920	Blue.585.42.Treg.trait6	MFI	Treg	GCST90001899	http://ftp.ebi.ac.uk/pub/databases/gwas/summary_statistics/GCST90001001-GCST90002000/GCST90001899/GCST90001899_buildGRCh37.tsv.gz
MFI	Treg	CD28 on resting Treg	2919	Blue.585.42.Treg.trait7	MFI	Treg	GCST90001900	http://ftp.ebi.ac.uk/pub/databases/gwas/summary_statistics/GCST90001001-GCST90002000/GCST90001900/GCST90001900_buildGRCh37.tsv.gz
MFI	Treg	CD28 on CD39+ resting Treg	2650	Blue.585.42.Treg.trait8	MFI	Treg	GCST90001901	http://ftp.ebi.ac.uk/pub/databases/gwas/summary_statistics/GCST90001001-GCST90002000/GCST90001901/GCST90001901_buildGRCh37.tsv.gz
MFI	Treg	CD28 on activated Treg	2920	Blue.585.42.Treg.trait9	MFI	Treg	GCST90001902	http://ftp.ebi.ac.uk/pub/databases/gwas/summary_statistics/GCST90001001-GCST90002000/GCST90001902/GCST90001902_buildGRCh37.tsv.gz
MFI	cDC	CD86 on myeloid DC	2871	Blue.670.LP.cDC.trait1	MFI	cDC	GCST90001903	http://ftp.ebi.ac.uk/pub/databases/gwas/summary_statistics/GCST90001001-GCST90002000/GCST90001903/GCST90001903_buildGRCh37.tsv.gz
MFI	cDC	CD86 on CD62L+ myeloid DC	2871	Blue.670.LP.cDC.trait2	MFI	cDC	GCST90001904	http://ftp.ebi.ac.uk/pub/databases/gwas/summary_statistics/GCST90001001-GCST90002000/GCST90001904/GCST90001904_buildGRCh37.tsv.gz
MFI	cDC	CD86 on monocyte	2850	Blue.670.LP.cDC.trait3	MFI	cDC	GCST90001905	http://ftp.ebi.ac.uk/pub/databases/gwas/summary_statistics/GCST90001001-GCST90002000/GCST90001905/GCST90001905_buildGRCh37.tsv.gz
MFI	cDC	CD86 on granulocyte	2848	Blue.670.LP.cDC.trait4	MFI	cDC	GCST90001906	http://ftp.ebi.ac.uk/pub/databases/gwas/summary_statistics/GCST90001001-GCST90002000/GCST90001906/GCST90001906_buildGRCh37.tsv.gz
MFI	Maturation stages of T cell	CCR7 on naive CD4+	2910	Blue.670.LP.MT.trait1	MFI	Maturation stages of T cell	GCST90001907	http://ftp.ebi.ac.uk/pub/databases/gwas/summary_statistics/GCST90001001-GCST90002000/GCST90001907/GCST90001907_buildGRCh37.tsv.gz
MFI	Maturation stages of T cell	CCR7 on naive CD8br	2910	Blue.670.LP.MT.trait3	MFI	Maturation stages of T cell	GCST90001908	http://ftp.ebi.ac.uk/pub/databases/gwas/summary_statistics/GCST90001001-GCST90002000/GCST90001908/GCST90001908_buildGRCh37.tsv.gz
MFI	TBNK	CD45 on CD14+ monocyte	3112	Blue.670.LP.TBNK.trait1	MFI	TBNK	GCST90001909	http://ftp.ebi.ac.uk/pub/databases/gwas/summary_statistics/GCST90001001-GCST90002000/GCST90001909/GCST90001909_buildGRCh37.tsv.gz
MFI	TBNK	CD45 on B cell	3112	Blue.670.LP.TBNK.trait10	MFI	TBNK	GCST90001910	http://ftp.ebi.ac.uk/pub/databases/gwas/summary_statistics/GCST90001001-GCST90002000/GCST90001910/GCST90001910_buildGRCh37.tsv.gz
MFI	TBNK	CD45 on NK	3113	Blue.670.LP.TBNK.trait11	MFI	TBNK	GCST90001911	http://ftp.ebi.ac.uk/pub/databases/gwas/summary_statistics/GCST90001001-GCST90002000/GCST90001911/GCST90001911_buildGRCh37.tsv.gz
MFI	TBNK	CD45 on HLA DR+ NK	2971	Blue.670.LP.TBNK.trait12	MFI	TBNK	GCST90001912	http://ftp.ebi.ac.uk/pub/databases/gwas/summary_statistics/GCST90001001-GCST90002000/GCST90001912/GCST90001912_buildGRCh37.tsv.gz
MFI	TBNK	CD45 on granulocyte	3112	Blue.670.LP.TBNK.trait13	MFI	TBNK	GCST90001913	http://ftp.ebi.ac.uk/pub/databases/gwas/summary_statistics/GCST90001001-GCST90002000/GCST90001913/GCST90001913_buildGRCh37.tsv.gz
MFI	TBNK	CD45 on lymphocyte	3113	Blue.670.LP.TBNK.trait2	MFI	TBNK	GCST90001914	http://ftp.ebi.ac.uk/pub/databases/gwas/summary_statistics/GCST90001001-GCST90002000/GCST90001914/GCST90001914_buildGRCh37.tsv.gz
MFI	TBNK	CD45 on T cell	3113	Blue.670.LP.TBNK.trait3	MFI	TBNK	GCST90001915	http://ftp.ebi.ac.uk/pub/databases/gwas/summary_statistics/GCST90001001-GCST90002000/GCST90001915/GCST90001915_buildGRCh37.tsv.gz
MFI	TBNK	CD45 on CD4+	3113	Blue.670.LP.TBNK.trait4	MFI	TBNK	GCST90001916	http://ftp.ebi.ac.uk/pub/databases/gwas/summary_statistics/GCST90001001-GCST90002000/GCST90001916/GCST90001916_buildGRCh37.tsv.gz
MFI	TBNK	CD45 on CD8br	3113	Blue.670.LP.TBNK.trait5	MFI	TBNK	GCST90001917	http://ftp.ebi.ac.uk/pub/databases/gwas/summary_statistics/GCST90001001-GCST90002000/GCST90001917/GCST90001917_buildGRCh37.tsv.gz
MFI	TBNK	CD45 on HLA DR+ T cell	3060	Blue.670.LP.TBNK.trait6	MFI	TBNK	GCST90001918	http://ftp.ebi.ac.uk/pub/databases/gwas/summary_statistics/GCST90001001-GCST90002000/GCST90001918/GCST90001918_buildGRCh37.tsv.gz
MFI	TBNK	CD45 on NKT	3113	Blue.670.LP.TBNK.trait7	MFI	TBNK	GCST90001919	http://ftp.ebi.ac.uk/pub/databases/gwas/summary_statistics/GCST90001001-GCST90002000/GCST90001919/GCST90001919_buildGRCh37.tsv.gz
MFI	TBNK	CD45 on HLA DR+ CD4+	3060	Blue.670.LP.TBNK.trait8	MFI	TBNK	GCST90001920	http://ftp.ebi.ac.uk/pub/databases/gwas/summary_statistics/GCST90001001-GCST90002000/GCST90001920/GCST90001920_buildGRCh37.tsv.gz
MFI	TBNK	CD45 on HLA DR+ CD8br	3060	Blue.670.LP.TBNK.trait9	MFI	TBNK	GCST90001921	http://ftp.ebi.ac.uk/pub/databases/gwas/summary_statistics/GCST90001001-GCST90002000/GCST90001921/GCST90001921_buildGRCh37.tsv.gz
MFI	Treg	CD127 on T cell	2920	Blue.670.LP.Treg.trait1	MFI	Treg	GCST90001922	http://ftp.ebi.ac.uk/pub/databases/gwas/summary_statistics/GCST90001001-GCST90002000/GCST90001922/GCST90001922_buildGRCh37.tsv.gz
MFI	Treg	CD127 on CD45RA- CD4 not Treg	2920	Blue.670.LP.Treg.trait10	MFI	Treg	GCST90001923	http://ftp.ebi.ac.uk/pub/databases/gwas/summary_statistics/GCST90001001-GCST90002000/GCST90001923/GCST90001923_buildGRCh37.tsv.gz
MFI	Treg	CD127 on CD28+ CD4+	2920	Blue.670.LP.Treg.trait11	MFI	Treg	GCST90001924	http://ftp.ebi.ac.uk/pub/databases/gwas/summary_statistics/GCST90001001-GCST90002000/GCST90001924/GCST90001924_buildGRCh37.tsv.gz
MFI	Treg	CD127 on CD28+ DN (CD4-CD8-)	2918	Blue.670.LP.Treg.trait12	MFI	Treg	GCST90001925	http://ftp.ebi.ac.uk/pub/databases/gwas/summary_statistics/GCST90001001-GCST90002000/GCST90001925/GCST90001925_buildGRCh37.tsv.gz
MFI	Treg	CD127 on granulocyte	2920	Blue.670.LP.Treg.trait13	MFI	Treg	GCST90001926	http://ftp.ebi.ac.uk/pub/databases/gwas/summary_statistics/GCST90001001-GCST90002000/GCST90001926/GCST90001926_buildGRCh37.tsv.gz
MFI	Treg	CD127 on CD8br	2920	Blue.670.LP.Treg.trait2	MFI	Treg	GCST90001927	http://ftp.ebi.ac.uk/pub/databases/gwas/summary_statistics/GCST90001001-GCST90002000/GCST90001927/GCST90001927_buildGRCh37.tsv.gz
MFI	Treg	CD127 on CD28+ CD45RA- CD8br	2920	Blue.670.LP.Treg.trait3	MFI	Treg	GCST90001928	http://ftp.ebi.ac.uk/pub/databases/gwas/summary_statistics/GCST90001001-GCST90002000/GCST90001928/GCST90001928_buildGRCh37.tsv.gz
MFI	Treg	CD127 on CD28+ CD45RA+ CD8br	2920	Blue.670.LP.Treg.trait4	MFI	Treg	GCST90001929	http://ftp.ebi.ac.uk/pub/databases/gwas/summary_statistics/GCST90001001-GCST90002000/GCST90001929/GCST90001929_buildGRCh37.tsv.gz
MFI	Treg	CD127 on CD28- CD8br	2920	Blue.670.LP.Treg.trait5	MFI	Treg	GCST90001930	http://ftp.ebi.ac.uk/pub/databases/gwas/summary_statistics/GCST90001001-GCST90002000/GCST90001930/GCST90001930_buildGRCh37.tsv.gz
MFI	Treg	CD127 on CD4+	2920	Blue.670.LP.Treg.trait6	MFI	Treg	GCST90001931	http://ftp.ebi.ac.uk/pub/databases/gwas/summary_statistics/GCST90001001-GCST90002000/GCST90001931/GCST90001931_buildGRCh37.tsv.gz
MFI	Treg	CD127 on CD45RA+ CD4+	2920	Blue.670.LP.Treg.trait7	MFI	Treg	GCST90001932	http://ftp.ebi.ac.uk/pub/databases/gwas/summary_statistics/GCST90001001-GCST90002000/GCST90001932/GCST90001932_buildGRCh37.tsv.gz
MFI	Treg	CD25 on CD45RA- CD4 not Treg	3575	Blue.780.60.CD25.trait1	MFI	Treg	GCST90001933	http://ftp.ebi.ac.uk/pub/databases/gwas/summary_statistics/GCST90001001-GCST90002000/GCST90001933/GCST90001933_buildGRCh37.tsv.gz
MFI	Treg	CD25 on CD45RA+ CD4 not Treg	3575	Blue.780.60.CD25.trait13	MFI	Treg	GCST90001934	http://ftp.ebi.ac.uk/pub/databases/gwas/summary_statistics/GCST90001001-GCST90002000/GCST90001934/GCST90001934_buildGRCh37.tsv.gz
MFI	Treg	CD25 on CD39+ CD4 Treg	3575	Blue.780.60.CD25.trait10	MFI	Treg	GCST90001935	http://ftp.ebi.ac.uk/pub/databases/gwas/summary_statistics/GCST90001001-GCST90002000/GCST90001935/GCST90001935_buildGRCh37.tsv.gz
MFI	Treg	CD25 on CD4 Treg	3575	Blue.780.60.CD25.trait2	MFI	Treg	GCST90001936	http://ftp.ebi.ac.uk/pub/databases/gwas/summary_statistics/GCST90001001-GCST90002000/GCST90001936/GCST90001936_buildGRCh37.tsv.gz
MFI	Treg	CD25 on resting Treg	3246	Blue.780.60.CD25.trait3	MFI	Treg	GCST90001937	http://ftp.ebi.ac.uk/pub/databases/gwas/summary_statistics/GCST90001001-GCST90002000/GCST90001937/GCST90001937_buildGRCh37.tsv.gz
MFI	Treg	CD25 on CD39+ resting Treg	3574	Blue.780.60.CD25.trait4	MFI	Treg	GCST90001938	http://ftp.ebi.ac.uk/pub/databases/gwas/summary_statistics/GCST90001001-GCST90002000/GCST90001938/GCST90001938_buildGRCh37.tsv.gz
MFI	Treg	CD25 on activated Treg	3574	Blue.780.60.CD25.trait5	MFI	Treg	GCST90001939	http://ftp.ebi.ac.uk/pub/databases/gwas/summary_statistics/GCST90001001-GCST90002000/GCST90001939/GCST90001939_buildGRCh37.tsv.gz
MFI	Treg	CD25 on CD39+ activated Treg	3574	Blue.780.60.CD25.trait6	MFI	Treg	GCST90001940	http://ftp.ebi.ac.uk/pub/databases/gwas/summary_statistics/GCST90001001-GCST90002000/GCST90001940/GCST90001940_buildGRCh37.tsv.gz
MFI	Treg	CD25 on secreting Treg	3574	Blue.780.60.CD25.trait7	MFI	Treg	GCST90001941	http://ftp.ebi.ac.uk/pub/databases/gwas/summary_statistics/GCST90001001-GCST90002000/GCST90001941/GCST90001941_buildGRCh37.tsv.gz
MFI	Treg	CD25 on CD39+ secreting Treg	3574	Blue.780.60.CD25.trait8	MFI	Treg	GCST90001942	http://ftp.ebi.ac.uk/pub/databases/gwas/summary_statistics/GCST90001001-GCST90002000/GCST90001942/GCST90001942_buildGRCh37.tsv.gz
MFI	Treg	CD25 on activated & secreting Treg	3574	Blue.780.60.CD25.trait9	MFI	Treg	GCST90001943	http://ftp.ebi.ac.uk/pub/databases/gwas/summary_statistics/GCST90001001-GCST90002000/GCST90001943/GCST90001943_buildGRCh37.tsv.gz
MFI	cDC	CD123 on plasmacytoid DC	2872	Blue.780.60.cDC.trait1	MFI	cDC	GCST90001944	http://ftp.ebi.ac.uk/pub/databases/gwas/summary_statistics/GCST90001001-GCST90002000/GCST90001944/GCST90001944_buildGRCh37.tsv.gz
MFI	cDC	CD123 on CD62L+ plasmacytoid DC	2872	Blue.780.60.cDC.trait2	MFI	cDC	GCST90001945	http://ftp.ebi.ac.uk/pub/databases/gwas/summary_statistics/GCST90001001-GCST90002000/GCST90001945/GCST90001945_buildGRCh37.tsv.gz
MFI	Myeloid cell	CD33 on CD14+ monocyte	1634	Blue.780.60.MDSC.trait1	MFI	Myeloid cell	GCST90001946	http://ftp.ebi.ac.uk/pub/databases/gwas/summary_statistics/GCST90001001-GCST90002000/GCST90001946/GCST90001946_buildGRCh37.tsv.gz
MFI	Myeloid cell	CD33 on CD33br HLA DR+ CD14dim	1577	Blue.780.60.MDSC.trait10	MFI	Myeloid cell	GCST90001947	http://ftp.ebi.ac.uk/pub/databases/gwas/summary_statistics/GCST90001001-GCST90002000/GCST90001947/GCST90001947_buildGRCh37.tsv.gz
MFI	Myeloid cell	CD33 on CD33dim HLA DR+ CD11b+	1633	Blue.780.60.MDSC.trait12	MFI	Myeloid cell	GCST90001948	http://ftp.ebi.ac.uk/pub/databases/gwas/summary_statistics/GCST90001001-GCST90002000/GCST90001948/GCST90001948_buildGRCh37.tsv.gz
MFI	Myeloid cell	CD33 on CD33dim HLA DR+ CD11b-	1634	Blue.780.60.MDSC.trait13	MFI	Myeloid cell	GCST90001949	http://ftp.ebi.ac.uk/pub/databases/gwas/summary_statistics/GCST90001001-GCST90002000/GCST90001949/GCST90001949_buildGRCh37.tsv.gz
MFI	Myeloid cell	CD33 on Gr MDSC	1244	Blue.780.60.MDSC.trait14	MFI	Myeloid cell	GCST90001950	http://ftp.ebi.ac.uk/pub/databases/gwas/summary_statistics/GCST90001001-GCST90002000/GCST90001950/GCST90001950_buildGRCh37.tsv.gz
MFI	Myeloid cell	CD33 on CD66b++ myeloid cell	1464	Blue.780.60.MDSC.trait2	MFI	Myeloid cell	GCST90001951	http://ftp.ebi.ac.uk/pub/databases/gwas/summary_statistics/GCST90001001-GCST90002000/GCST90001951/GCST90001951_buildGRCh37.tsv.gz
MFI	Myeloid cell	CD33 on Mo MDSC	1569	Blue.780.60.MDSC.trait3	MFI	Myeloid cell	GCST90001952	http://ftp.ebi.ac.uk/pub/databases/gwas/summary_statistics/GCST90001001-GCST90002000/GCST90001952/GCST90001952_buildGRCh37.tsv.gz
MFI	Myeloid cell	CD33 on CD33dim HLA DR-	1558	Blue.780.60.MDSC.trait4	MFI	Myeloid cell	GCST90001953	http://ftp.ebi.ac.uk/pub/databases/gwas/summary_statistics/GCST90001001-GCST90002000/GCST90001953/GCST90001953_buildGRCh37.tsv.gz
MFI	Myeloid cell	CD33 on basophil	1555	Blue.780.60.MDSC.trait6	MFI	Myeloid cell	GCST90001954	http://ftp.ebi.ac.uk/pub/databases/gwas/summary_statistics/GCST90001001-GCST90002000/GCST90001954/GCST90001954_buildGRCh37.tsv.gz
MFI	Myeloid cell	CD33 on Im MDSC	1554	Blue.780.60.MDSC.trait7	MFI	Myeloid cell	GCST90001955	http://ftp.ebi.ac.uk/pub/databases/gwas/summary_statistics/GCST90001001-GCST90002000/GCST90001955/GCST90001955_buildGRCh37.tsv.gz
MFI	Myeloid cell	CD33 on CD33br HLA DR+	1579	Blue.780.60.MDSC.trait8	MFI	Myeloid cell	GCST90001956	http://ftp.ebi.ac.uk/pub/databases/gwas/summary_statistics/GCST90001001-GCST90002000/GCST90001956/GCST90001956_buildGRCh37.tsv.gz
MFI	Myeloid cell	CD33 on CD33br HLA DR+ CD14-	1578	Blue.780.60.MDSC.trait9	MFI	Myeloid cell	GCST90001957	http://ftp.ebi.ac.uk/pub/databases/gwas/summary_statistics/GCST90001001-GCST90002000/GCST90001957/GCST90001957_buildGRCh37.tsv.gz
MFI	TBNK	CD4 on monocyte	3112	Blue.780.60.TBNK.trait1	MFI	TBNK	GCST90001958	http://ftp.ebi.ac.uk/pub/databases/gwas/summary_statistics/GCST90001001-GCST90002000/GCST90001958/GCST90001958_buildGRCh37.tsv.gz
MFI	TBNK	CD4 on HLA DR+ CD4+	3060	Blue.780.60.TBNK.trait3	MFI	TBNK	GCST90001959	http://ftp.ebi.ac.uk/pub/databases/gwas/summary_statistics/GCST90001001-GCST90002000/GCST90001959/GCST90001959_buildGRCh37.tsv.gz
MFI	Treg	CD25 on CD4+	2920	Blue.780.60.Treg.trait4	MFI	Treg	GCST90001960	http://ftp.ebi.ac.uk/pub/databases/gwas/summary_statistics/GCST90001001-GCST90002000/GCST90001960/GCST90001960_buildGRCh37.tsv.gz
MFI	Treg	CD25 on CD39+ CD4+	2920	Blue.780.60.Treg.trait5	MFI	Treg	GCST90001961	http://ftp.ebi.ac.uk/pub/databases/gwas/summary_statistics/GCST90001001-GCST90002000/GCST90001961/GCST90001961_buildGRCh37.tsv.gz
MFI	Treg	CD25 on CD28+ CD4+	2920	Blue.780.60.Treg.trait6	MFI	Treg	GCST90001962	http://ftp.ebi.ac.uk/pub/databases/gwas/summary_statistics/GCST90001001-GCST90002000/GCST90001962/GCST90001962_buildGRCh37.tsv.gz
Morphological parameter	cDC	FSC-A on myeloid DC	2872	FSC.cDC.trait2	Morphological parameter	cDC	GCST90001963	http://ftp.ebi.ac.uk/pub/databases/gwas/summary_statistics/GCST90001001-GCST90002000/GCST90001963/GCST90001963_buildGRCh37.tsv.gz
Morphological parameter	cDC	FSC-A on plasmacytoid DC	2872	FSC.cDC.trait3	Morphological parameter	cDC	GCST90001964	http://ftp.ebi.ac.uk/pub/databases/gwas/summary_statistics/GCST90001001-GCST90002000/GCST90001964/GCST90001964_buildGRCh37.tsv.gz
Morphological parameter	cDC	FSC-A on monocyte	2850	FSC.cDC.trait4	Morphological parameter	cDC	GCST90001965	http://ftp.ebi.ac.uk/pub/databases/gwas/summary_statistics/GCST90001001-GCST90002000/GCST90001965/GCST90001965_buildGRCh37.tsv.gz
Morphological parameter	cDC	FSC-A on granulocyte	2850	FSC.cDC.trait5	Morphological parameter	cDC	GCST90001966	http://ftp.ebi.ac.uk/pub/databases/gwas/summary_statistics/GCST90001001-GCST90002000/GCST90001966/GCST90001966_buildGRCh37.tsv.gz
Morphological parameter	TBNK	FSC-A on CD14+ monocyte	3112	FSC.TBNK.trait1	Morphological parameter	TBNK	GCST90001967	http://ftp.ebi.ac.uk/pub/databases/gwas/summary_statistics/GCST90001001-GCST90002000/GCST90001967/GCST90001967_buildGRCh37.tsv.gz
Morphological parameter	TBNK	FSC-A on B cell	3112	FSC.TBNK.trait10	Morphological parameter	TBNK	GCST90001968	http://ftp.ebi.ac.uk/pub/databases/gwas/summary_statistics/GCST90001001-GCST90002000/GCST90001968/GCST90001968_buildGRCh37.tsv.gz
Morphological parameter	TBNK	FSC-A on NK	3113	FSC.TBNK.trait11	Morphological parameter	TBNK	GCST90001969	http://ftp.ebi.ac.uk/pub/databases/gwas/summary_statistics/GCST90001001-GCST90002000/GCST90001969/GCST90001969_buildGRCh37.tsv.gz
Morphological parameter	TBNK	FSC-A on HLA DR+ NK	2971	FSC.TBNK.trait12	Morphological parameter	TBNK	GCST90001970	http://ftp.ebi.ac.uk/pub/databases/gwas/summary_statistics/GCST90001001-GCST90002000/GCST90001970/GCST90001970_buildGRCh37.tsv.gz
Morphological parameter	TBNK	FSC-A on lymphocyte	3113	FSC.TBNK.trait2	Morphological parameter	TBNK	GCST90001971	http://ftp.ebi.ac.uk/pub/databases/gwas/summary_statistics/GCST90001001-GCST90002000/GCST90001971/GCST90001971_buildGRCh37.tsv.gz
Morphological parameter	TBNK	FSC-A on T cell	3113	FSC.TBNK.trait3	Morphological parameter	TBNK	GCST90001972	http://ftp.ebi.ac.uk/pub/databases/gwas/summary_statistics/GCST90001001-GCST90002000/GCST90001972/GCST90001972_buildGRCh37.tsv.gz
Morphological parameter	TBNK	FSC-A on CD4+	3113	FSC.TBNK.trait4	Morphological parameter	TBNK	GCST90001973	http://ftp.ebi.ac.uk/pub/databases/gwas/summary_statistics/GCST90001001-GCST90002000/GCST90001973/GCST90001973_buildGRCh37.tsv.gz
Morphological parameter	TBNK	FSC-A on CD8br	3113	FSC.TBNK.trait5	Morphological parameter	TBNK	GCST90001974	http://ftp.ebi.ac.uk/pub/databases/gwas/summary_statistics/GCST90001001-GCST90002000/GCST90001974/GCST90001974_buildGRCh37.tsv.gz
Morphological parameter	TBNK	FSC-A on HLA DR+ T cell	3060	FSC.TBNK.trait6	Morphological parameter	TBNK	GCST90001975	http://ftp.ebi.ac.uk/pub/databases/gwas/summary_statistics/GCST90001001-GCST90002000/GCST90001975/GCST90001975_buildGRCh37.tsv.gz
Morphological parameter	TBNK	FSC-A on NKT	3113	FSC.TBNK.trait7	Morphological parameter	TBNK	GCST90001976	http://ftp.ebi.ac.uk/pub/databases/gwas/summary_statistics/GCST90001001-GCST90002000/GCST90001976/GCST90001976_buildGRCh37.tsv.gz
Morphological parameter	TBNK	FSC-A on HLA DR+ CD4+	3060	FSC.TBNK.trait8	Morphological parameter	TBNK	GCST90001977	http://ftp.ebi.ac.uk/pub/databases/gwas/summary_statistics/GCST90001001-GCST90002000/GCST90001977/GCST90001977_buildGRCh37.tsv.gz
Morphological parameter	TBNK	FSC-A on HLA DR+ CD8br	3060	FSC.TBNK.trait9	Morphological parameter	TBNK	GCST90001978	http://ftp.ebi.ac.uk/pub/databases/gwas/summary_statistics/GCST90001001-GCST90002000/GCST90001978/GCST90001978_buildGRCh37.tsv.gz
MFI	Monocyte	CD16 on CD14- CD16+ monocyte	3717	mono.trait1	MFI	Monocyte	GCST90001979	http://ftp.ebi.ac.uk/pub/databases/gwas/summary_statistics/GCST90001001-GCST90002000/GCST90001979/GCST90001979_buildGRCh37.tsv.gz
MFI	Monocyte	CD40 on CD14+ CD16- monocyte	3727	mono.trait10	MFI	Monocyte	GCST90001980	http://ftp.ebi.ac.uk/pub/databases/gwas/summary_statistics/GCST90001001-GCST90002000/GCST90001980/GCST90001980_buildGRCh37.tsv.gz
MFI	Monocyte	CD40 on CD14+ CD16+ monocyte	3716	mono.trait11	MFI	Monocyte	GCST90001981	http://ftp.ebi.ac.uk/pub/databases/gwas/summary_statistics/GCST90001001-GCST90002000/GCST90001981/GCST90001981_buildGRCh37.tsv.gz
MFI	Monocyte	CCR2 on CD14- CD16+ monocyte	3719	mono.trait12	MFI	Monocyte	GCST90001982	http://ftp.ebi.ac.uk/pub/databases/gwas/summary_statistics/GCST90001001-GCST90002000/GCST90001982/GCST90001982_buildGRCh37.tsv.gz
MFI	Monocyte	CD14 on CD14+ CD16+ monocyte	3727	mono.trait14	MFI	Monocyte	GCST90001983	http://ftp.ebi.ac.uk/pub/databases/gwas/summary_statistics/GCST90001001-GCST90002000/GCST90001983/GCST90001983_buildGRCh37.tsv.gz
MFI	Monocyte	HLA DR on CD14- CD16+ monocyte	3719	mono.trait16	MFI	Monocyte	GCST90001984	http://ftp.ebi.ac.uk/pub/databases/gwas/summary_statistics/GCST90001001-GCST90002000/GCST90001984/GCST90001984_buildGRCh37.tsv.gz
MFI	Monocyte	CD40 on monocytes	3727	mono.trait17	MFI	Monocyte	GCST90001985	http://ftp.ebi.ac.uk/pub/databases/gwas/summary_statistics/GCST90001001-GCST90002000/GCST90001985/GCST90001985_buildGRCh37.tsv.gz
MFI	Monocyte	CD14 on CD14+ CD16- monocyte	3727	mono.trait19	MFI	Monocyte	GCST90001986	http://ftp.ebi.ac.uk/pub/databases/gwas/summary_statistics/GCST90001001-GCST90002000/GCST90001986/GCST90001986_buildGRCh37.tsv.gz
MFI	Monocyte	CD64 on CD14+ CD16- monocyte	3720	mono.trait2	MFI	Monocyte	GCST90001987	http://ftp.ebi.ac.uk/pub/databases/gwas/summary_statistics/GCST90001001-GCST90002000/GCST90001987/GCST90001987_buildGRCh37.tsv.gz
MFI	Monocyte	HLA DR on CD14+ CD16- monocyte	3727	mono.trait21	MFI	Monocyte	GCST90001988	http://ftp.ebi.ac.uk/pub/databases/gwas/summary_statistics/GCST90001001-GCST90002000/GCST90001988/GCST90001988_buildGRCh37.tsv.gz
MFI	Monocyte	CD40 on CD14- CD16+ monocyte	3719	mono.trait22	MFI	Monocyte	GCST90001989	http://ftp.ebi.ac.uk/pub/databases/gwas/summary_statistics/GCST90001001-GCST90002000/GCST90001989/GCST90001989_buildGRCh37.tsv.gz
MFI	Monocyte	CD64 on CD14- CD16+ monocyte	3712	mono.trait24	MFI	Monocyte	GCST90001990	http://ftp.ebi.ac.uk/pub/databases/gwas/summary_statistics/GCST90001001-GCST90002000/GCST90001990/GCST90001990_buildGRCh37.tsv.gz
MFI	Monocyte	HLA DR on CD14+ monocyte	3727	mono.trait25	MFI	Monocyte	GCST90001991	http://ftp.ebi.ac.uk/pub/databases/gwas/summary_statistics/GCST90001001-GCST90002000/GCST90001991/GCST90001991_buildGRCh37.tsv.gz
MFI	Monocyte	CCR2 on CD14+ CD16+ monocyte	3716	mono.trait28	MFI	Monocyte	GCST90001992	http://ftp.ebi.ac.uk/pub/databases/gwas/summary_statistics/GCST90001001-GCST90002000/GCST90001992/GCST90001992_buildGRCh37.tsv.gz
MFI	Monocyte	PDL-1 on CD14+ CD16- monocyte	3727	mono.trait29	MFI	Monocyte	GCST90001993	http://ftp.ebi.ac.uk/pub/databases/gwas/summary_statistics/GCST90001001-GCST90002000/GCST90001993/GCST90001993_buildGRCh37.tsv.gz
MFI	Monocyte	CX3CR1 on CD14- CD16-	3687	mono.trait3	MFI	Monocyte	GCST90001994	http://ftp.ebi.ac.uk/pub/databases/gwas/summary_statistics/GCST90001001-GCST90002000/GCST90001994/GCST90001994_buildGRCh37.tsv.gz
MFI	Monocyte	CX3CR1 on monocyte	3687	mono.trait33	MFI	Monocyte	GCST90001995	http://ftp.ebi.ac.uk/pub/databases/gwas/summary_statistics/GCST90001001-GCST90002000/GCST90001995/GCST90001995_buildGRCh37.tsv.gz
MFI	Monocyte	CX3CR1 on CD14+ CD16+ monocyte	3676	mono.trait35	MFI	Monocyte	GCST90001996	http://ftp.ebi.ac.uk/pub/databases/gwas/summary_statistics/GCST90001001-GCST90002000/GCST90001996/GCST90001996_buildGRCh37.tsv.gz
MFI	Monocyte	CX3CR1 on CD14+ CD16- monocyte	3687	mono.trait36	MFI	Monocyte	GCST90001997	http://ftp.ebi.ac.uk/pub/databases/gwas/summary_statistics/GCST90001001-GCST90002000/GCST90001997/GCST90001997_buildGRCh37.tsv.gz
MFI	Monocyte	PDL-1 on CD14+ CD16+ monocyte	3716	mono.trait39	MFI	Monocyte	GCST90001998	http://ftp.ebi.ac.uk/pub/databases/gwas/summary_statistics/GCST90001001-GCST90002000/GCST90001998/GCST90001998_buildGRCh37.tsv.gz
MFI	Monocyte	PDL-1 on CD14- CD16+ monocyte	3719	mono.trait4	MFI	Monocyte	GCST90001999	http://ftp.ebi.ac.uk/pub/databases/gwas/summary_statistics/GCST90001001-GCST90002000/GCST90001999/GCST90001999_buildGRCh37.tsv.gz
MFI	Monocyte	PDL-1 on CD14- CD16-	3727	mono.trait41	MFI	Monocyte	GCST90002000	http://ftp.ebi.ac.uk/pub/databases/gwas/summary_statistics/GCST90001001-GCST90002000/GCST90002000/GCST90002000_buildGRCh37.tsv.gz
MFI	Monocyte	CD64 on CD14- CD16-	3720	mono.trait42	MFI	Monocyte	GCST90002001	http://ftp.ebi.ac.uk/pub/databases/gwas/summary_statistics/GCST90002001-GCST90003000/GCST90002001/GCST90002001_buildGRCh37.tsv.gz
MFI	Monocyte	PDL-1 on monocyte	3727	mono.trait43	MFI	Monocyte	GCST90002002	http://ftp.ebi.ac.uk/pub/databases/gwas/summary_statistics/GCST90002001-GCST90003000/GCST90002002/GCST90002002_buildGRCh37.tsv.gz
MFI	Monocyte	CCR2 on CD14- CD16-	3727	mono.trait44	MFI	Monocyte	GCST90002003	http://ftp.ebi.ac.uk/pub/databases/gwas/summary_statistics/GCST90002001-GCST90003000/GCST90002003/GCST90002003_buildGRCh37.tsv.gz
MFI	Monocyte	CCR2 on CD14+ CD16- monocyte	3727	mono.trait46	MFI	Monocyte	GCST90002004	http://ftp.ebi.ac.uk/pub/databases/gwas/summary_statistics/GCST90002001-GCST90003000/GCST90002004/GCST90002004_buildGRCh37.tsv.gz
MFI	Monocyte	CD16 on CD14+ CD16+ monocyte	3714	mono.trait47	MFI	Monocyte	GCST90002005	http://ftp.ebi.ac.uk/pub/databases/gwas/summary_statistics/GCST90002001-GCST90003000/GCST90002005/GCST90002005_buildGRCh37.tsv.gz
MFI	Monocyte	CD64 on monocyte	3720	mono.trait48	MFI	Monocyte	GCST90002006	http://ftp.ebi.ac.uk/pub/databases/gwas/summary_statistics/GCST90002001-GCST90003000/GCST90002006/GCST90002006_buildGRCh37.tsv.gz
MFI	Monocyte	HLA DR on CD14+ CD16+ monocyte	3716	mono.trait50	MFI	Monocyte	GCST90002007	http://ftp.ebi.ac.uk/pub/databases/gwas/summary_statistics/GCST90002001-GCST90003000/GCST90002007/GCST90002007_buildGRCh37.tsv.gz
MFI	Monocyte	CCR2 on monocyte	3727	mono.trait52	MFI	Monocyte	GCST90002008	http://ftp.ebi.ac.uk/pub/databases/gwas/summary_statistics/GCST90002001-GCST90003000/GCST90002008/GCST90002008_buildGRCh37.tsv.gz
MFI	Monocyte	HLA DR on CD14- CD16-	3727	mono.trait53	MFI	Monocyte	GCST90002009	http://ftp.ebi.ac.uk/pub/databases/gwas/summary_statistics/GCST90002001-GCST90003000/GCST90002009/GCST90002009_buildGRCh37.tsv.gz
MFI	Monocyte	HLA DR on monocyte	3727	mono.trait54	MFI	Monocyte	GCST90002010	http://ftp.ebi.ac.uk/pub/databases/gwas/summary_statistics/GCST90002001-GCST90003000/GCST90002010/GCST90002010_buildGRCh37.tsv.gz
MFI	Monocyte	CD64 on CD14+ CD16+ monocyte	3709	mono.trait6	MFI	Monocyte	GCST90002011	http://ftp.ebi.ac.uk/pub/databases/gwas/summary_statistics/GCST90002001-GCST90003000/GCST90002011/GCST90002011_buildGRCh37.tsv.gz
MFI	Monocyte	CX3CR1 on CD14- CD16+ monocyte	3679	mono.trait7	MFI	Monocyte	GCST90002012	http://ftp.ebi.ac.uk/pub/databases/gwas/summary_statistics/GCST90002001-GCST90003000/GCST90002012/GCST90002012_buildGRCh37.tsv.gz
MFI	cDC	CCR2 on myeloid DC	2870	Red.660.20.cDC.trait1	MFI	cDC	GCST90002013	http://ftp.ebi.ac.uk/pub/databases/gwas/summary_statistics/GCST90002001-GCST90003000/GCST90002013/GCST90002013_buildGRCh37.tsv.gz
MFI	cDC	CCR2 on CD62L+ myeloid DC	2870	Red.660.20.cDC.trait2	MFI	cDC	GCST90002014	http://ftp.ebi.ac.uk/pub/databases/gwas/summary_statistics/GCST90002001-GCST90003000/GCST90002014/GCST90002014_buildGRCh37.tsv.gz
MFI	cDC	CCR2 on plasmacytoid DC	2871	Red.660.20.cDC.trait3	MFI	cDC	GCST90002015	http://ftp.ebi.ac.uk/pub/databases/gwas/summary_statistics/GCST90002001-GCST90003000/GCST90002015/GCST90002015_buildGRCh37.tsv.gz
MFI	cDC	CCR2 on CD62L+ plasmacytoid DC	2871	Red.660.20.cDC.trait4	MFI	cDC	GCST90002016	http://ftp.ebi.ac.uk/pub/databases/gwas/summary_statistics/GCST90002001-GCST90003000/GCST90002016/GCST90002016_buildGRCh37.tsv.gz
MFI	cDC	CCR2 on monocyte	2850	Red.660.20.cDC.trait5	MFI	cDC	GCST90002017	http://ftp.ebi.ac.uk/pub/databases/gwas/summary_statistics/GCST90002001-GCST90003000/GCST90002017/GCST90002017_buildGRCh37.tsv.gz
MFI	cDC	CCR2 on granulocyte	2850	Red.660.20.cDC.trait6	MFI	cDC	GCST90002018	http://ftp.ebi.ac.uk/pub/databases/gwas/summary_statistics/GCST90002001-GCST90003000/GCST90002018/GCST90002018_buildGRCh37.tsv.gz
MFI	Myeloid cell	CD14 on Mo MDSC	1570	Red.660.20.MDSC.trait2	MFI	Myeloid cell	GCST90002019	http://ftp.ebi.ac.uk/pub/databases/gwas/summary_statistics/GCST90002001-GCST90003000/GCST90002019/GCST90002019_buildGRCh37.tsv.gz
MFI	Myeloid cell	CD14 on CD33br HLA DR+ CD14dim	1578	Red.660.20.MDSC.trait3	MFI	Myeloid cell	GCST90002020	http://ftp.ebi.ac.uk/pub/databases/gwas/summary_statistics/GCST90002001-GCST90003000/GCST90002020/GCST90002020_buildGRCh37.tsv.gz
MFI	Myeloid cell	CD14 on CD33dim HLA DR+ CD11b+	1634	Red.660.20.MDSC.trait4	MFI	Myeloid cell	GCST90002021	http://ftp.ebi.ac.uk/pub/databases/gwas/summary_statistics/GCST90002001-GCST90003000/GCST90002021/GCST90002021_buildGRCh37.tsv.gz
MFI	Maturation stages of T cell	CD4 on CD4+	2912	Red.660.20.MT.trait1	MFI	Maturation stages of T cell	GCST90002022	http://ftp.ebi.ac.uk/pub/databases/gwas/summary_statistics/GCST90002001-GCST90003000/GCST90002022/GCST90002022_buildGRCh37.tsv.gz
MFI	Maturation stages of T cell	CD4 on CM CD4 +	2912	Red.660.20.MT.trait2	MFI	Maturation stages of T cell	GCST90002023	http://ftp.ebi.ac.uk/pub/databases/gwas/summary_statistics/GCST90002001-GCST90003000/GCST90002023/GCST90002023_buildGRCh37.tsv.gz
MFI	Maturation stages of T cell	CD4 on naive CD4+	2910	Red.660.20.MT.trait3	MFI	Maturation stages of T cell	GCST90002024	http://ftp.ebi.ac.uk/pub/databases/gwas/summary_statistics/GCST90002001-GCST90003000/GCST90002024/GCST90002024_buildGRCh37.tsv.gz
MFI	Maturation stages of T cell	CD4 on EM CD4+	2912	Red.660.20.MT.trait4	MFI	Maturation stages of T cell	GCST90002025	http://ftp.ebi.ac.uk/pub/databases/gwas/summary_statistics/GCST90002001-GCST90003000/GCST90002025/GCST90002025_buildGRCh37.tsv.gz
MFI	Maturation stages of T cell	CD4 on TD CD4+	2903	Red.660.20.MT.trait5	MFI	Maturation stages of T cell	GCST90002026	http://ftp.ebi.ac.uk/pub/databases/gwas/summary_statistics/GCST90002001-GCST90003000/GCST90002026/GCST90002026_buildGRCh37.tsv.gz
MFI	Maturation stages of T cell	CD4 on CD45RA+ CD4+	2911	Red.660.20.MT.trait6	MFI	Maturation stages of T cell	GCST90002027	http://ftp.ebi.ac.uk/pub/databases/gwas/summary_statistics/GCST90002001-GCST90003000/GCST90002027/GCST90002027_buildGRCh37.tsv.gz
MFI	TBNK	CD19 on B cell	3112	Red.660.20.TBNK.trait2	MFI	TBNK	GCST90002028	http://ftp.ebi.ac.uk/pub/databases/gwas/summary_statistics/GCST90002001-GCST90003000/GCST90002028/GCST90002028_buildGRCh37.tsv.gz
MFI	Treg	CD39 on CD39+ CD8br	2915	Red.660.20.Treg.trait1	MFI	Treg	GCST90002029	http://ftp.ebi.ac.uk/pub/databases/gwas/summary_statistics/GCST90002001-GCST90003000/GCST90002029/GCST90002029_buildGRCh37.tsv.gz
MFI	Treg	CD39 on CD39+ activated Treg	2920	Red.660.20.Treg.trait2	MFI	Treg	GCST90002030	http://ftp.ebi.ac.uk/pub/databases/gwas/summary_statistics/GCST90002001-GCST90003000/GCST90002030/GCST90002030_buildGRCh37.tsv.gz
MFI	Treg	CD39 on CD39+ secreting Treg	2920	Red.660.20.Treg.trait3	MFI	Treg	GCST90002031	http://ftp.ebi.ac.uk/pub/databases/gwas/summary_statistics/GCST90002001-GCST90003000/GCST90002031/GCST90002031_buildGRCh37.tsv.gz
MFI	Treg	CD39 on CD39+ CD4+	2920	Red.660.20.Treg.trait5	MFI	Treg	GCST90002032	http://ftp.ebi.ac.uk/pub/databases/gwas/summary_statistics/GCST90002001-GCST90003000/GCST90002032/GCST90002032_buildGRCh37.tsv.gz
MFI	Treg	CD39 on granulocyte	2920	Red.660.20.Treg.trait6	MFI	Treg	GCST90002033	http://ftp.ebi.ac.uk/pub/databases/gwas/summary_statistics/GCST90002001-GCST90003000/GCST90002033/GCST90002033_buildGRCh37.tsv.gz
MFI	Treg	CD39 on monocyte	2909	Red.660.20.Treg.trait7	MFI	Treg	GCST90002034	http://ftp.ebi.ac.uk/pub/databases/gwas/summary_statistics/GCST90002001-GCST90003000/GCST90002034/GCST90002034_buildGRCh37.tsv.gz
MFI	cDC	CD80 on myeloid DC	2871	Red.780.60.cDC.trait1	MFI	cDC	GCST90002035	http://ftp.ebi.ac.uk/pub/databases/gwas/summary_statistics/GCST90002001-GCST90003000/GCST90002035/GCST90002035_buildGRCh37.tsv.gz
MFI	cDC	CD80 on CD62L+ myeloid DC	2871	Red.780.60.cDC.trait2	MFI	cDC	GCST90002036	http://ftp.ebi.ac.uk/pub/databases/gwas/summary_statistics/GCST90002001-GCST90003000/GCST90002036/GCST90002036_buildGRCh37.tsv.gz
MFI	cDC	CD80 on plasmacytoid DC	2871	Red.780.60.cDC.trait3	MFI	cDC	GCST90002037	http://ftp.ebi.ac.uk/pub/databases/gwas/summary_statistics/GCST90002001-GCST90003000/GCST90002037/GCST90002037_buildGRCh37.tsv.gz
MFI	cDC	CD80 on CD62L+ plasmacytoid DC	2871	Red.780.60.cDC.trait4	MFI	cDC	GCST90002038	http://ftp.ebi.ac.uk/pub/databases/gwas/summary_statistics/GCST90002001-GCST90003000/GCST90002038/GCST90002038_buildGRCh37.tsv.gz
MFI	cDC	CD80 on monocyte	2850	Red.780.60.cDC.trait5	MFI	cDC	GCST90002039	http://ftp.ebi.ac.uk/pub/databases/gwas/summary_statistics/GCST90002001-GCST90003000/GCST90002039/GCST90002039_buildGRCh37.tsv.gz
MFI	cDC	CD80 on granulocyte	2850	Red.780.60.cDC.trait6	MFI	cDC	GCST90002040	http://ftp.ebi.ac.uk/pub/databases/gwas/summary_statistics/GCST90002001-GCST90003000/GCST90002040/GCST90002040_buildGRCh37.tsv.gz
MFI	Myeloid cell	CD45 on lymphocyte	1635	Red.780.60.MDSC.trait1	MFI	Myeloid cell	GCST90002041	http://ftp.ebi.ac.uk/pub/databases/gwas/summary_statistics/GCST90002001-GCST90003000/GCST90002041/GCST90002041_buildGRCh37.tsv.gz
MFI	Myeloid cell	CD45 on CD33br HLA DR+ CD14-	1579	Red.780.60.MDSC.trait10	MFI	Myeloid cell	GCST90002042	http://ftp.ebi.ac.uk/pub/databases/gwas/summary_statistics/GCST90002001-GCST90003000/GCST90002042/GCST90002042_buildGRCh37.tsv.gz
MFI	Myeloid cell	CD45 on CD33br HLA DR+ CD14dim	1578	Red.780.60.MDSC.trait11	MFI	Myeloid cell	GCST90002043	http://ftp.ebi.ac.uk/pub/databases/gwas/summary_statistics/GCST90002001-GCST90003000/GCST90002043/GCST90002043_buildGRCh37.tsv.gz
MFI	Myeloid cell	CD45 on CD33dim HLA DR+ CD11b-	1635	Red.780.60.MDSC.trait13	MFI	Myeloid cell	GCST90002044	http://ftp.ebi.ac.uk/pub/databases/gwas/summary_statistics/GCST90002001-GCST90003000/GCST90002044/GCST90002044_buildGRCh37.tsv.gz
MFI	Myeloid cell	CD45 on CD33- HLA DR-	1635	Red.780.60.MDSC.trait14	MFI	Myeloid cell	GCST90002045	http://ftp.ebi.ac.uk/pub/databases/gwas/summary_statistics/GCST90002001-GCST90003000/GCST90002045/GCST90002045_buildGRCh37.tsv.gz
MFI	Myeloid cell	CD45 on CD33- HLA DR+	1635	Red.780.60.MDSC.trait15	MFI	Myeloid cell	GCST90002046	http://ftp.ebi.ac.uk/pub/databases/gwas/summary_statistics/GCST90002001-GCST90003000/GCST90002046/GCST90002046_buildGRCh37.tsv.gz
MFI	Myeloid cell	CD45 on Gr MDSC	1244	Red.780.60.MDSC.trait16	MFI	Myeloid cell	GCST90002047	http://ftp.ebi.ac.uk/pub/databases/gwas/summary_statistics/GCST90002001-GCST90003000/GCST90002047/GCST90002047_buildGRCh37.tsv.gz
MFI	Myeloid cell	CD45 on CD66b++ myelod cell	1465	Red.780.60.MDSC.trait3	MFI	Myeloid cell	GCST90002048	http://ftp.ebi.ac.uk/pub/databases/gwas/summary_statistics/GCST90002001-GCST90003000/GCST90002048/GCST90002048_buildGRCh37.tsv.gz
MFI	Myeloid cell	CD45 on Mo MDSC	1570	Red.780.60.MDSC.trait4	MFI	Myeloid cell	GCST90002049	http://ftp.ebi.ac.uk/pub/databases/gwas/summary_statistics/GCST90002001-GCST90003000/GCST90002049/GCST90002049_buildGRCh37.tsv.gz
MFI	Myeloid cell	CD45 on CD33dim HLA DR-	1559	Red.780.60.MDSC.trait5	MFI	Myeloid cell	GCST90002050	http://ftp.ebi.ac.uk/pub/databases/gwas/summary_statistics/GCST90002001-GCST90003000/GCST90002050/GCST90002050_buildGRCh37.tsv.gz
MFI	Myeloid cell	CD45 on basophil	1556	Red.780.60.MDSC.trait7	MFI	Myeloid cell	GCST90002051	http://ftp.ebi.ac.uk/pub/databases/gwas/summary_statistics/GCST90002001-GCST90003000/GCST90002051/GCST90002051_buildGRCh37.tsv.gz
MFI	Myeloid cell	CD45 on Im MDSC	1555	Red.780.60.MDSC.trait8	MFI	Myeloid cell	GCST90002052	http://ftp.ebi.ac.uk/pub/databases/gwas/summary_statistics/GCST90002001-GCST90003000/GCST90002052/GCST90002052_buildGRCh37.tsv.gz
MFI	Myeloid cell	CD45 on CD33br HLA DR+	1580	Red.780.60.MDSC.trait9	MFI	Myeloid cell	GCST90002053	http://ftp.ebi.ac.uk/pub/databases/gwas/summary_statistics/GCST90002001-GCST90003000/GCST90002053/GCST90002053_buildGRCh37.tsv.gz
MFI	Maturation stages of T cell	CD8 on CM CD8br	2910	Red.780.60.MT.trait2	MFI	Maturation stages of T cell	GCST90002054	http://ftp.ebi.ac.uk/pub/databases/gwas/summary_statistics/GCST90002001-GCST90003000/GCST90002054/GCST90002054_buildGRCh37.tsv.gz
MFI	Maturation stages of T cell	CD8 on naive CD8br	2910	Red.780.60.MT.trait3	MFI	Maturation stages of T cell	GCST90002055	http://ftp.ebi.ac.uk/pub/databases/gwas/summary_statistics/GCST90002001-GCST90003000/GCST90002055/GCST90002055_buildGRCh37.tsv.gz
MFI	Maturation stages of T cell	CD8 on EM CD8br	2912	Red.780.60.MT.trait4	MFI	Maturation stages of T cell	GCST90002056	http://ftp.ebi.ac.uk/pub/databases/gwas/summary_statistics/GCST90002001-GCST90003000/GCST90002056/GCST90002056_buildGRCh37.tsv.gz
MFI	Maturation stages of T cell	CD8 on TD CD8br	2911	Red.780.60.MT.trait5	MFI	Maturation stages of T cell	GCST90002057	http://ftp.ebi.ac.uk/pub/databases/gwas/summary_statistics/GCST90002001-GCST90003000/GCST90002057/GCST90002057_buildGRCh37.tsv.gz
MFI	TBNK	CD8 on CD8br	3113	Red.780.60.TBNK.trait1	MFI	TBNK	GCST90002058	http://ftp.ebi.ac.uk/pub/databases/gwas/summary_statistics/GCST90002001-GCST90003000/GCST90002058/GCST90002058_buildGRCh37.tsv.gz
MFI	TBNK	CD8 on NKT	3103	Red.780.60.TBNK.trait2	MFI	TBNK	GCST90002059	http://ftp.ebi.ac.uk/pub/databases/gwas/summary_statistics/GCST90002001-GCST90003000/GCST90002059/GCST90002059_buildGRCh37.tsv.gz
MFI	TBNK	CD8 on HLA DR+ CD8br	3060	Red.780.60.TBNK.trait3	MFI	TBNK	GCST90002060	http://ftp.ebi.ac.uk/pub/databases/gwas/summary_statistics/GCST90002001-GCST90003000/GCST90002060/GCST90002060_buildGRCh37.tsv.gz
MFI	Treg	CD4 on CD39+ CD4+	2920	Red.780.60.Treg.trait15	MFI	Treg	GCST90002061	http://ftp.ebi.ac.uk/pub/databases/gwas/summary_statistics/GCST90002001-GCST90003000/GCST90002061/GCST90002061_buildGRCh37.tsv.gz
MFI	Treg	CD4 on CD28+ CD4+	2920	Red.780.60.Treg.trait16	MFI	Treg	GCST90002062	http://ftp.ebi.ac.uk/pub/databases/gwas/summary_statistics/GCST90002001-GCST90003000/GCST90002062/GCST90002062_buildGRCh37.tsv.gz
MFI	Treg	CD4 on CD4 Treg	2920	Red.780.60.Treg.trait2	MFI	Treg	GCST90002063	http://ftp.ebi.ac.uk/pub/databases/gwas/summary_statistics/GCST90002001-GCST90003000/GCST90002063/GCST90002063_buildGRCh37.tsv.gz
MFI	Treg	CD4 on resting Treg	2919	Red.780.60.Treg.trait3	MFI	Treg	GCST90002064	http://ftp.ebi.ac.uk/pub/databases/gwas/summary_statistics/GCST90002001-GCST90003000/GCST90002064/GCST90002064_buildGRCh37.tsv.gz
MFI	Treg	CD4 on CD39+ resting Treg	2650	Red.780.60.Treg.trait4	MFI	Treg	GCST90002065	http://ftp.ebi.ac.uk/pub/databases/gwas/summary_statistics/GCST90002001-GCST90003000/GCST90002065/GCST90002065_buildGRCh37.tsv.gz
MFI	Treg	CD4 on activated Treg	2920	Red.780.60.Treg.trait5	MFI	Treg	GCST90002066	http://ftp.ebi.ac.uk/pub/databases/gwas/summary_statistics/GCST90002001-GCST90003000/GCST90002066/GCST90002066_buildGRCh37.tsv.gz
MFI	Treg	CD4 on CD39+ activated Treg	2920	Red.780.60.Treg.trait6	MFI	Treg	GCST90002067	http://ftp.ebi.ac.uk/pub/databases/gwas/summary_statistics/GCST90002001-GCST90003000/GCST90002067/GCST90002067_buildGRCh37.tsv.gz
MFI	Treg	CD4 on secreting Treg	2920	Red.780.60.Treg.trait7	MFI	Treg	GCST90002068	http://ftp.ebi.ac.uk/pub/databases/gwas/summary_statistics/GCST90002001-GCST90003000/GCST90002068/GCST90002068_buildGRCh37.tsv.gz
MFI	Treg	CD4 on CD39+ secreting Treg	2920	Red.780.60.Treg.trait8	MFI	Treg	GCST90002069	http://ftp.ebi.ac.uk/pub/databases/gwas/summary_statistics/GCST90002001-GCST90003000/GCST90002069/GCST90002069_buildGRCh37.tsv.gz
MFI	Treg	CD4 on activated & secreting Treg	2920	Red.780.60.Treg.trait9	MFI	Treg	GCST90002070	http://ftp.ebi.ac.uk/pub/databases/gwas/summary_statistics/GCST90002001-GCST90003000/GCST90002070/GCST90002070_buildGRCh37.tsv.gz
Morphological parameter	cDC	SSC-A on myeloid DC	2872	SSC.cDC.trait2	Morphological parameter	cDC	GCST90002071	http://ftp.ebi.ac.uk/pub/databases/gwas/summary_statistics/GCST90002001-GCST90003000/GCST90002071/GCST90002071_buildGRCh37.tsv.gz
Morphological parameter	cDC	SSC-A on plasmacytoid DC	2872	SSC.cDC.trait3	Morphological parameter	cDC	GCST90002072	http://ftp.ebi.ac.uk/pub/databases/gwas/summary_statistics/GCST90002001-GCST90003000/GCST90002072/GCST90002072_buildGRCh37.tsv.gz
Morphological parameter	cDC	SSC-A on monocyte	2850	SSC.cDC.trait4	Morphological parameter	cDC	GCST90002073	http://ftp.ebi.ac.uk/pub/databases/gwas/summary_statistics/GCST90002001-GCST90003000/GCST90002073/GCST90002073_buildGRCh37.tsv.gz
Morphological parameter	TBNK	SSC-A on CD14+ monocyte	3112	SSC.TBNK.trait1	Morphological parameter	TBNK	GCST90002074	http://ftp.ebi.ac.uk/pub/databases/gwas/summary_statistics/GCST90002001-GCST90003000/GCST90002074/GCST90002074_buildGRCh37.tsv.gz
Morphological parameter	TBNK	SSC-A on B cell	3112	SSC.TBNK.trait10	Morphological parameter	TBNK	GCST90002075	http://ftp.ebi.ac.uk/pub/databases/gwas/summary_statistics/GCST90002001-GCST90003000/GCST90002075/GCST90002075_buildGRCh37.tsv.gz
Morphological parameter	TBNK	SSC-A on NK	3113	SSC.TBNK.trait11	Morphological parameter	TBNK	GCST90002076	http://ftp.ebi.ac.uk/pub/databases/gwas/summary_statistics/GCST90002001-GCST90003000/GCST90002076/GCST90002076_buildGRCh37.tsv.gz
Morphological parameter	TBNK	SSC-A on HLA DR+ NK	2971	SSC.TBNK.trait12	Morphological parameter	TBNK	GCST90002077	http://ftp.ebi.ac.uk/pub/databases/gwas/summary_statistics/GCST90002001-GCST90003000/GCST90002077/GCST90002077_buildGRCh37.tsv.gz
Morphological parameter	TBNK	SSC-A on granulocyte	3112	SSC.TBNK.trait13	Morphological parameter	TBNK	GCST90002078	http://ftp.ebi.ac.uk/pub/databases/gwas/summary_statistics/GCST90002001-GCST90003000/GCST90002078/GCST90002078_buildGRCh37.tsv.gz
Morphological parameter	TBNK	SSC-A on lymphocyte	3113	SSC.TBNK.trait2	Morphological parameter	TBNK	GCST90002079	http://ftp.ebi.ac.uk/pub/databases/gwas/summary_statistics/GCST90002001-GCST90003000/GCST90002079/GCST90002079_buildGRCh37.tsv.gz
Morphological parameter	TBNK	SSC-A on T cell	3113	SSC.TBNK.trait3	Morphological parameter	TBNK	GCST90002080	http://ftp.ebi.ac.uk/pub/databases/gwas/summary_statistics/GCST90002001-GCST90003000/GCST90002080/GCST90002080_buildGRCh37.tsv.gz
Morphological parameter	TBNK	SSC-A on CD4+	3113	SSC.TBNK.trait4	Morphological parameter	TBNK	GCST90002081	http://ftp.ebi.ac.uk/pub/databases/gwas/summary_statistics/GCST90002001-GCST90003000/GCST90002081/GCST90002081_buildGRCh37.tsv.gz
Morphological parameter	TBNK	SSC-A on CD8br	3113	SSC.TBNK.trait5	Morphological parameter	TBNK	GCST90002082	http://ftp.ebi.ac.uk/pub/databases/gwas/summary_statistics/GCST90002001-GCST90003000/GCST90002082/GCST90002082_buildGRCh37.tsv.gz
Morphological parameter	TBNK	SSC-A on HLA DR+ T cell	3060	SSC.TBNK.trait6	Morphological parameter	TBNK	GCST90002083	http://ftp.ebi.ac.uk/pub/databases/gwas/summary_statistics/GCST90002001-GCST90003000/GCST90002083/GCST90002083_buildGRCh37.tsv.gz
Morphological parameter	TBNK	SSC-A on NKT	3113	SSC.TBNK.trait7	Morphological parameter	TBNK	GCST90002084	http://ftp.ebi.ac.uk/pub/databases/gwas/summary_statistics/GCST90002001-GCST90003000/GCST90002084/GCST90002084_buildGRCh37.tsv.gz
Morphological parameter	TBNK	SSC-A on HLA DR+ CD4+	3060	SSC.TBNK.trait8	Morphological parameter	TBNK	GCST90002085	http://ftp.ebi.ac.uk/pub/databases/gwas/summary_statistics/GCST90002001-GCST90003000/GCST90002085/GCST90002085_buildGRCh37.tsv.gz
Morphological parameter	TBNK	SSC-A on HLA DR+ CD8br	3060	SSC.TBNK.trait9	Morphological parameter	TBNK	GCST90002086	http://ftp.ebi.ac.uk/pub/databases/gwas/summary_statistics/GCST90002001-GCST90003000/GCST90002086/GCST90002086_buildGRCh37.tsv.gz
MFI	cDC	CD11c on myeloid DC	2872	Violet.450.50.cDC.trait1	MFI	cDC	GCST90002087	http://ftp.ebi.ac.uk/pub/databases/gwas/summary_statistics/GCST90002001-GCST90003000/GCST90002087/GCST90002087_buildGRCh37.tsv.gz
MFI	cDC	CD11c on CD62L+ myeloid DC	2872	Violet.450.50.cDC.trait2	MFI	cDC	GCST90002088	http://ftp.ebi.ac.uk/pub/databases/gwas/summary_statistics/GCST90002001-GCST90003000/GCST90002088/GCST90002088_buildGRCh37.tsv.gz
MFI	cDC	CD11c on monocyte	2850	Violet.450.50.cDC.trait3	MFI	cDC	GCST90002089	http://ftp.ebi.ac.uk/pub/databases/gwas/summary_statistics/GCST90002001-GCST90003000/GCST90002089/GCST90002089_buildGRCh37.tsv.gz
MFI	cDC	CD11c on granulocyte	2850	Violet.450.50.cDC.trait4	MFI	cDC	GCST90002090	http://ftp.ebi.ac.uk/pub/databases/gwas/summary_statistics/GCST90002001-GCST90003000/GCST90002090/GCST90002090_buildGRCh37.tsv.gz
MFI	Myeloid cell	CD11b on CD14+ monocyte	1635	Violet.450.50.MDSC.trait1	MFI	Myeloid cell	GCST90002091	http://ftp.ebi.ac.uk/pub/databases/gwas/summary_statistics/GCST90002001-GCST90003000/GCST90002091/GCST90002091_buildGRCh37.tsv.gz
MFI	Myeloid cell	CD11b on Gr MDSC	1244	Violet.450.50.MDSC.trait13	MFI	Myeloid cell	GCST90002092	http://ftp.ebi.ac.uk/pub/databases/gwas/summary_statistics/GCST90002001-GCST90003000/GCST90002092/GCST90002092_buildGRCh37.tsv.gz
MFI	Myeloid cell	CD11b on CD66b++ myeloid cell	1465	Violet.450.50.MDSC.trait2	MFI	Myeloid cell	GCST90002093	http://ftp.ebi.ac.uk/pub/databases/gwas/summary_statistics/GCST90002001-GCST90003000/GCST90002093/GCST90002093_buildGRCh37.tsv.gz
MFI	Myeloid cell	CD11b on Mo MDSC	1570	Violet.450.50.MDSC.trait3	MFI	Myeloid cell	GCST90002094	http://ftp.ebi.ac.uk/pub/databases/gwas/summary_statistics/GCST90002001-GCST90003000/GCST90002094/GCST90002094_buildGRCh37.tsv.gz
MFI	Myeloid cell	CD11b on CD33dim HLA DR-	1559	Violet.450.50.MDSC.trait4	MFI	Myeloid cell	GCST90002095	http://ftp.ebi.ac.uk/pub/databases/gwas/summary_statistics/GCST90002001-GCST90003000/GCST90002095/GCST90002095_buildGRCh37.tsv.gz
MFI	Myeloid cell	CD11b on basophil	1556	Violet.450.50.MDSC.trait6	MFI	Myeloid cell	GCST90002096	http://ftp.ebi.ac.uk/pub/databases/gwas/summary_statistics/GCST90002001-GCST90003000/GCST90002096/GCST90002096_buildGRCh37.tsv.gz
MFI	Myeloid cell	CD11b on CD33br HLA DR+ CD14dim	1578	Violet.450.50.MDSC.trait9	MFI	Myeloid cell	GCST90002097	http://ftp.ebi.ac.uk/pub/databases/gwas/summary_statistics/GCST90002001-GCST90003000/GCST90002097/GCST90002097_buildGRCh37.tsv.gz
MFI	Maturation stages of T cell	CD45RA on naive CD4+	2910	Violet.450.50.MT.trait1	MFI	Maturation stages of T cell	GCST90002098	http://ftp.ebi.ac.uk/pub/databases/gwas/summary_statistics/GCST90002001-GCST90003000/GCST90002098/GCST90002098_buildGRCh37.tsv.gz
MFI	Maturation stages of T cell	CD4RA on TD CD4+	2903	Violet.450.50.MT.trait2	MFI	Maturation stages of T cell	GCST90002099	http://ftp.ebi.ac.uk/pub/databases/gwas/summary_statistics/GCST90002001-GCST90003000/GCST90002099/GCST90002099_buildGRCh37.tsv.gz
MFI	Maturation stages of T cell	CD45RA on naive CD8br	2910	Violet.450.50.MT.trait3	MFI	Maturation stages of T cell	GCST90002100	http://ftp.ebi.ac.uk/pub/databases/gwas/summary_statistics/GCST90002001-GCST90003000/GCST90002100/GCST90002100_buildGRCh37.tsv.gz
MFI	Maturation stages of T cell	CD45RA on TD CD8br	2911	Violet.450.50.MT.trait4	MFI	Maturation stages of T cell	GCST90002101	http://ftp.ebi.ac.uk/pub/databases/gwas/summary_statistics/GCST90002001-GCST90003000/GCST90002101/GCST90002101_buildGRCh37.tsv.gz
MFI	Treg	CD45RA on resting Treg	2919	Violet.450.50.Treg.trait2	MFI	Treg	GCST90002102	http://ftp.ebi.ac.uk/pub/databases/gwas/summary_statistics/GCST90002001-GCST90003000/GCST90002102/GCST90002102_buildGRCh37.tsv.gz
MFI	Treg	CD45RA on CD39+ resting Treg	2650	Violet.450.50.Treg.trait3	MFI	Treg	GCST90002103	http://ftp.ebi.ac.uk/pub/databases/gwas/summary_statistics/GCST90002001-GCST90003000/GCST90002103/GCST90002103_buildGRCh37.tsv.gz
MFI	cDC	HLA DR on myeloid DC	2872	Violet.510.50.cDC.trait2	MFI	cDC	GCST90002104	http://ftp.ebi.ac.uk/pub/databases/gwas/summary_statistics/GCST90002001-GCST90003000/GCST90002104/GCST90002104_buildGRCh37.tsv.gz
MFI	cDC	HLA DR on plasmacytoid DC	2872	Violet.510.50.cDC.trait3	MFI	cDC	GCST90002105	http://ftp.ebi.ac.uk/pub/databases/gwas/summary_statistics/GCST90002001-GCST90003000/GCST90002105/GCST90002105_buildGRCh37.tsv.gz
MFI	cDC	HLA DR on DC	2871	Violet.510.50.cDC.trait4	MFI	cDC	GCST90002106	http://ftp.ebi.ac.uk/pub/databases/gwas/summary_statistics/GCST90002001-GCST90003000/GCST90002106/GCST90002106_buildGRCh37.tsv.gz
MFI	Myeloid cell	HLA DR on HSC	1634	Violet.510.50.MDSC.trait1	MFI	Myeloid cell	GCST90002107	http://ftp.ebi.ac.uk/pub/databases/gwas/summary_statistics/GCST90002001-GCST90003000/GCST90002107/GCST90002107_buildGRCh37.tsv.gz
MFI	Myeloid cell	HLA DR on CD33br HLA DR+ CD14-	1579	Violet.510.50.MDSC.trait3	MFI	Myeloid cell	GCST90002108	http://ftp.ebi.ac.uk/pub/databases/gwas/summary_statistics/GCST90002001-GCST90003000/GCST90002108/GCST90002108_buildGRCh37.tsv.gz
MFI	Myeloid cell	HLA DR on CD33br HLA DR+ CD14dim	1578	Violet.510.50.MDSC.trait4	MFI	Myeloid cell	GCST90002109	http://ftp.ebi.ac.uk/pub/databases/gwas/summary_statistics/GCST90002001-GCST90003000/GCST90002109/GCST90002109_buildGRCh37.tsv.gz
MFI	Myeloid cell	HLA DR on CD33dim HLA DR+ CD11b+	1634	Violet.510.50.MDSC.trait5	MFI	Myeloid cell	GCST90002110	http://ftp.ebi.ac.uk/pub/databases/gwas/summary_statistics/GCST90002001-GCST90003000/GCST90002110/GCST90002110_buildGRCh37.tsv.gz
MFI	Myeloid cell	HLA DR on CD33dim HLA DR+ CD11b-	1635	Violet.510.50.MDSC.trait6	MFI	Myeloid cell	GCST90002111	http://ftp.ebi.ac.uk/pub/databases/gwas/summary_statistics/GCST90002001-GCST90003000/GCST90002111/GCST90002111_buildGRCh37.tsv.gz
MFI	Myeloid cell	HLA DR on CD33- HLA DR+	1635	Violet.510.50.MDSC.trait7	MFI	Myeloid cell	GCST90002112	http://ftp.ebi.ac.uk/pub/databases/gwas/summary_statistics/GCST90002001-GCST90003000/GCST90002112/GCST90002112_buildGRCh37.tsv.gz
MFI	TBNK	HLA DR on HLA DR+ T cell	3060	Violet.510.50.TBNK.trait2	MFI	TBNK	GCST90002113	http://ftp.ebi.ac.uk/pub/databases/gwas/summary_statistics/GCST90002001-GCST90003000/GCST90002113/GCST90002113_buildGRCh37.tsv.gz
MFI	TBNK	HLA DR on HLA DR+ CD4+	3060	Violet.510.50.TBNK.trait3	MFI	TBNK	GCST90002114	http://ftp.ebi.ac.uk/pub/databases/gwas/summary_statistics/GCST90002001-GCST90003000/GCST90002114/GCST90002114_buildGRCh37.tsv.gz
MFI	TBNK	HLA DR on HLA DR+ CD8br	3060	Violet.510.50.TBNK.trait4	MFI	TBNK	GCST90002115	http://ftp.ebi.ac.uk/pub/databases/gwas/summary_statistics/GCST90002001-GCST90003000/GCST90002115/GCST90002115_buildGRCh37.tsv.gz
MFI	TBNK	HLA DR on B cell	3060	Violet.510.50.TBNK.trait5	MFI	TBNK	GCST90002116	http://ftp.ebi.ac.uk/pub/databases/gwas/summary_statistics/GCST90002001-GCST90003000/GCST90002116/GCST90002116_buildGRCh37.tsv.gz
MFI	TBNK	HLA DR on HLA DR+ NK	2971	Violet.510.50.TBNK.trait6	MFI	TBNK	GCST90002117	http://ftp.ebi.ac.uk/pub/databases/gwas/summary_statistics/GCST90002001-GCST90003000/GCST90002117/GCST90002117_buildGRCh37.tsv.gz
MFI	Treg	CD8 on CD28+ CD45RA- CD8br	2920	Violet.510.50.Treg.trait2	MFI	Treg	GCST90002118	http://ftp.ebi.ac.uk/pub/databases/gwas/summary_statistics/GCST90002001-GCST90003000/GCST90002118/GCST90002118_buildGRCh37.tsv.gz
MFI	Treg	CD8 on CD28+ CD45RA+ CD8br	2920	Violet.510.50.Treg.trait3	MFI	Treg	GCST90002119	http://ftp.ebi.ac.uk/pub/databases/gwas/summary_statistics/GCST90002001-GCST90003000/GCST90002119/GCST90002119_buildGRCh37.tsv.gz
MFI	Treg	CD8 on CD28- CD8br	2920	Violet.510.50.Treg.trait4	MFI	Treg	GCST90002120	http://ftp.ebi.ac.uk/pub/databases/gwas/summary_statistics/GCST90002001-GCST90003000/GCST90002120/GCST90002120_buildGRCh37.tsv.gz
MFI	Treg	CD8 on CD39+ CD8br	2915	Violet.510.50.Treg.trait5	MFI	Treg	GCST90002121	http://ftp.ebi.ac.uk/pub/databases/gwas/summary_statistics/GCST90002001-GCST90003000/GCST90002121/GCST90002121_buildGRCh37.tsv.gz
